# Supplementary material for: A proteomic analysis of grain yield-related traits in wheat
Source: AoB Plants. 2020 Aug 24;12(5):plaa042. doi: 10.1093/aobpla/plaa042 (PMC7586745; doi:10.1093/aobpla/plaa042)
Supplement: plaa042_suppl_Supplementary_Table_S1 [file plaa042_suppl_supplementary_table_s1.xlsx]

## Sheet: Supplemental Table TS1
ID	Sequence	Missed cleavages	Mass	Proteins group IDs	Leading protein ID	Start position	End position	Unique (Groups)	Unique (Proteins)	Charges	PEP	Score	Intensity BS1	Intensity BS2	Intensity BS3	Intensity DK10-1	Intensity DK10-2	Intensity DK10-3	Intensity DK15-1	Intensity DK15-2	Intensity DK15-3	Intensity DK5-1	Intensity DK5-2	Intensity DK5-3	Intensity LS1	Intensity LS2	Intensity LS3	Intensity OV1	Intensity OV2	Intensity OV3	Intensity TS1	Intensity TS2	Intensity TS3
1	APFASIVADIGGQ	0	1244401	TraesCS1A01G007300	TraesCS1A01G007300	238	250	yes	yes		5.7e-13	161.02	0	0	0	41477000	0	0	121330000	225290000	14279000	0	0	0	0	0	0	0	0	0	0	0	0
2	PLFQLVQGQGIIQPQQPAQLEVIR	0	2699123	TraesCS1A01G007300	TraesCS1A01G007300	191	214	no	no		1.0992e-243	3173	0	0	0	739650000	0	313750000	1181900000	2327100000	1145500000	0	0	0	0	0	0	0	0	0	0	0	0
3	SLVLGTLPTMCNVFVPPECSTTK	0	2550532	TraesCS1A01G007300	TraesCS1A01G007300	215	237	yes	yes		3.853e-27	120.7	0	0	0	869310000	63030000	338940000	745450000	743270000	561010000	0	0	0	0	0	0	0	0	0	0	0	0
4	TLPNMCNVYVR	0	1365533	TraesCS1A01G007400	TraesCS1A01G007400	270	280	yes	yes	2	0.0027823	9239	0	0	0	0	0	0	29067000	81707000	19596000	0	0	0	0	0	0	0	0	0	0	0	0
5	NYLLQQCNPVSLVSSLVSMILPR	0	2630924	TraesCS1A01G007400;TraesCS1A01G007300	TraesCS1A01G007400	171	193	no	no		5.0185e-137	215	0	0	0	36841000	0	0	1185300000	4065500000	1389300000	0	0	0	0	0	0	0	0	0	0	0	0
6	QLQCAAIHSVVHSIVMQQEQQQGIQILR	0	3241812	TraesCS1A01G007400	TraesCS1A01G007400	213	240	yes	yes		2.76e-192	226.75	0	0	0	12938000	0	0	1118800000	1637700000	523830000	0	0	0	0	0	0	0	0	0	0	0	0
7	SDCQVMQQQCCQQLAQIPR	0	2377.04	TraesCS1A01G007400	TraesCS1A01G007400	194	212	yes	yes		0	347.7	0	0	0	349600000	25642000	431620000	3946300000	3795800000	4544900000	11918000	0	65465000	0	0	0	0	0	0	0	0	0
8	PLFQLVQGQGIIQPQQPAQYEVIR	0	2749915	TraesCS1A01G007400	TraesCS1A01G007400	241	264	yes	yes		0	3711	0	0	0	211240000	34248000	519720000	523350000	1121600000	1100500000	0	0	8409300	0	0	0	0	0	0	0	0	0
9	SQVVQHSSCLVMWEQCCQQLK	0	2634811	TraesCS1A01G007700;TraesCS1D01G000700;TraesCS1B01G011300	TraesCS1A01G007700	77	97	no	no		2.901e-290	2789	0	0	0	101670000	0	54836000	1260900000	1331500000	692140000	0	0	24729000	0	0	0	0	0	0	0	0	0
10	TAWEPHHPSSPEQQPTPQPQEQPVPHQK	0	3221279	TraesCS1A01G007700	TraesCS1A01G007700	27	54	yes	yes		2.3765e-08	7406	0	0	0	64355000	0	186360000	2793200000	1097200000	2120900000	0	0	0	0	0	0	0	0	0	0	0	0
11	DALLQQCSPVADMSFLR	0	1949.93	TraesCS1A01G007700;TraesCS1D01G000700	TraesCS1A01G007700	60	76	no	no		9.048e-229	272.92	0	0	0	1816900000	173400000	905560000	2283400000	1087900000	2083800000	4476700	0	6728100	0	0	0	0	0	0	0	0	0
12	SQMLQQSICHVMQQQCCQQLR	0	2690968	TraesCS1A01G008000	TraesCS1A01G008000	200	220	yes	yes		0	2848	0	0	0	121120000	0	186020000	2875300000	1022600000	1392600000	38706000	11118000	110120000	0	0	0	0	0	0	0	0	0
13	VFLQQQCIPVAMQR	0	1716.88	TraesCS1A01G008000	TraesCS1A01G008000	182	195	yes	yes		7.9295e-131	2446	0	0	0	2135800000	417870000	1252200000	2645800000	2589600000	2621700000	67788000	0	153540000	0	0	0	0	0	0	0	0	0
14	LPYQNPSPCTDER	0	1575988	TraesCS1A01G009100;TraesCS1D01G007900;TraesCS1A01G010300;TraesCS1A01G009200;TraesCS1A01G008200;TraesCS1B01G011900;TraesCS5B01G050700	TraesCS1A01G009100	93	105	yes	no	2	0.0025987	7594	15648000	0	10607000	0	0	0	0	0	0	0	0	0	0	0	0	0	0	0	0	0	0
15	GTCLSNSNCAAVCR	0	1568494	TraesCS1A01G013600	TraesCS1A01G013600	45	58	yes	yes	2	0.00018319	93.096	27780000	16391000	0	0	0	0	0	0	0	0	0	0	0	0	0	116210000	85886000	55892000	15097000	0	0
16	GACFSDTNCASVCHTENFPR	0	2328.93	TraesCS1A01G014000	TraesCS1A01G014000	45	64	yes	yes	3	0.00086223	46.702	0	0	0	0	0	0	57596000	18311000	34682000	0	0	15318000	0	0	0	0	0	0	0	0	0
17	SDSTVSECCGSSDGYISDAAGFECK	0	2688.03	TraesCS1A01G020000	TraesCS1A01G020000	49	73	yes	yes	2	0.00027592	52.823	0	0	0	0	0	0	0	0	0	0	0	0	32958000	31829000	0	0	0	0	0	0	0
18	AEQYLADSGVPYTIIR	0	1794.92	TraesCS1A01G030100	TraesCS1A01G030100	204	219	yes	yes	2	0.00073737	74.76	0	0	0	0	0	0	0	0	0	0	0	0	11598000	15232000	10626000	0	0	0	0	0	0
19	GGLLTEAEYPYMAK	0	1541.74	TraesCS1A01G031100	TraesCS1A01G031100	233	246	yes	yes	2	0.0065143	5876	0	0	0	0	0	0	0	0	0	0	0	0	0	0	0	0	0	0	47448000	35188000	30805000
20	NSWGQTWGQK	0	1190469	TraesCS1A01G031100;TraesCS1B01G038900	TraesCS1A01G031100	336	345	yes	no	2	0.0010718	1191	0	0	0	0	0	0	0	0	0	0	0	0	0	0	0	0	0	0	34817000	19036000	26885000
21	VAAEDAFDCLQSGSVSK	0	1782.81	TraesCS1A01G033600	TraesCS1A01G033600	42	58	yes	yes	2	3.2651e-05	113.77	27517000	0	26791000	0	0	0	23806000	27814000	17556000	0	0	0	0	0	0	0	0	0	0	0	0
22	VDVAIDLGNPLLNR	0	1507.84	TraesCS1A01G033600;TraesCS1D01G034700.1;TraesCS1B01G042300.1	TraesCS1A01G033600	13	26	yes	no	2	0.0014168	7643	9465400	10821000	11163000	8124100	0	0	12389000	10001000	0	0	0	0	0	0	0	0	5028900	0	11487000	0	5157700
23	EWIVSALGPQAVSK	0	1483.8	TraesCS1A01G040600	TraesCS1A01G040600	229	242	yes	yes	2	0.00028473	8948	0	0	0	0	0	0	0	0	0	0	0	0	0	0	0	12088000	12475000	12298000	19721000	0	0
24	DMPNADIDVLPAGSAMTLDFR	0	2248.05	TraesCS1A01G041300;TraesCS1D01G027900	TraesCS1A01G041300	36	56	yes	no	2	2.277e-10	1075	73345000	62377000	42513000	0	0	0	0	0	0	0	0	0	0	0	0	0	0	0	0	0	0
25	KTSWPEVVGK	1	1129132	TraesCS1A01G041300;TraesCS1D01G027900;TraesCS1B01G034100;TraesCS1B01G034900;TraesCS1B01G035100	TraesCS1A01G041300	15	24	no	no	2	0.013583	104.05	0	0	0	0	0	0	0	0	0	0	0	0	34959000	42289000	17437000	0	0	0	0	0	0
26	IIVDTVAITPSIG	0	1297.75	TraesCS1A01G041300	TraesCS1A01G041300	62	74	yes	yes	2	0.023622	4883	0	0	0	0	0	0	0	0	0	0	0	0	0	21328000	0	0	0	0	9118700	0	0
27	TSWPEVVGK	0	1001182	TraesCS1A01G041300;TraesCS1D01G027900;TraesCS1B01G034100;TraesCS1B01G034900;TraesCS1A01G026800;TraesCS1B01G035100	TraesCS1A01G041300	16	24	no	no	2	0.0093228	9402	75153000	60488000	64102000	0	0	0	0	0	0	0	0	0	105850000	110870000	83411000	0	0	0	82525000	50807000	54335000
28	DKPDADIVVLPAGSPVTR	1	1848.99	TraesCS1A01G041400;TraesCS1B01G034000;TraesCS1D01G027400	TraesCS1A01G041400	40	57	no	no		5.7511e-23	1685	4788100000	3815600000	5144200000	0	0	0	0	0	0	0	0	0	254190000	475230000	137130000	15876000	0	13271000	689410000	328640000	310050000
29	SWPEVVGK	0	9007052	TraesCS1A01G041400;TraesCS1D01G027300;TraesCS1B01G033800;TraesCS1A01G041600;TraesCS1B01G034000;TraesCS1D01G027400	TraesCS1A01G041400	21	28	no	no	2	0.033104	7238	3389100000	2565600000	2069000000	0	0	0	0	0	0	0	0	0	284990000	286140000	156220000	0	0	0	0	238100000	158190000
30	IFVDTVADTPFTG	0	1381765	TraesCS1A01G041400	TraesCS1A01G041400	66	78	yes	yes		3.1383e-10	146.81	186750000	142020000	150950000	0	0	0	0	0	0	0	0	0	0	0	0	0	0	0	14426000	0	0
31	ALVDELQALEEHLK	0	1606.86	TraesCS1A01G045700;TraesCS1B01G059100	TraesCS1A01G045700	221	234	no	no		3.153e-177	2652	2480300000	1432600000	2132300000	417510000	422900000	535560000	688240000	406490000	362000000	836090000	1107400000	489950000	182070000	257760000	219690000	412480000	495790000	534640000	1418500000	834750000	1112500000
32	LYHLQVALEHFK	0	1496.81	TraesCS1A01G045700;TraesCS1B01G059100.1	TraesCS1A01G045700	256	267	no	no		1.0883e-05	1123	0	0	0	0	0	0	12619000	0	0	0	0	15374000	69541000	57151000	15158000	0	17724000	9749900	0	0	0
33	IFSTFVTFLK	0	1201747	TraesCS1A01G045700;TraesCS1B01G059100	TraesCS1A01G045700	201	210	no	no	2	8.2758e-07	161.92	313330000	262580000	245530000	90567000	142990000	53328000	63410000	30922000	66670000	124800000	87714000	32118000	45052000	36288000	20240000	50495000	121430000	106770000	465110000	127390000	254600000
34	YPTPSLVTPAEYASVGSK	0	1865.94	TraesCS1A01G045700	TraesCS1A01G045700	183	200	yes	yes	2	2.09e-29	183.96	89381000	67374000	73884000	40813000	63495000	25610000	18957000	0	0	46751000	38338000	32423000	33111000	35013000	18254000	60935000	53126000	59293000	113320000	85379000	111230000
35	AHGPYINGANISAVDLSLAPK	0	2107062	TraesCS1A01G045700;TraesCS1B01G059100	TraesCS1A01G045700	235	255	no	no		7.19e-204	252.73	0	0	16126000	0	0	0	0	0	0	14918000	0	0	26313000	45361000	34101000	31531000	0	40765000	213190000	139930000	196140000
36	ENLIAGWAPK	0	1097869	TraesCS1A01G045700;TraesCS1B01G059100	TraesCS1A01G045700	299	308	no	no	2	0.0038825	1057	424800000	354690000	306570000	175100000	190880000	155930000	125340000	40598000	79308000	132240000	100200000	62584000	67337000	80868000	49838000	116290000	173600000	154070000	575660000	216070000	313810000
37	AAVGHPDTLGDCPFSQR	0	1826.84	TraesCS1A01G045700;TraesCS1B01G059100	TraesCS1A01G045700	107	123	no	no		2.29e-75	1575	725910000	640850000	930200000	116390000	70037000	204280000	380760000	69204000	124790000	485420000	487310000	425210000	228710000	221760000	63690000	289070000	279670000	187130000	1087600000	775630000	793850000
38	VLLTLEEK	0	94359	TraesCS1A01G045700;TraesCS1B01G059100	TraesCS1A01G045700	124	131	no	no	2	0.0033607	141.78	556860000	460070000	386900000	142980000	200630000	155150000	106020000	38661000	90159000	157230000	143920000	126440000	18562000	111590000	17331000	71219000	108950000	106070000	546650000	327860000	388550000
39	VPETLTSVHAYTEALFSR	0	2020.03	TraesCS1A01G045700;TraesCS1B01G059100	TraesCS1A01G045700	271	288	no	no		1.342e-272	327.82	485920000	474340000	706210000	39676000	27680000	28541000	275900000	89064000	163470000	171450000	148010000	120560000	131320000	186980000	106030000	334500000	434440000	376790000	1394400000	871580000	834490000
40	LIDVSNKPDWFLK	1	1573.85	TraesCS1A01G045700	TraesCS1A01G045700	139	151	yes	yes		2.45e-21	1818	330520000	349190000	635190000	310270000	303870000	248060000	188450000	36574000	211500000	211900000	228020000	322400000	182340000	188020000	106400000	178300000	237220000	213330000	1052000000	548550000	676490000
41	LLALQDAATGDEDDCTSDR	0	2064.89	TraesCS1A01G046600;TraesCS1D01G047600;TraesCS1B01G060100	TraesCS1A01G046600	227	245	yes	no	2	0.017758	38.021	0	9007100	7491000	0	0	0	0	0	0	0	0	0	0	0	0	0	0	0	0	0	0
42	DTAEESGLLFKK	1	1336874	TraesCS1A01G046600;TraesCS1D01G047600.1;TraesCS1A01G046500.1;TraesCS1B01G060000.1;TraesCS1D01G047400	TraesCS1A01G046600	133	144	yes	no	2	0.019523	69.812	0	0	0	0	64206000	0	76559000	0	0	88892000	79684000	124050000	0	0	0	0	0	0	0	0	0
43	AQALVEALEGK	0	1127186	TraesCS1A01G046600;TraesCS1D01G047600;TraesCS1A01G046500;TraesCS1B01G060000;TraesCS1D01G047400	TraesCS1A01G046600	112	122	yes	no	2	0.0030707	9008	15304000	19097000	14192000	0	0	0	0	0	0	9071800	0	5246900	0	0	0	0	0	0	8721200	0	0
44	TENFPDGECHTHNFAR	0	1930.8	TraesCS1A01G050900;TraesCS1D01G053000.1;TraesCS1B01G067300.1	TraesCS1A01G050900	59	74	no	no		2.1953e-05	88.73	0	0	0	0	0	0	0	0	0	0	0	10216000	0	0	0	53788000	51640000	0	0	0	0
45	VYLTIELPDAK	0	1260966	TraesCS1A01G051500;TraesCS1D01G053500.1;TraesCS1B01G068200.1	TraesCS1A01G051500	16	26	yes	no	2	0.0021244	9765	35593000	45551000	27263000	0	5588100	3970900	0	0	0	0	0	6091900	0	0	0	0	20037000	16969000	0	0	0
46	LNLRPDGHFNFSAK	1	1614.83	TraesCS1A01G051500;TraesCS1D01G053500;TraesCS1B01G068200	TraesCS1A01G051500	30	43	yes	no	3	0.013803	2846	0	0	0	0	0	0	0	0	0	0	0	0	7439600	6614300	0	0	0	0	0	0	0
47	ANIPCLCVGVTK	0	1330737	TraesCS1A01G062700	TraesCS1A01G062700	59	70	yes	yes	2	0.00063115	9492	0	0	0	167720000	131480000	203550000	228160000	19438000	86977000	36911000	225300000	137210000	0	0	0	0	0	0	0	0	0
48	YQQWPANPK	0	1130509	TraesCS1A01G063100;TraesCS1B01G081100;TraesCS1B01G080800;TraesCS1B01G081000;TraesCS1D01G063800;TraesCS1D01G063900;TraesCS1D01G063500;TraesCS1D01G063700	TraesCS1A01G063100	37	45	no	no	2	4.5644e-09	1697	0	0	0	334540000	358060000	592160000	512500000	222780000	344030000	379450000	829260000	478990000	0	0	0	0	0	0	0	0	0
49	LDPSDACCAVWQK	0	1548701	TraesCS1A01G063100;TraesCS1A01G063200;TraesCS1B01G080800;TraesCS1D01G063800;TraesCS1D01G063900;TraesCS1D01G063500;TraesCS1D01G063700;TraesCS1D01G063600;TraesCS1A01G062700	TraesCS1A01G063100	46	58	no	no		2.0244e-08	1261	0	0	0	595810000	905300000	1081300000	886990000	234630000	543980000	601520000	853990000	737870000	0	0	0	0	0	0	0	0	0
50	VGYVANFCK	0	1056063	TraesCS1A01G063100;TraesCS1B01G081100;TraesCS1A01G063200;TraesCS1B01G081300;TraesCS1B01G081200;TraesCS1B01G080900;TraesCS1B01G081000;TraesCS5B01G424800;TraesCS5A01G422900;TraesCS5D01G431100	TraesCS1A01G063100	81	89	no	no		1.159e-07	1634	0	0	0	350590000	716000000	574410000	459040000	63165000	338700000	98412000	69665000	503840000	0	0	0	0	0	0	0	0	0
51	ANIPCLCAGVTK	0	1302424	TraesCS1A01G063100;TraesCS1B01G081100;TraesCS1A01G063200;TraesCS1B01G081300;TraesCS1B01G081200;TraesCS1B01G080900;TraesCS1B01G080800;TraesCS1B01G081000;TraesCS1D01G063800;TraesCS1D01G063900;TraesCS1D01G063500;TraesCS1D01G063700;Tra	TraesCS1A01G063100	59	70	no	no	2	0.00028776	1022	0	0	0	678540000	701590000	891880000	991970000	105110000	554320000	165940000	198710000	649740000	0	0	0	0	0	0	0	0	0
52	HYQGDQPEEGQEGQSQEEQSQAGPYPGCQPR	0	350056	TraesCS1A01G066100	TraesCS1A01G066100	327	357	yes	yes	3	0.00059989	3002	0	0	0	0	0	32799000	69322000	0	57059000	0	0	0	0	0	0	0	0	0	0	0	0
53	SSILGALPVDVIANAYGISR	0	2015051	TraesCS1A01G066100	TraesCS1A01G066100	511	530	yes	yes	2	5.1119e-09	97.797	0	0	0	53503000	0	41830000	0	0	0	0	0	0	0	0	0	0	0	0	0	0	0
54	IVANTVLK	0	856382	TraesCS1A01G067400	TraesCS1A01G067400	158	165	yes	yes	2	0.0086669	1103	1470500000	948800000	764960000	52083000	105240000	64095000	14665000	0	0	56674000	146580000	126810000	55062000	61532000	27037000	241830000	152180000	105330000	588650000	252090000	452950000
55	LLISGGAPLSTEIEEFMR	0	1962.01	TraesCS1A01G075000;TraesCS1D01G077600	TraesCS1A01G075000	392	409	yes	no	2	0.0007718	67.997	0	0	0	0	0	0	0	0	0	0	0	0	0	0	0	0	17907000	7064700	0	0	0
56	LEEVPEMGYDPLGVPSR	0	1886.91	TraesCS1A01G075000;TraesCS1D01G077600.1;TraesCS1B01G093600.1	TraesCS1A01G075000	454	470	yes	no	2	0.00013059	8588	0	0	0	0	0	0	0	0	0	6480100	8267600	11413000	0	0	0	0	22582000	11039000	0	0	0
57	TSWDVFR	0	9093447	TraesCS1A01G075000;TraesCS1D01G077600;TraesCS1B01G093600	TraesCS1A01G075000	48	54	yes	no	2	0.019738	100.07	0	0	0	0	0	0	0	0	0	0	0	0	0	0	0	6271700	17762000	0	0	0	0
58	EVYEEVLQIGSALQQLGVQPGSR	0	2499969	TraesCS1A01G075000;TraesCS1D01G077600.1;TraesCS1B01G093600.1	TraesCS1A01G075000	86	108	yes	no		0.00016503	71.08	0	0	0	0	0	0	0	0	0	0	7966200	5032700	0	0	0	0	43025000	24426000	0	0	0
59	VIFNALYNR	0	1108029	TraesCS1A01G075000;TraesCS1D01G077600;TraesCS1B01G093600	TraesCS1A01G075000	348	356	yes	no	2	0.0057206	1103	0	0	0	0	6108400	0	0	0	0	0	0	0	0	0	0	11718000	21454000	0	0	0	0
60	SYAVEYDALAISGASGR	0	1728.83	TraesCS1A01G075100	TraesCS1A01G075100	60	76	yes	yes	2	0.00013116	8558	0	12264000	12581000	0	0	0	0	0	0	0	0	0	0	0	0	0	0	0	4553300	0	0
61	DPHPAEPTEVFPLGEAVEVLPDEGAYR	0	2933083	TraesCS1A01G075100	TraesCS1A01G075100	17	43	yes	yes	3	0.010906	2366	12336000	16081000	30019000	0	0	0	0	0	0	0	0	0	0	0	0	0	0	0	0	0	0
62	NNLLVEYPFGK	0	1292765	TraesCS1A01G075100	TraesCS1A01G075100	203	213	yes	yes	2	0.0036651	8708	6951400	10790000	9642300	0	0	0	0	0	0	0	0	0	0	0	0	0	0	0	0	0	0
63	GPDPIVPNNIRDEDAGAVAAAVPGFLPK	1	2799555	TraesCS1A01G077700	TraesCS1A01G077700	230	257	yes	yes	3	0.0053385	14.074	0	0	0	0	0	0	0	0	0	0	0	0	0	0	0	0	0	0	0	21116000	22266000
64	SLGYGEDDLPLVSYQSVSK	0	2056	TraesCS1A01G085600	TraesCS1A01G085600	281	299	yes	yes	2	0.00015895	98.942	0	0	0	22072000	0	0	29311000	0	52304000	0	0	0	0	0	0	0	0	0	0	0	0
65	DVYIAGESYAGHYVPELSQLVHR	0	2602816	TraesCS1A01G086100	TraesCS1A01G086100	183	205	yes	yes		2.6386e-11	7781	0	0	0	0	0	0	72060000	20196000	31820000	0	0	0	0	0	0	0	0	0	0	0	0
66	AILFFEGQR	0	1079764	TraesCS1A01G088700;TraesCS1B01G107700;TraesCS1D01G090100	TraesCS1A01G088700	45	53	yes	no	2	0.00090491	127.84	0	0	0	0	0	0	0	0	0	0	0	0	0	0	0	18605000	22588000	19949000	0	0	0
67	TLESWGVSDGVR	0	1304361	TraesCS1A01G088700	TraesCS1A01G088700	358	369	yes	yes	2	0.00031027	1008	0	0	0	0	0	0	0	0	0	0	0	0	0	0	0	22753000	17705000	18787000	0	0	0
68	SLFELANNYR	0	1225091	TraesCS1A01G088700;TraesCS1B01G107700;TraesCS1D01G090100	TraesCS1A01G088700	217	226	yes	no	2	0.0029477	1102	0	0	0	0	0	0	0	0	0	0	0	0	0	0	0	26785000	32008000	29566000	0	0	0
69	DHGIMNTPEENGGR	0	152558	TraesCS1A01G090800	TraesCS1A01G090800	40	53	yes	yes	3	0.001515	4732	0	0	0	0	0	0	0	0	0	0	0	0	0	0	0	7345400	0	0	0	0	0
70	AATGASPDGNITVSSQDGSR	0	1889.87	TraesCS1A01G093900;TraesCS1D01G102500.3;TraesCS1B01G122000	TraesCS1A01G093900	641	660	no	no	2	0.0083104	41.092	0	11086000	0	0	0	0	0	0	0	0	0	0	0	0	0	0	0	0	14999000	0	0
71	SAGAAAAEVGGVGEGEEVRFEGK	1	2176.04	TraesCS1A01G093900;TraesCS1D01G102500.3	TraesCS1A01G093900	32	54	no	no		2.5e-37	1319	0	0	0	0	0	0	0	0	0	0	0	0	155460000	149950000	0	0	0	0	21620000	0	0
72	AVTASTTSMEAAEPEDK	0	1736.78	TraesCS1A01G093900;TraesCS1D01G102500.3	TraesCS1A01G093900	210	226	no	no	2	7.7069e-21	138.94	38774000	30016000	24617000	0	0	0	0	0	0	0	0	0	0	0	0	0	0	0	0	0	0
73	ELGEGSSSGSPVSGLSSSR	0	1778.83	TraesCS1A01G093900;TraesCS1D01G102500.3;TraesCS1B01G122000	TraesCS1A01G093900	580	598	no	no	2	5.0513e-05	78.763	13035000	14627000	0	0	0	0	0	0	0	0	0	0	19739000	19984000	14382000	0	0	0	0	0	0
74	SFTGSEANNGGVVEAEDGGEVEAAVGDGK	0	2751107	TraesCS1A01G093900;TraesCS1D01G102500.3;TraesCS1B01G122000	TraesCS1A01G093900	57	85	no	no	2	0.00010292	5193	0	0	0	0	0	0	0	0	0	0	0	0	23866000	25122000	0	0	0	0	0	0	0
75	AALLVQALVAAK	0	1166.74	TraesCS1A01G093900;TraesCS1D01G102500.3;TraesCS1B01G122000	TraesCS1A01G093900	118	129	no	no	2	0.0069267	6824	0	0	0	0	0	0	0	0	0	0	0	0	0	0	0	0	0	0	6612000	0	4157200
76	DEVAMPEPESDASPEVIDDIR	0	2313.03	TraesCS1A01G093900	TraesCS1A01G093900	375	395	yes	yes	2	0.0019826	5063	9584400	6156400	0	0	0	0	0	0	0	0	0	0	0	0	0	0	0	0	0	0	0
77	ELAPEPVKENNDDVDENEPAAEVVSHK	1	297384	TraesCS1A01G093900;TraesCS1D01G102500.3;TraesCS1B01G122000	TraesCS1A01G093900	457	483	no	no		0.00015193	29.736	0	0	0	0	0	0	0	0	0	0	0	0	65003000	71774000	0	0	0	0	0	0	0
78	LAPSSVDVPLTESNEK	0	1684.85	TraesCS1A01G093900;TraesCS1B01G122000	TraesCS1A01G093900	402	417	no	no	2	0.00010124	91.858	0	35490000	0	0	0	0	0	0	0	0	0	0	52948000	53980000	39614000	0	0	0	0	0	0
79	QGPESDASPVVADDGNR	0	1712.76	TraesCS1A01G093900	TraesCS1A01G093900	273	289	yes	yes	2	0.00071248	72.089	12866000	12533000	12258000	0	0	0	0	0	0	24489000	19642000	12430000	34084000	27569000	17119000	13600000	0	0	0	0	0
80	EVGNVALDAELSEEKPEGEK	1	2142.03	TraesCS1A01G093900;TraesCS1B01G122000	TraesCS1A01G093900	172	191	no	no		2.056e-39	1514	22463000	19836000	0	0	0	0	0	0	0	0	0	0	91401000	117040000	36601000	0	0	0	0	0	0
81	VAIIENSEAAK	0	1143136	TraesCS1A01G093900;TraesCS1D01G102500.3;TraesCS1B01G122000	TraesCS1A01G093900	565	575	no	no	2	0.0013272	105	0	24233000	0	0	0	0	7622800	0	7920300	0	0	0	38633000	37866000	20580000	0	0	0	29583000	0	0
82	VAPVADERPPAADADEAAAAEGAK	1	229103	TraesCS1A01G093900;TraesCS1D01G102500.3	TraesCS1A01G093900	8	31	no	no		6.7892e-60	1041	112750000	78620000	84896000	0	0	54732000	30933000	0	0	64418000	64287000	0	317580000	343650000	164140000	38496000	0	28436000	126930000	85614000	87743000
83	SAGAAAAEVGGVGEGEEVR	0	1714.81	TraesCS1A01G093900;TraesCS1D01G102500.3	TraesCS1A01G093900	32	50	no	no	2	3.7592e-26	1692	34130000	31530000	25366000	0	0	0	0	0	0	0	0	0	38664000	33747000	19560000	0	0	0	17054000	0	0
84	RAEVAAGGEDDGEFDSEK	1	1880.8	TraesCS1A01G093900;TraesCS1B01G122000	TraesCS1A01G093900	192	209	no	no		3.856e-15	117.92	0	0	0	0	0	0	0	0	0	0	12829000	0	75375000	86288000	54488000	0	0	0	0	0	0
85	YLLSMYGNALGDLLK	0	1669.87	TraesCS1A01G094700	TraesCS1A01G094700	452	466	yes	yes	2	0.013847	49	0	0	0	7842600	0	0	0	0	0	13296000	0	7985300	0	0	0	0	0	0	0	0	0
86	ALGLQEEDGKDTNR	1	1544.74	TraesCS1A01G094700	TraesCS1A01G094700	285	298	yes	yes	3	0.002868	484	0	0	0	0	0	0	0	0	0	0	5893600	7865600	0	0	0	0	0	0	0	0	0
87	VFFGSDFVTVTK	0	1345918	TraesCS1A01G097200;TraesCS1D01G106000;TraesCS1B01G126700	TraesCS1A01G097200	119	130	yes	no	2	0.015858	5748	10079000	10591000	11076000	0	0	0	0	0	0	0	0	0	0	0	0	0	0	0	0	0	0
88	MQVTDADGNVVPNLFCIGDANGK	0	2434257	TraesCS1A01G099500;TraesCS1D01G107400;TraesCS1B01G124900	TraesCS1A01G099500	381	403	no	no	2	0.0087567	46.964	19020000	11751000	0	0	0	0	0	0	0	0	0	6049900	0	0	0	0	0	0	0	0	0
89	LAVHAHPTLSEVLDELFK	0	2018.08	TraesCS1A01G099500;TraesCS1D01G107400;TraesCS1B01G124900	TraesCS1A01G099500	530	547	no	no		0.0004098	4238	0	0	0	0	0	0	0	10212000	0	0	0	0	0	0	0	0	0	36105000	0	0	0
90	ALAENEGDGIAK	0	118683	TraesCS1A01G099500;TraesCS1D01G107400;TraesCS1B01G124900	TraesCS1A01G099500	477	488	no	no	2	2.4988e-06	142.92	119870000	0	46867000	26688000	88108000	0	0	22428000	0	4906600	36222000	38642000	28307000	0	23084000	47780000	16954000	33715000	40920000	21811000	18550000
91	ADNEGFEVSVVK	0	1292248	TraesCS1A01G099500;TraesCS1D01G107400;TraesCS1B01G124900	TraesCS1A01G099500	457	468	no	no	2	3.0262e-05	118	0	0	81140000	14057000	21787000	29620000	33908000	14997000	0	24526000	16293000	36339000	30595000	37606000	0	72826000	62227000	0	88860000	44607000	57323000
92	IDYHTGVFASK	0	1236139	TraesCS1A01G099500;TraesCS1D01G107400;TraesCS1B01G124900	TraesCS1A01G099500	307	317	no	no		0.00013409	138.08	0	0	36336000	0	27637000	44362000	0	0	13713000	28006000	18470000	96196000	17207000	19218000	12306000	59575000	22265000	40223000	24399000	0	0
93	ETLEVDAALIATGR	0	1457.77	TraesCS1A01G099500;TraesCS1D01G107400;TraesCS1B01G124900	TraesCS1A01G099500	341	354	no	no	2	4.0436e-06	1132	0	0	0	0	0	4076300	0	8519000	0	12325000	12703000	0	0	0	0	16202000	19869000	23602000	0	0	0
94	NIIIATGSVPFVPK	0	1454.85	TraesCS1A01G099500;TraesCS1D01G107400;TraesCS1B01G124900	TraesCS1A01G099500	215	228	no	no	2	6.9883e-10	1296	135920000	117780000	95264000	59663000	69305000	75520000	32684000	41871000	34028000	99793000	81651000	70290000	26051000	29644000	21155000	0	114620000	140400000	116260000	45077000	51808000
95	AMGVDILTGFGK	0	1207271	TraesCS1A01G099500;TraesCS1D01G107400;TraesCS1B01G124900	TraesCS1A01G099500	181	192	no	no	2	2.5709e-09	154.84	54428000	52897000	45699000	16371000	38405000	37460000	9940600	6164200	10296000	15378000	15487000	18821000	0	4778500	0	24652000	24920000	32596000	23901000	12815000	14092000
96	DHILNHLSIPAACFTHPEISMVGLTEPQAR	0	3353649	TraesCS1A01G099500;TraesCS1D01G107400;TraesCS1B01G124900.1	TraesCS1A01G099500	425	454	no	no		0.00026816	3273	0	0	0	0	0	0	20701000	0	12159000	0	0	28010000	0	0	0	23277000	39774000	37772000	0	0	0
97	LMLAHAASAQGISVVEQISGR	0	2137314	TraesCS1A01G099500;TraesCS1D01G107400;TraesCS1B01G124900	TraesCS1A01G099500	404	424	no	no	3	4.06e-12	7348	18628000	25257000	36218000	0	0	0	9338800	0	12746000	11015000	11895000	16068000	4666500	8629100	5805300	0	0	0	34572000	0	0
98	GFIPVDER	0	9317633	TraesCS1A01G099500;TraesCS1D01G107400;TraesCS1B01G124900	TraesCS1A01G099500	373	380	no	no	2	0.013298	97.068	83023000	64470000	42307000	40519000	71409000	70278000	0	26491000	19973000	76456000	75610000	43676000	0	0	0	25085000	0	35366000	33155000	19565000	23490000
99	DGKPVLIELIDAK	1	1409.81	TraesCS1A01G099500;TraesCS1D01G107400;TraesCS1B01G124900	TraesCS1A01G099500	323	335	no	no		1.8082e-05	1229	0	11594000	48876000	0	0	0	9071500	10005000	13807000	94117000	87067000	70546000	6800100	26572000	6945000	116440000	86323000	125750000	52859000	40002000	9553400
100	TAIIEGDVVGGTCVNR	0	1659.83	TraesCS1A01G099500;TraesCS1D01G107400;TraesCS1B01G124900	TraesCS1A01G099500	104	119	no	no	2	1.23e-20	1466	92816000	78312000	59979000	0	20761000	32666000	0	0	39895000	0	73044000	0	0	0	0	75443000	78215000	99964000	48186000	33272000	45922000
101	APFTSGLGLENINVVTQR	0	1915.02	TraesCS1A01G099500;TraesCS1D01G107400	TraesCS1A01G099500	355	372	yes	no		1.0142e-90	251.84	205500000	178610000	124140000	39629000	65072000	64456000	28403000	18158000	35192000	62262000	65633000	69938000	0	0	18258000	103900000	95062000	132130000	101430000	46465000	0
102	RVEPTAPASSVLR	1	1381.77	TraesCS1A01G100600;TraesCS1D01G092200;TraesCS1B01G110400	TraesCS1A01G100600	344	356	yes	no	3	0.0085521	39.746	0	0	0	0	0	0	0	0	0	0	0	0	16460000	15541000	8178300	0	0	0	0	0	0
103	APLLLGCDVR	0	1112012	TraesCS1A01G103600;TraesCS5B01G011700	TraesCS1A01G103600	282	291	yes	no	2	0.00057307	124.98	13512000	14834000	9605400	28416000	55462000	29472000	12496000	10616000	9551000	28573000	26681000	35958000	13918000	12222000	6258800	11348000	13938000	30990000	21674000	0	16450000
104	VSGVCGYGVCYLYLR	0	1764.83	TraesCS1A01G115400;TraesCS1D01G116800.1	TraesCS1A01G115400	95	109	yes	no	2	0.0002908	8798	0	0	0	0	0	0	7293200	0	0	0	0	0	8268000	0	0	15016000	0	18105000	11375000	7542500	0
105	METDDAPQDPASSAGDHTQEPK	0	2325.97	TraesCS1A01G120200	TraesCS1A01G120200	516	537	yes	yes	3	1.5589e-10	6751	0	0	0	0	0	0	0	0	0	45161000	27505000	42566000	0	0	0	0	0	0	0	0	0
106	NQAESVMYQTEK	0	1426398	TraesCS1A01G133100	TraesCS1A01G133100	577	588	yes	yes	2	1.3132e-06	144.77	0	25854000	0	9568900	14461000	26449000	11868000	20838000	17831000	52455000	64657000	0	67048000	57285000	39793000	0	0	0	0	0	0
107	ISADELASVLR	0	1172401	TraesCS1A01G134000	TraesCS1A01G134000	38	48	yes	yes	2	0.0082961	7149	0	0	0	0	0	0	0	0	0	7185100	6135000	0	0	0	0	0	0	18548000	0	0	0
108	TVLLAVAPVTTQDLVSR	0	1782.03	TraesCS1A01G138600;TraesCS1D01G135400;TraesCS1B01G153600	TraesCS1A01G138600	473	489	yes	no	2	0.011237	7595	17036000	19119000	18195000	0	0	0	0	0	0	0	0	0	0	0	0	0	0	0	0	8171600	0
109	ADLAPEIPAPPEIK	0	1459.79	TraesCS1A01G138600;TraesCS1D01G135400;TraesCS1B01G153600	TraesCS1A01G138600	308	321	yes	no	2	0.037529	4183	15621000	0	11975000	0	0	0	0	0	0	0	15179000	0	0	0	0	0	0	0	0	0	0
110	LLEQENTDLGYDAAK	0	1678.81	TraesCS1A01G145000;TraesCS1D01G144000;TraesCS4B01G307700;TraesCS4D01G305900	TraesCS1A01G145000	500	514	no	no	2	1.0003e-68	2082	154770000	169580000	181600000	33147000	56893000	55285000	37339000	23834000	45335000	104350000	67261000	85353000	66127000	53621000	39778000	58515000	71855000	73918000	100050000	54163000	64380000
111	TLIECPKPQK	1	1212536	TraesCS1A01G152600;TraesCS1B01G170100.1	TraesCS1A01G152600	204	213	yes	no	3	0.002773	7777	0	0	0	0	0	0	0	0	0	0	0	0	6594200	16361000	14210000	0	0	0	0	0	0
112	VIQAGTGVTPVIQCSK	0	1656.89	TraesCS1A01G152600;TraesCS1B01G170100.1	TraesCS1A01G152600	168	183	yes	no	2	2.1731e-07	106.01	0	0	0	0	0	0	0	0	0	0	0	0	19530000	25510000	36489000	0	0	0	0	0	0
113	FTCSDEILFHPFK	0	1639.77	TraesCS1A01G152600;TraesCS1D01G149700.1	TraesCS1A01G152600	214	226	no	no		4.5237e-05	83	0	0	0	0	0	0	0	0	0	0	0	0	22530000	74940000	85212000	0	0	0	0	0	0
114	GIKPDFGLYSLEK	1	1465.78	TraesCS1A01G152600;TraesCS1B01G170100;TraesCS1D01G149700	TraesCS1A01G152600	152	164	no	no	3	0.0051715	53.001	0	0	0	0	0	0	0	0	0	0	0	0	0	17768000	18834000	0	0	0	0	0	0
115	AYFQAAIALR	0	1122186	TraesCS1A01G152600;TraesCS1B01G170100;TraesCS1D01G149700	TraesCS1A01G152600	130	139	no	no	2	0.0043607	102.72	0	0	0	0	0	0	0	0	0	0	0	0	10791000	0	17669000	0	0	0	0	0	0
116	LEDPGSGDLFAACFVLPGQR	0	2148.03	TraesCS1A01G153300;TraesCS1D01G151800;TraesCS1B01G171600	TraesCS1A01G153300	64	83	yes	no	2	0.0014017	6756	11910000	17984000	0	0	0	0	0	0	0	0	0	0	0	0	0	0	0	0	0	0	0
117	DSAVETVLDSSR	0	1277099	TraesCS1A01G153300;TraesCS1D01G151800;TraesCS1B01G171600	TraesCS1A01G153300	84	95	yes	no	2	0.00021192	1087	15587000	18667000	19624000	0	0	0	0	0	0	0	5872500	0	0	0	0	0	0	0	0	0	0
118	SIDPFSDISALER	0	1448.71	TraesCS1A01G153300	TraesCS1A01G153300	247	259	yes	yes	2	0.0035086	70.942	10886000	17293000	0	0	0	0	0	0	0	0	0	0	0	0	0	0	0	0	0	0	0
119	APEATSAAAPYRQPFNGPR	1	1999.99	TraesCS1A01G159100	TraesCS1A01G159100	120	138	yes	yes	3	0.00060159	5053	0	0	0	0	0	0	0	0	0	0	0	0	0	0	0	0	0	0	0	49848000	31434000
120	SALEVDEIRVDK	1	1372.72	TraesCS1D01G156400;TraesCS1A01G159100;TraesCS1B01G174800	TraesCS1A01G159100	89	100	no	no		1.043e-35	1971	0	26500000	109250000	0	0	0	13143000	0	74709000	154860000	128810000	157010000	0	18577000	0	197970000	142510000	214780000	134820000	95990000	63651000
121	VLEEVSILQSK	0	1243.7	TraesCS1D01G156400;TraesCS1A01G159100;TraesCS1B01G174800	TraesCS1A01G159100	34	44	no	no	2	3.31e-12	1782	564180000	651370000	658960000	95399000	117940000	70084000	33800000	21949000	37039000	176550000	143230000	71756000	0	0	0	230270000	382360000	312100000	429960000	289600000	230060000
122	VAGFTTHLMR	0	1131859	TraesCS1D01G156400;TraesCS1A01G159100;TraesCS1B01G174800	TraesCS1A01G159100	50	59	no	no	2	2.2354e-07	162.97	43969000	109230000	156160000	0	0	0	0	0	0	0	0	0	0	0	0	25029000	0	0	128820000	30009000	26429000
123	SALEVDEIR	0	1030295	TraesCS1D01G156400;TraesCS1A01G159100;TraesCS1B01G174800	TraesCS1A01G159100	89	97	no	no	2	2.0644e-05	153.78	309070000	312180000	451070000	126410000	217310000	130960000	39095000	39231000	39660000	248310000	194020000	181200000	0	0	0	142430000	102780000	172500000	97582000	48480000	35339000
124	MDFVPEK	0	8640514	TraesCS1D01G156400;TraesCS1A01G159100;TraesCS1B01G174800	TraesCS1A01G159100	82	88	no	no	2	0.0097621	1205	73287000	96755000	93652000	37350000	77540000	44712000	0	0	0	73612000	66934000	42026000	0	0	0	0	0	0	31634000	23003000	0
125	VDKETMDMLAFLGMADLPGVER	1	2437691	TraesCS1D01G156400;TraesCS1A01G159100;TraesCS1B01G174800.1	TraesCS1A01G159100	98	119	no	no		0.00034103	73.887	39061000	111140000	199200000	0	0	0	0	0	0	46276000	25288000	0	0	0	0	0	0	11678000	0	0	0
126	APEATSAAAPYR	0	1203884	TraesCS1A01G159100	TraesCS1A01G159100	120	131	yes	yes	2	5.912e-63	214.93	226590000	148850000	127500000	53090000	180530000	82686000	10171000	0	27584000	34843000	81029000	116940000	25443000	0	0	80559000	55211000	60386000	135770000	48630000	41728000
127	ETMDMLAFLGMADLPGVER	0	2094.98	TraesCS1D01G156400;TraesCS1A01G159100;TraesCS1B01G174800	TraesCS1A01G159100	101	119	no	no		1.7637e-29	140.82	40445000	71479000	100800000	4698600	11101000	0	0	0	0	17307000	11405000	0	0	0	0	0	0	0	7493800	8046500	6094000
128	AAASDALIER	0	1015298	TraesCS1A01G164000;TraesCS1D01G161000;TraesCS1B01G180900;TraesCS1D01G150400	TraesCS1A01G164000	510	519	yes	no	2	0.0098845	8029	0	0	0	0	0	0	0	0	0	0	0	0	31242000	24335000	20880000	0	0	0	0	0	0
129	IPNSSLESIVGAGGVNLAEIR	0	2095273	TraesCS1A01G164200;TraesCS1D01G161200.3;TraesCS1B01G181000.3	TraesCS1A01G164200	758	778	yes	no		4.84e-17	116.96	24338000	31881000	31165000	0	0	0	0	0	0	0	0	0	0	0	0	0	0	0	0	0	0
130	PGSSESIMEIQGMPDQVR	0	1959.9	TraesCS1A01G164200;TraesCS1B01G181000.3	TraesCS1A01G164200	792	809	yes	no	2	0.0013152	624	11293000	8883700	0	0	0	0	0	0	0	0	0	0	0	0	0	0	0	0	0	0	0
131	VADVTGYSSSSVELR	0	1568.77	TraesCS1A01G164200;TraesCS1D01G161200.3	TraesCS1A01G164200	743	757	yes	no	2	0.0018548	68.069	11584000	10104000	8809000	0	0	0	0	0	0	0	0	0	0	0	0	0	0	0	0	0	0
132	IEHSHLAIR	0	1074934	TraesCS1A01G170600	TraesCS1A01G170600	8	16	yes	yes	2	0.022767	69.998	237130000	417570000	0	0	0	0	0	0	0	0	0	0	0	0	0	230360000	1041700000	222610000	1678700000	1359600000	1265000000
133	LPPLSTDPK	0	966386	TraesCS1A01G172700;TraesCS1B01G191600.1	TraesCS1A01G172700	74	82	yes	no	2	0.0087747	9653	0	0	0	0	0	0	0	0	0	0	0	0	21288000	25015000	19843000	0	0	0	0	0	0
134	ADLEGAIFK	0	962073	TraesCS1A01G172700;TraesCS1D01G166100	TraesCS1A01G172700	171	179	yes	no	2	0.013307	84.743	0	0	0	0	0	0	0	0	0	0	0	0	11151000	16284000	0	0	0	0	0	0	0
135	GTNFTNAVIDR	0	1206993	TraesCS1A01G172700;TraesCS1D01G166100;TraesCS1B01G191600	TraesCS1A01G172700	155	165	yes	no	2	1.2184e-05	152.97	0	0	0	0	0	0	0	0	0	0	0	0	17484000	27902000	22796000	0	0	0	0	0	0
136	FCDFTNDK	0	1045175	TraesCS1A01G172700;TraesCS1D01G166100;TraesCS1B01G191600	TraesCS1A01G172700	108	115	yes	no	2	0.003895	1239	0	0	0	0	0	0	0	0	0	0	0	0	23200000	25764000	18314000	0	0	0	0	0	0
137	TLSAALMSGAK	0	1048587	TraesCS1A01G172700;TraesCS1D01G166100;TraesCS1B01G191600	TraesCS1A01G172700	122	132	yes	no	2	0.018043	6018	0	0	0	0	0	0	0	0	0	0	0	0	6489100	8657700	7310400	0	0	0	0	0	0
138	FDGADLTEVVMSK	0	1410701	TraesCS1A01G172700;TraesCS1D01G166100;TraesCS1B01G191600	TraesCS1A01G172700	133	145	yes	no	2	0.0076153	6144	0	0	0	0	0	0	0	0	0	0	0	0	8597000	17890000	12737000	0	0	0	0	0	0
139	MAELWQAAR	0	107428	TraesCS1A01G173200;TraesCS1B01G191100	TraesCS1A01G173200	54	62	yes	no	2	0.01711	7774	0	0	0	12260000	0	9394800	4273900	0	5824100	0	0	0	0	0	0	0	0	0	0	0	0
140	MFYGPGGPYALFAGK	0	1574.76	TraesCS1A01G173400;TraesCS1B01G191000;TraesCS1D01G165400;TraesCS1A01G173200;TraesCS1D01G165500;TraesCS1B01G191100	TraesCS1A01G173200	150	164	no	no	2	5.196e-07	1087	0	0	0	14516000	19024000	0	0	0	0	0	0	0	0	0	0	0	9345400	0	22036000	0	0
141	GQIYDVSQSR	0	1151571	TraesCS1A01G173200;TraesCS1D01G165500;TraesCS1B01G191100	TraesCS1A01G173200	140	149	yes	no	2	0.0077107	8708	0	0	0	0	7093400	0	6210400	0	9734500	8748800	10490000	9623100	0	0	0	0	0	0	0	0	0
142	GQIYDVTQSR	0	1165728	TraesCS1A01G173400;TraesCS1B01G191000.1;TraesCS1D01G165400.1;TraesCS6D01G218900.1;TraesCS6B01G264900.1	TraesCS1A01G173400	94	103	yes	no	2	0.0082136	857	30248000	37412000	33100000	0	26259000	12633000	0	0	0	0	0	0	0	0	0	30433000	22007000	18765000	37075000	0	0
143	EEPEAEPLPPPVQLGEVDEEELR	0	2600494	TraesCS1A01G173400;TraesCS1B01G191000	TraesCS1A01G173400	55	77	yes	no		2.8294e-10	90.707	0	0	0	0	0	12089000	0	0	0	68587000	64644000	35783000	0	0	0	0	17921000	21128000	18579000	0	0
144	AYSSYINSPNAR	0	1341313	TraesCS1A01G175200	TraesCS1A01G175200	61	72	yes	yes	2	8.479e-12	1716	7779000	0	0	0	44389000	21221000	0	0	7615100	60116000	76757000	76916000	0	0	0	83450000	25546000	52961000	104820000	72458000	129650000
145	TLVSCGVPVPK	0	1155322	TraesCS1A01G175200	TraesCS1A01G175200	74	84	yes	yes	2	0.0066753	7849	0	0	0	34118000	114380000	114660000	0	64122000	0	209080000	205870000	106230000	0	0	0	0	0	0	79952000	84300000	103560000
146	APVASYDQNYLK	0	1367721	TraesCS1A01G178300	TraesCS1A01G178300	322	333	yes	yes	2	0.00031933	9953	0	0	0	22628000	0	32947000	10013000	0	16417000	18826000	24535000	22707000	0	0	0	0	0	0	0	0	0
147	GLGFPGGVMPLR	0	1199485	TraesCS1D01G184600;TraesCS1B01G199500.1;TraesCS1A01G181100.1	TraesCS1A01G181100	42	53	no	no	2	0.0023308	8252	0	0	0	0	16154000	0	0	0	0	14409000	0	23970000	0	0	0	0	0	0	0	0	0
148	GLDECGLVR	0	1017913	TraesCS1A01G181100	TraesCS1A01G181100	54	62	yes	yes	2	0.0027192	1176	0	0	0	10376000	21863000	14828000	0	0	0	19914000	20149000	12015000	0	0	0	0	0	0	0	0	0
149	ETGYVWMR	0	104075	TraesCS1D01G184600;TraesCS1B01G199500;TraesCS1A01G181100	TraesCS1A01G181100	63	70	no	no	2	0.036771	66.993	0	0	0	0	0	0	0	0	0	9783700	0	0	0	0	0	0	0	0	0	0	0
150	QPATSGGLVTYEGR	0	1434.71	TraesCS1A01G190900;TraesCS1B01G206100;TraesCS1D01G194900	TraesCS1A01G190900	281	294	yes	no	2	0.00065644	8489	49190000	50112000	51849000	0	0	0	0	0	0	0	8173800	0	0	0	0	0	0	0	0	0	0
151	TGGLSVALAGSDGR	0	125947	TraesCS1A01G190900;TraesCS1B01G206100;TraesCS1D01G194900;TraesCS2A01G449500;TraesCS2D01G448900;TraesCS2B01G470900	TraesCS1A01G190900	316	329	yes	no	2	0.0013104	77.062	44279000	49016000	38272000	0	0	0	0	0	0	0	0	0	0	0	0	0	0	11264000	0	0	0
152	IMSFSQQGPR	0	1149601	TraesCS1A01G190900;TraesCS1B01G206100;TraesCS1D01G194900;TraesCS2A01G449500.1;TraesCS2D01G448900.1;TraesCS2B01G470900.1;TraesCS7A01G565900.1;TraesCS6B01G447600.1;TraesCS6A01G403700.1	TraesCS1A01G190900	254	263	yes	no	2	3.3062e-05	153.04	52504000	60458000	40940000	0	0	0	0	0	0	0	0	0	0	0	0	0	0	0	15028000	0	12466000
153	IEAPPAAVWAIVR	0	1391.79	TraesCS1A01G191700;TraesCS1D01G195300.1;TraesCS1B01G206600.1	TraesCS1A01G191700	52	64	yes	no	2	0.0021004	7777	15594000	26730000	0	0	0	0	0	0	0	0	0	0	0	0	0	5750100	10204000	6039800	0	0	0
154	AFGFTITGGEHR	0	1291309	TraesCS1A01G191700;TraesCS1D01G195300.1;TraesCS1B01G206600.1	TraesCS1A01G191700	123	134	yes	no	3	0.011675	35.006	0	1966500	12099000	0	0	0	0	0	0	0	0	0	0	4542100	3038700	0	0	0	0	0	0
155	EVSVISGLPASTSTER	0	1631.84	TraesCS1A01G191700;TraesCS1D01G195300.1;TraesCS1B01G206600.1	TraesCS1A01G191700	98	113	yes	no	2	4.6017e-06	9853	55663000	76494000	80045000	0	0	0	0	0	0	8712100	8419000	0	0	0	0	0	0	0	0	0	0
156	YAVGPGQCSSLVAQR	0	1591.78	TraesCS1A01G191700;TraesCS1D01G195300;TraesCS1B01G206600	TraesCS1A01G191700	37	51	yes	no	2	4.969e-13	131.83	68661000	92589000	77062000	0	8200700	0	0	0	0	17078000	18352000	10853000	5212000	5772400	0	7787800	23953000	10573000	13601000	10577000	0
157	LFADTVVR	0	9191272	TraesCS1A01G191700;TraesCS1D01G195300.1;TraesCS1B01G206600.1	TraesCS1A01G191700	178	185	yes	no	2	0.00012773	162.07	36584000	44564000	42507000	0	29667000	0	0	0	0	20593000	21556000	13593000	0	0	0	0	0	0	0	0	0
158	GLTNFLR	0	8196029	TraesCS1A01G197300	TraesCS1A01G197300	16	22	yes	yes	2	0.003233	122	14999000	0	0	0	0	0	0	0	0	0	0	0	0	0	0	0	0	0	0	0	0
159	IHNIGATLVGVDTFGNK	0	1754.93	TraesCS1A01G197300;TraesCS1D01G200800;TraesCS1B01G211900	TraesCS1A01G197300	43	59	yes	no		5.9641e-06	7308	0	0	12451000	0	0	0	0	0	0	0	5810700	0	0	0	0	0	0	0	20604000	0	6159600
160	EAVAASCDVPAPQQR	0	1597.75	TraesCS1A01G203000	TraesCS1A01G203000	48	62	yes	yes	2	5.9385e-13	130.94	26300000	21190000	19314000	0	0	0	11498000	0	0	12128000	10635000	0	0	0	0	10814000	8125500	8333600	0	0	0
161	VLDIYDQR	0	102024	TraesCS1A01G203900;TraesCS1B01G217700;TraesCS1D01G207400	TraesCS1A01G203900	177	184	yes	no	2	0.012737	98.997	0	0	0	0	0	0	0	0	0	0	0	0	0	0	0	0	0	0	0	31068000	26471000
162	VFGSPTSSEVAR	0	1235146	TraesCS1A01G203900;TraesCS1B01G217700.1;TraesCS1D01G207400.1	TraesCS1A01G203900	7	18	yes	no	2	6.7378e-06	1363	0	0	0	0	0	0	0	0	0	0	0	0	10195000	14543000	0	0	0	0	97905000	55201000	52598000
163	WWADVSSR	0	1005668	TraesCS1A01G203900;TraesCS1B01G217700;TraesCS1D01G207400	TraesCS1A01G203900	229	236	yes	no	2	0.027962	7824	0	0	0	0	0	0	0	0	0	0	0	0	0	0	0	0	0	0	18926000	0	12375000
164	LQPHGEALTFEDGNVTLVESR	0	2311444	TraesCS1A01G203900;TraesCS1B01G217700	TraesCS1A01G203900	50	70	yes	no	3	3.981e-18	8235	0	0	0	0	0	0	0	0	0	0	0	0	0	0	0	0	0	0	24019000	13303000	10602000
165	QGNLDLIGTGALER	0	1455.77	TraesCS1A01G203900;TraesCS1B01G217700;TraesCS1D01G207400	TraesCS1A01G203900	83	96	yes	no	2	6.8819e-10	128.85	0	0	0	0	0	0	0	0	0	0	0	0	0	8398800	0	0	0	0	41806000	0	0
166	FTLADLSHMPNADR	0	1586.75	TraesCS1A01G203900;TraesCS1B01G217700.1;TraesCS1D01G207400.1	TraesCS1A01G203900	196	209	yes	no		0.00043548	7853	0	0	4819800	0	0	0	0	0	0	0	0	0	0	0	0	0	0	0	34398000	21664000	29651000
167	LETIPEK	0	8285928	TraesCS1A01G214600;TraesCS1B01G228500;TraesCS1D01G217600	TraesCS1A01G214600	63	69	yes	no	2	0.020288	132.09	0	0	0	0	0	0	0	0	0	0	0	0	9015600	22532000	12412000	0	0	0	0	0	0
168	YLMGEILSVGVDVSEVEAGKK	1	2222504	TraesCS1A01G214600;TraesCS1B01G228500;TraesCS1D01G217600	TraesCS1A01G214600	86	106	yes	no	3	5.1055e-05	57.989	0	0	0	0	0	0	0	0	0	0	0	0	20038000	26290000	19687000	0	0	0	0	0	0
169	VLFSDINAYEVDLGTEEK	0	2040.99	TraesCS1A01G214600;TraesCS1B01G228500;TraesCS1D01G217600	TraesCS1A01G214600	107	124	yes	no	2	2.616e-60	184.98	37300000	44113000	41921000	0	0	0	0	0	0	0	0	0	43121000	61200000	45360000	0	0	21514000	17561000	0	0
170	YCINPGGYCK	0	1230162	TraesCS1A01G214800	TraesCS1A01G214800	59	68	yes	yes	2	0.0059962	9402	0	0	0	20609000	58871000	40344000	28493000	0	25337000	0	26175000	65317000	0	0	0	0	0	0	0	0	0
171	NVIHGSDSVESAR	0	1369586	TraesCS1B01G230300;TraesCS1D01G219000.1;TraesCS1A01G217200.1	TraesCS1A01G217200	113	125	no	no		3.3749e-06	9422	0	0	0	0	0	0	0	0	0	0	0	0	11073000	20195000	0	5972500	5001700	4905700	0	0	0
172	EIALWFPEGIAEWR	0	1715.87	TraesCS1B01G230300;TraesCS1D01G219000;TraesCS1A01G217200	TraesCS1A01G217200	127	140	no	no		2.7867e-74	210.87	612680000	563320000	708940000	206820000	351770000	139410000	68131000	0	87086000	95455000	109730000	0	320830000	316170000	197850000	198070000	323090000	354610000	501230000	421270000	428570000
173	GLIGEVISR	0	9424983	TraesCS1B01G230300;TraesCS1D01G219000;TraesCS1A01G217200	TraesCS1A01G217200	17	25	no	no	2	7.0788e-13	1761	650810000	509810000	465320000	576080000	706390000	733440000	284100000	283120000	279170000	649400000	600840000	437160000	594810000	553190000	393050000	244210000	49377000	262710000	499050000	244090000	334370000
174	SSQHNWIYEA	0	1233415	TraesCS1B01G230300;TraesCS1D01G219000;TraesCS1A01G217200	TraesCS1A01G217200	141	150	no	no	2	0.00037206	1307	265270000	284000000	424940000	63662000	64764000	33107000	185530000	31887000	182970000	34302000	35281000	54596000	340630000	335750000	208150000	207790000	183070000	227550000	375250000	187260000	256960000
175	KEIALWFPEGIAEWR	1	1843.96	TraesCS1B01G230300;TraesCS1D01G219000;TraesCS1A01G217200	TraesCS1A01G217200	126	140	no	no		1.8271e-13	138.75	0	0	26170000	0	0	0	48875000	0	45833000	11808000	14201000	14180000	64635000	95063000	40492000	14150000	28286000	30949000	51794000	36797000	12286000
176	SFAEQHYSDLSSK	0	1497736	TraesCS1A01G217200	TraesCS1A01G217200	44	56	yes	yes		6.821e-56	206	0	0	39434000	20971000	0	38214000	52905000	10201000	67474000	56210000	49705000	72568000	195360000	201410000	107410000	122460000	70790000	66500000	45738000	32574000	53841000
177	GDFAVDIGR	0	9486649	TraesCS1B01G230300;TraesCS1D01G219000;TraesCS1A01G217200	TraesCS1A01G217200	104	112	no	no		0.0002346	148.04	678620000	522470000	471160000	279280000	341140000	356020000	229530000	102250000	255320000	210360000	186980000	217530000	368900000	353440000	301710000	178480000	165150000	174420000	440630000	214950000	325840000
178	IIGATNPLASEPGTIR	0	1608.88	TraesCS1B01G230300;TraesCS1D01G219000;TraesCS1A01G217200	TraesCS1A01G217200	88	103	no	no		3.873e-76	208.74	2168600000	1600800000	1971900000	1634700000	2254000000	2012700000	724020000	499400000	639000000	1568700000	1481400000	997190000	1311300000	1256700000	844620000	1016200000	932150000	1025400000	2337200000	1451000000	1564900000
179	LSNEAFSELAR	0	1235146	TraesCS1B01G234400;TraesCS1A01G221100;TraesCS1D01G222700	TraesCS1A01G221100	264	274	no	no	2	0.0020367	9849	14240000	15596000	12951000	0	0	0	0	0	0	0	0	0	0	0	0	0	0	0	0	0	0
180	LGVLEQHQDSVDNLQSVVSEEQSGR	0	2752264	TraesCS1B01G234400;TraesCS1A01G221100	TraesCS1A01G221100	469	493	no	no	3	0.00091787	25.021	13797000	12199000	0	0	0	0	0	0	0	0	0	0	0	0	0	0	0	0	0	0	0
181	IEVTVDGTGDDK	0	1247881	TraesCS1A01G224800	TraesCS1A01G224800	122	133	yes	yes	2	0.00052927	96.015	20321000	19969000	11583000	0	0	0	0	0	0	0	0	0	0	0	0	0	0	0	0	0	0
182	QQPSAAASSNPFSAIR	0	1630.81	TraesCS1A01G224800	TraesCS1A01G224800	63	78	yes	yes	2	0.0026361	609	19472000	0	22685000	0	0	0	0	0	0	0	0	0	0	0	0	0	0	0	0	0	0
183	SAVDFIASHPQAK	0	136999	TraesCS1A01G233700;TraesCS1B01G249700;TraesCS1D01G238200	TraesCS1A01G233700	115	127	yes	no		1.5559e-09	1431	24985000	64178000	41124000	0	0	0	0	0	0	46619000	25352000	0	0	0	0	84726000	66317000	49992000	64758000	41767000	46627000
184	DQAVAAIEALNGK	0	129883	TraesCS1A01G236000	TraesCS1A01G236000	179	191	yes	yes	2	0.0071926	6201	0	0	54477000	0	0	0	0	0	0	0	0	128900000	0	0	0	0	0	0	0	0	0
185	LFIGMLPK	0	9174085	TraesCS1A01G236000;TraesCS1B01G247800;TraesCS1D01G236300.1;TraesCS3B01G517100.1;TraesCSU01G040800.1;TraesCS3A01G473900	TraesCS1A01G236000	129	136	no	no	2	0.036743	67.035	7853700	7469000	7206000	0	0	0	0	0	0	0	0	0	0	0	0	0	0	0	0	0	0
186	AEGEVILEDAQPSSVSSR	0	1872.91	TraesCS1A01G246900	TraesCS1A01G246900	257	274	yes	yes	2	0.010725	6175	0	0	0	0	0	0	0	0	0	9346400	0	10310000	0	0	0	0	0	0	0	0	0
187	ASPLIPSDPITVTIEEK	0	1808.98	TraesCS1A01G246900	TraesCS1A01G246900	275	291	yes	yes	2	0.01627	4692	0	0	0	0	0	0	0	0	0	15652000	12087000	15449000	0	0	0	0	0	0	10667000	0	0
188	TTTAEPTPEGVSWTVR	0	1730.85	TraesCS1A01G247800;TraesCS1D01G247200;TraesCS1B01G258200	TraesCS1A01G247800	122	137	yes	no	2	0.0062529	5471	0	0	0	0	0	0	0	0	0	0	0	0	0	0	0	0	0	0	25480000	0	18217000
189	AEQETEVLVR	0	1172037	TraesCS1A01G247800;TraesCS1D01G247200;TraesCS1B01G258200	TraesCS1A01G247800	462	471	yes	no	2	0.004219	1036	0	0	0	0	0	0	0	0	0	0	0	0	0	0	0	12904000	8568300	6979600	0	8818100	0
190	EFEQVLSSNSGIAHFVK	0	1890.95	TraesCS1A01G249600	TraesCS1A01G249600	184	200	yes	yes	3	0.011068	233	0	0	0	0	0	0	0	0	0	17524000	17448000	0	0	0	0	0	0	0	0	0	0
191	SAEEALADMVDWFNK	0	1724.77	TraesCS1A01G249600	TraesCS1A01G249600	223	237	yes	yes	2	3.8141e-06	1034	4897200	0	0	0	6014800	0	0	0	0	10994000	12671000	8390300	0	0	0	0	0	0	0	0	0
192	AAVVLISDVYGFEAPNLR	0	1933.03	TraesCS1A01G249600;TraesCS1B01G260400.1	TraesCS1A01G249600	41	58	no	no		1.569e-25	1401	6961900	7390800	0	0	0	0	0	0	0	13871000	18613000	6410500	0	7835600	0	0	0	0	0	0	0
193	YNEAIFSTAK	0	1142608	TraesCS1A01G251200;TraesCS1B01G261800.1	TraesCS1A01G251200	210	219	yes	no	2	0.0051729	98.048	0	0	0	0	0	0	0	0	0	0	0	0	0	119260000	113280000	0	0	0	0	0	0
194	INFVTVR	0	8479159	TraesCS1A01G251200;TraesCS1B01G261800	TraesCS1A01G251200	129	135	yes	no	2	0.0096661	123.99	0	0	0	0	0	0	0	0	0	0	0	0	30311000	20719000	16276000	0	0	0	0	0	0
195	ADAFEYADQVLEK	0	1497987	TraesCS1A01G251200;TraesCS1B01G261800.1	TraesCS1A01G251200	141	153	yes	no	2	5.4162e-05	110.86	0	0	0	0	0	0	0	0	0	0	0	0	154650000	171530000	151310000	0	0	0	0	0	0
196	WYPTVEDGSNK	0	129483	TraesCS1A01G251200	TraesCS1A01G251200	154	164	yes	yes	2	0.003677	8758	0	0	0	0	11186000	0	0	0	0	13265000	10760000	13942000	62967000	76049000	80474000	0	0	0	0	0	0
197	LVAAIDGLPDPGGPAFQESK	0	1981.02	TraesCS1A01G251200;TraesCS1B01G261800.1	TraesCS1A01G251200	221	240	yes	no	2	4.886e-29	1294	0	0	0	0	17869000	0	0	0	0	0	0	0	84065000	89724000	99591000	0	0	0	0	0	0
198	GIVVLVTSQK	0	1042386	TraesCS1A01G251200;TraesCS1B01G261800	TraesCS1A01G251200	165	174	yes	no	2	2.843e-12	1791	0	0	0	0	0	0	0	0	4239200	11002000	11542000	8215000	67381000	75761000	82184000	0	0	0	0	0	0
199	RLVAAIDGLPDPGGPAFQESK	1	2137168	TraesCS1A01G251200;TraesCS1B01G261800	TraesCS1A01G251200	220	240	yes	no		2.8439e-32	127.71	0	0	0	0	0	0	0	0	0	0	0	0	59359000	74173000	74522000	0	0	0	0	0	0
200	GVDNDTDLIANDLR	0	1529.73	TraesCS1A01G253200	TraesCS1A01G253200	174	187	yes	yes	2	0.0025139	69.01	0	0	0	0	0	6812500	0	0	0	0	0	7038700	0	0	0	0	0	0	0	0	0
201	AATAEVAEAAGAPAYTTESLILYFK	0	2557952	TraesCS1A01G259700;TraesCS1B01G270000	TraesCS1A01G259700	52	76	yes	no		1.9818e-26	108.08	0	0	0	0	0	0	0	0	0	0	0	0	24999000	73263000	67037000	0	0	0	0	0	0
202	ADAAAAVTGEGADVQASE	0	1631.73	TraesCS1A01G259700	TraesCS1A01G259700	181	198	yes	yes	2	1.0934e-18	1174	0	0	0	0	0	0	0	0	0	0	0	0	64365000	70634000	44253000	0	0	0	0	0	0
203	GVAAAPLAGYGR	0	1101931	TraesCS1A01G259800;TraesCS1D01G259600.1	TraesCS1A01G259800	504	515	no	no	2	0.00010593	113.71	0	0	0	0	16459000	0	0	0	0	7477400	7065900	9902900	0	0	0	3191000	0	0	10998000	5040400	6600000
204	HYLPVPVIK	0	1064383	TraesCS1A01G259800;TraesCS1D01G259600	TraesCS1A01G259800	186	194	no	no	2	0.015201	8181	0	0	0	0	7675100	0	0	0	0	0	0	0	7247400	7600700	0	0	0	0	0	0	5212200
205	IAISHGYEIINWEETFNNFGDK	0	2596234	TraesCS1A01G259800;TraesCS1D01G259600	TraesCS1A01G259800	358	379	no	no	3	0.010508	2056	0	0	0	0	0	0	0	0	0	6716300	10497000	0	0	0	0	0	0	0	6312900	0	0
206	FVHLGGDEVDTSCWTTTPR	0	2176.98	TraesCS1A01G259800;TraesCS1D01G259600	TraesCS1A01G259800	314	332	no	no	3	9.1042e-10	7861	0	0	0	0	0	0	9256600	5408400	0	13500000	22556000	16483000	7438900	8311700	0	0	0	0	22340000	8126300	7445600
207	FQGGSPYIYPLYGLGELPQGFAR	0	2529692	TraesCS1A01G261000;TraesCS1D01G261000;TraesCS1B01G271800;TraesCS5D01G048100;TraesCS5B01G042400;TraesCS5A01G041100	TraesCS1A01G261000	218	240	yes	no	2	0.0085512	46	16860000	23522000	16656000	0	0	0	0	0	0	0	0	0	0	0	0	0	0	13733000	16489000	0	0
208	GGYGGGGYGGGGGGGGYGGGGGGYGGGGGGYGGGGGGR	0	2814152	TraesCS1A01G262400	TraesCS1A01G262400	93	130	yes	yes		4.788e-09	589	35679000	0	0	0	0	0	0	0	0	0	8076200	0	0	0	0	0	0	0	0	0	0
209	GGGGGGGGCFSCGESGHFSR	0	1885.72	TraesCS1D01G262400;TraesCS1A01G262400;TraesCS1D01G262500;TraesCS1A01G262500;TraesCS1B01G273000;TraesCS1B01G273100	TraesCS1A01G262400	153	172	no	no		2.478e-21	1193	302910000	90402000	158840000	17543000	0	77181000	0	258470000	226900000	176000000	217850000	245600000	0	0	0	145890000	100050000	116450000	41060000	0	14593000
210	GFGFISPEDGSEDLFVHQSAIK	0	2379383	TraesCS1A01G262400;TraesCS1D01G262500;TraesCS1A01G262500;TraesCS1B01G273100	TraesCS1A01G262400	17	38	no	no		3.9766e-54	1876	481250000	519400000	487300000	0	0	0	0	0	0	0	0	0	0	0	0	258750000	420430000	336960000	902430000	382730000	422190000
211	SLNENDTVEFEVITGDDGR	0	2108.95	TraesCS1A01G262400	TraesCS1A01G262400	44	62	yes	yes	2	1.0138e-91	250.89	110220000	100620000	68451000	0	0	5115800	11116000	9174900	0	12822000	16215000	12494000	0	0	0	0	0	62482000	29801000	24993000	28861000
212	ASDVTAPGGGALSGGSR	0	1458.71	TraesCS1D01G262400;TraesCS1A01G262400	TraesCS1A01G262400	65	81	no	no	2	1.9847e-05	1229	229340000	212040000	202490000	0	47896000	0	0	36851000	0	215580000	176560000	113290000	0	0	0	0	0	0	0	0	0
213	ASDVTAPGGGALSGGSRPGDGGGDR	1	2170	TraesCS1A01G262400	TraesCS1A01G262400	65	89	yes	yes		3.8959e-18	92.939	1222700000	976780000	1245800000	54023000	57385000	330460000	161170000	388510000	205000000	1388500000	1218700000	554420000	0	32146000	0	462430000	484270000	464190000	638370000	255390000	292450000
214	SFSGVDICDDAHPQCPK	0	1931.81	TraesCS1A01G265300	TraesCS1A01G265300	38	54	yes	yes		2.7992e-113	2253	0	0	0	0	0	0	0	0	0	0	0	0	175370000	157690000	101570000	0	0	0	702560000	637820000	615460000
215	AALFLSSDPFR	0	1222346	TraesCS1A01G272000;TraesCS1D01G272900	TraesCS1A01G272000	408	418	yes	no	2	0.0016942	1014	0	0	0	0	0	0	0	0	0	0	0	0	16159000	17833000	11603000	0	0	0	0	0	0
216	ALAPGLVYEAGPGDYIK	0	1732.9	TraesCS1A01G272000	TraesCS1A01G272000	594	610	yes	yes	2	0.00033585	7824	0	0	0	0	0	0	0	0	0	0	0	0	22068000	22762000	15771000	0	0	0	0	0	0
217	AVHPEWSPAAVR	0	1318782	TraesCS1A01G272000;TraesCS1D01G272900;TraesCS1B01G282000;TraesCS7D01G475000;TraesCS7A01G488500	TraesCS1A01G272000	539	550	yes	no	3	0.0050803	3838	0	0	0	0	0	0	0	0	0	0	0	0	21137000	17722000	0	0	0	0	0	0	0
218	DDGLPPVPAR	0	1035349	TraesCS1A01G272000;TraesCS1D01G272900;TraesCS1B01G282000;TraesCS1B01G281800;TraesCS7D01G475000;TraesCS7A01G488500	TraesCS1A01G272000	147	156	yes	no	2	0.011746	75.854	0	0	0	0	0	0	0	0	0	0	0	0	0	10985000	7972900	0	0	0	0	0	0
219	YSATVEGLDGLK	0	1251347	TraesCS1A01G272000;TraesCS1B01G282000;TraesCS1A01G271900	TraesCS1A01G272000	672	683	yes	no	2	0.00016166	111.06	0	0	0	0	0	0	0	0	0	0	0	0	25402000	24406000	16146000	0	0	0	0	0	0
220	VVLCDATDTDSLGSAISAAQNAK	0	230606	TraesCS1A01G272000	TraesCS1A01G272000	383	405	yes	yes	3	0.0051242	2057	0	0	0	0	0	0	0	0	0	0	0	0	13012000	16506000	0	0	0	0	0	0	0
221	FAAVPSGGGAIAVGAPAAASGGAAAPAAESKK	1	267998	TraesCS1A01G277500	TraesCS1A01G277500	62	93	yes	yes	3	6.744e-24	6501	13773000	14906000	0	0	0	0	0	0	0	0	0	0	0	0	0	0	0	0	60830000	0	0
222	NILDSVGAEADEEKLEFLLAELK	1	2545163	TraesCS1A01G277500;TraesCS1B01G286500;TraesCS1D01G276700	TraesCS1A01G277500	25	47	no	no		2.0812e-69	182	454790000	467790000	371980000	0	0	0	0	0	0	0	0	0	0	0	0	0	73391000	0	363680000	157620000	167080000
223	FAAVPSGGGAIAVGAPAAASGGAAAPAAESK	0	2551031	TraesCS1A01G277500;TraesCS1B01G286500	TraesCS1A01G277500	62	92	yes	no		9.011e-73	1816	2001600000	1670900000	1454500000	158130000	144780000	208030000	282950000	28828000	196370000	364980000	305470000	205260000	186520000	214580000	116220000	603030000	642260000	439420000	1238300000	517590000	891290000
224	NILDSVGAEADEEK	0	1488944	TraesCS1A01G277500;TraesCS1B01G286500;TraesCS1D01G276700	TraesCS1A01G277500	25	38	no	no		2.228e-33	188.96	2647300000	2393300000	2330600000	290020000	382630000	267960000	235710000	111060000	245720000	417620000	346750000	171410000	237340000	268240000	185550000	756870000	945940000	718750000	1416500000	766410000	1125900000
225	LIAAYLLAYLGGNSSPSAADVK	0	2193681	TraesCS1A01G277500;TraesCS1B01G286500;TraesCS1D01G276700	TraesCS1A01G277500	3	24	no	no		4.0561e-39	126.71	0	0	0	0	0	0	0	0	0	0	0	0	0	0	0	0	47497000	0	170480000	132080000	111900000
226	LEFLLAELK	0	1074325	TraesCS1A01G277500;TraesCS1B01G286500;TraesCS1D01G276700	TraesCS1A01G277500	39	47	no	no		0.00028902	1468	1119500000	1233800000	841160000	156950000	164240000	147930000	80444000	34645000	77349000	170380000	164390000	55131000	73967000	81285000	40214000	322690000	528280000	528100000	552970000	372220000	230150000
227	DITEVIASGR	0	105956	TraesCS1A01G277500;TraesCS1B01G286500;TraesCS1D01G276700	TraesCS1A01G277500	50	59	no	no	2	1.13e-37	2056	1592300000	1283700000	880300000	339720000	319350000	366490000	221220000	69892000	162530000	480120000	365820000	265230000	115010000	141250000	81391000	375430000	390700000	441240000	750160000	355130000	495080000
228	VGLLSFPQR	0	1015815	TraesCS1A01G283800;TraesCS1D01G282900;TraesCS1B01G293000;TraesCS3D01G354500;TraesCS3B01G393200;TraesCS3A01G360800	TraesCS1A01G283800	681	689	yes	no	2	0.049424	5457	0	5396400	4456300	0	0	0	0	0	0	0	0	0	0	0	0	0	0	0	0	0	0
229	AAELTNYDLFK	0	1283398	TraesCS1A01G283800;TraesCS1D01G282900;TraesCS1B01G293000	TraesCS1A01G283800	762	772	yes	no	2	0.013012	6505	8039100	9241300	9249700	0	0	0	0	0	0	0	0	0	0	0	0	0	0	0	0	0	0
230	VSFAPASVDSWVANAVASLSR	0	2133.09	TraesCS1A01G284900	TraesCS1A01G284900	98	118	yes	yes	2	0.00098469	65.092	0	0	0	7089500	0	0	0	0	0	0	0	0	0	0	0	0	0	0	11178000	8414800	16491000
231	VLASLQTGK	0	9153893	TraesCS1A01G284900;TraesCS1D01G283900	TraesCS1A01G284900	224	232	yes	no	2	0.010161	9118	0	0	0	0	18468000	0	0	0	0	0	0	0	7239800	0	0	0	0	0	0	0	0
232	EYLGAQSTGVR	0	1179884	TraesCS1A01G284900;TraesCS1D01G283900	TraesCS1A01G284900	9	19	yes	no	2	9.8353e-05	144.09	0	0	0	36763000	47033000	0	32891000	0	0	0	0	0	36391000	19686000	12254000	13288000	0	0	0	0	0
233	LPGFFIWSADSSK	0	1453.72	TraesCS1A01G284900;TraesCS1D01G283900	TraesCS1A01G284900	258	270	yes	no	2	0.00031569	9463	0	0	0	21932000	19391000	12181000	16114000	0	10908000	0	0	19435000	0	0	6796500	0	0	0	7973000	0	21897000
234	AAFPNITTSIAPFEDDTVQR	0	2192.07	TraesCS1A01G284900;TraesCS1D01G283900	TraesCS1A01G284900	157	176	yes	no	2	0.0001317	77.078	0	0	0	18422000	22150000	24205000	30032000	0	19049000	16988000	18530000	22624000	21010000	20058000	0	0	0	0	14232000	0	27496000
235	TTEELGLLSPDQGIAAAK	0	1812.95	TraesCS1A01G284900;TraesCS1D01G283900	TraesCS1A01G284900	233	250	yes	no	2	1.7909e-36	1564	0	0	0	34240000	29714000	22288000	34313000	0	22335000	21873000	24561000	27326000	25486000	21297000	0	0	0	0	0	0	30828000
236	LINEYGLDGVDVDYER	0	1868.88	TraesCS1A01G284900;TraesCS1D01G283900	TraesCS1A01G284900	119	134	yes	no	2	2.16e-12	1287	0	0	0	9812300	18610000	16449000	31496000	0	16122000	22972000	24659000	24695000	24706000	18396000	12831000	11793000	10276000	0	8060900	0	28172000
237	FWEGALASVDHCAR	0	1617.74	TraesCS1A01G293000	TraesCS1A01G293000	140	153	yes	yes		1.7299e-05	1034	0	0	0	0	0	0	8866300	0	4018500	15027000	17252000	17265000	0	0	0	0	0	0	0	0	0
238	LQLVDGDVLR	0	1126346	TraesCS1A01G293000	TraesCS1A01G293000	155	164	yes	yes	2	0.00081918	1223	0	0	0	14094000	30896000	19306000	0	10791000	0	26430000	29061000	18524000	0	0	0	0	0	0	0	0	0
239	RVLTGEELFVNK	1	1403.78	TraesCS1A01G298200;TraesCS1D01G293000;TraesCS1B01G307700	TraesCS1A01G298200	230	241	yes	no	3	0.013089	35.737	0	0	0	0	0	0	6764900	0	0	0	0	0	0	0	0	0	0	0	0	0	0
240	EVGSLSVEWLAEER	0	1602.79	TraesCS1A01G298800;TraesCS1D01G292500;TraesCS1B01G308500	TraesCS1A01G298800	66	79	yes	no	2	0.00048751	8613	0	0	0	0	0	0	0	0	0	0	0	0	22328000	0	20861000	0	0	0	0	0	0
241	NQPPVQTQYSGPPLSYYVAK	0	2236164	TraesCS1A01G298800;TraesCS1D01G292500	TraesCS1A01G298800	161	180	yes	no	2	0.0011489	58.098	0	0	0	0	0	0	0	0	0	0	0	0	25488000	25585000	24535000	0	0	0	0	0	0
242	AVMNIAPLAISTTGR	0	1513.83	TraesCS1A01G299500;TraesCS1B01G309300;TraesCS1D01G298400	TraesCS1A01G299500	352	366	yes	no	2	0.00080623	774	15249000	14427000	14078000	0	0	0	0	0	0	0	0	0	0	0	0	0	0	0	0	0	0
243	AGGGTLPITAR	0	1012665	TraesCS1A01G299500;TraesCS1B01G309300	TraesCS1A01G299500	597	607	yes	no	2	0.0056977	796	18098000	18139000	17404000	0	0	0	0	0	0	0	0	0	0	0	0	0	0	0	0	0	0
244	GQVEFILER	0	1089819	TraesCS1A01G299500;TraesCS1B01G309300;TraesCS1D01G298400	TraesCS1A01G299500	756	764	yes	no	2	0.0093228	9402	25481000	18967000	21478000	0	0	0	0	0	0	0	9819800	0	0	0	0	0	0	0	0	0	8264200
245	DITSFVGLPTGSVYPTR	0	1808.93	TraesCS1A01G299500;TraesCS1B01G309300;TraesCS1D01G298400	TraesCS1A01G299500	157	173	yes	no	2	1.7254e-13	1173	18261000	18253000	26179000	0	0	0	0	0	0	0	0	0	0	0	0	0	0	0	0	0	0
246	LTIGMDDLR	0	1032274	TraesCS1A01G299500;TraesCS1B01G309300;TraesCS1D01G298400	TraesCS1A01G299500	43	51	yes	no	2	0.017076	7834	9602400	10513000	9883600	0	0	0	0	0	0	0	0	0	0	0	0	0	0	0	0	0	0
247	NIGLPDSLLSR	0	1183561	TraesCS1A01G299500;TraesCS1B01G309300;TraesCS1D01G298400	TraesCS1A01G299500	463	473	yes	no	2	0.031384	5327	12485000	0	14280000	0	0	0	0	0	0	0	0	0	0	0	0	0	0	0	0	0	0
248	VLVGFTGPFGFHR	0	1432.76	TraesCS1A01G299500;TraesCS1B01G309300;TraesCS1D01G298400	TraesCS1A01G299500	94	106	yes	no	3	0.00048847	74.76	7078000	8333900	10517000	0	0	0	0	0	0	0	0	0	0	0	0	0	3371400	0	0	0	0
249	AFLDFLDQDVGK	0	1366769	TraesCS1A01G299500;TraesCS1B01G309300;TraesCS1D01G298400	TraesCS1A01G299500	14	25	yes	no	2	2.2592e-05	1208	29281000	30572000	38713000	0	0	0	0	0	0	0	0	5240500	0	0	0	0	0	0	11404000	0	0
250	DLVVAQTTAPTQPGETYPK	0	2015.02	TraesCS1A01G307500	TraesCS1A01G307500	32	50	yes	yes	2	1.0303e-13	1087	0	0	0	0	21099000	39179000	0	0	19059000	16168000	22772000	26858000	0	0	0	0	0	0	0	0	0
251	TVVSDDEEDDFIEAEEEDEPRPSR	1	2807893	TraesCS1A01G311400	TraesCS1A01G311400	4	27	yes	yes	3	0.00045203	3883	31459000	29771000	26776000	0	0	0	0	0	0	0	0	0	0	0	0	0	46772000	0	35647000	0	21717000
252	QEVQGGQYGSETGGSQQQQQGGGYHGVTVGR	0	3163303	TraesCS1A01G317500	TraesCS1A01G317500	135	165	yes	yes	3	4.7729e-28	101.93	0	0	0	0	0	22312000	236370000	195930000	315290000	0	0	0	0	0	0	0	0	0	0	0	0
253	AGEGAVGVPLFQAQWGAR	0	1812.93	TraesCS1A01G317500	TraesCS1A01G317500	57	74	yes	yes	2	1.7214e-44	171.92	0	0	0	159250000	0	60700000	270360000	89037000	126530000	0	0	0	0	0	0	0	0	0	0	0	0
254	LCLEAER	0	8893275	TraesCS1B01G333600;TraesCS1A01G321000;TraesCS3B01G351300;TraesCS3D01G315900;TraesCS3A01G315600	TraesCS1A01G321000	181	187	no	no	2	0.0098466	148.07	123660000	57387000	55229000	0	0	0	0	0	0	0	0	0	0	0	0	0	0	0	0	0	0
255	LGSVSDYCVHHCVCPVVVVR	0	234113	TraesCS1B01G333600;TraesCS1A01G321000;TraesCS3B01G351300;TraesCS3D01G315900;TraesCS3A01G315600	TraesCS1A01G321000	211	230	no	no		0.00174	38.824	0	0	18105000	0	0	0	30421000	0	0	0	0	17240000	0	0	0	0	0	0	0	0	0
256	LAAAQAAAVAAIQPSSPR	0	1691.93	TraesCS1A01G321000	TraesCS1A01G321000	29	46	yes	yes	2	0.00062293	6902	5396600	7708200	0	0	0	0	0	0	0	0	0	0	0	0	0	0	0	0	0	0	0
257	EEDFDAFTSTK	0	1288459	TraesCS1B01G333600;TraesCS1A01G321000;TraesCS3B01G351300;TraesCS3D01G315900;TraesCS3A01G315600	TraesCS1A01G321000	142	152	no	no	2	0.0064353	76.943	31035000	33033000	37652000	0	0	0	0	0	0	0	0	0	0	0	0	0	0	0	0	0	0
258	SPSSSPSPPTPVR	0	1294517	TraesCS1A01G321000	TraesCS1A01G321000	16	28	yes	yes	2	7.0262e-09	129.7	27818000	21738000	15039000	0	0	0	0	0	0	0	0	0	0	0	0	0	0	0	0	0	0
259	TVPENEVVFHEAPEGQKEN	1	2152.01	TraesCS1B01G333600;TraesCS1A01G321000	TraesCS1A01G321000	250	268	no	no	3	0.0042086	3084	32082000	33849000	22858000	0	0	0	0	0	0	0	0	0	0	0	0	0	0	0	0	0	0
260	LGLSAMIMGSR	0	1134889	TraesCS1B01G333600;TraesCS1A01G321000;TraesCS3B01G351300;TraesCS3D01G315900;TraesCS3A01G315600	TraesCS1A01G321000	188	198	no	no	2	0.0033814	8896	39266000	0	0	0	0	0	0	0	0	0	0	0	0	0	0	0	0	0	0	0	0
261	TVPENEVVFHEAPEGQK	0	1908.92	TraesCS1B01G333600;TraesCS1A01G321000	TraesCS1A01G321000	250	266	no	no		0.00010326	6334	26267000	33767000	76593000	0	0	7529100	12914000	0	0	16380000	15356000	13167000	0	0	0	0	0	0	0	0	0
262	SQDLAQPLVAAQIPFK	0	1724.95	TraesCS1B01G333600;TraesCS1A01G321000;TraesCS3B01G351300;TraesCS3D01G315900;TraesCS3A01G315600	TraesCS1A01G321000	153	168	no	no		1.038e-34	1727	350960000	340450000	326080000	33183000	39041000	21810000	20325000	0	23062000	35932000	24540000	14398000	0	0	0	43048000	72953000	50538000	87173000	65166000	60593000
263	YPDDAGAAGGAESVGDELR	0	1848.81	TraesCS1A01G321000	TraesCS1A01G321000	230	248	no	no	2	1.7767e-37	1578	57593000	66537000	60119000	0	0	0	0	0	0	12147000	10156000	10368000	0	0	0	0	0	0	9613200	0	0
264	TPLGIVDEIFGPVK	0	1483.83	TraesCS1A01G322700;TraesCS1B01G335000;TraesCS1D01G323100	TraesCS1A01G322700	384	397	yes	no	2	0.00074985	83	10126000	9116800	6324100	0	0	0	0	0	0	0	0	0	0	0	0	0	0	0	0	0	0
265	LFYGVHVDNGR	0	127536	TraesCS1A01G323400;TraesCS1D01G324200;TraesCS1B01G336300	TraesCS1A01G323400	418	428	no	no	3	0.0016531	6098	0	0	0	0	0	0	0	0	0	0	0	0	28021000	0	0	0	8868400	8591700	0	0	0
266	EDILYAIK	0	963277	TraesCS1A01G323400;TraesCS1D01G324200.1;TraesCS1B01G336300.1	TraesCS1A01G323400	342	349	no	no	2	0.014794	91.906	0	0	0	0	0	0	0	0	0	0	0	0	29038000	10297000	0	0	0	12035000	41268000	16784000	0
267	YLLDSWGIDK	0	1208077	TraesCS1A01G323400;TraesCS1B01G336300	TraesCS1A01G323400	371	380	no	no	2	0.011484	7665	0	0	0	0	0	0	0	0	0	0	0	0	5985000	0	0	0	7253000	7290900	0	0	6707500
268	EPITAALAQAGLLEPK	0	1620.91	TraesCS1A01G323400;TraesCS1D01G324200;TraesCS1B01G336300	TraesCS1A01G323400	467	482	no	no	2	9.427e-15	167.71	53952000	27909000	36997000	0	0	0	0	0	0	0	0	0	23325000	0	0	0	0	28064000	34134000	18965000	15894000
269	IETTFPR	0	8625487	TraesCS1A01G323400;TraesCS1D01G324200;TraesCS1B01G336300	TraesCS1A01G323400	325	331	no	no	2	0.0096015	128.75	40192000	30256000	24205000	0	17745000	17682000	0	0	0	21043000	26023000	16447000	49743000	0	0	16043000	0	9284200	73165000	19852000	26601000
270	IMSAEEPPEVTK	0	1329486	TraesCS1A01G323400;TraesCS1D01G324200;TraesCS1B01G336300	TraesCS1A01G323400	238	249	no	no	2	0.00023757	127.76	57386000	44183000	37083000	0	24015000	24499000	0	0	0	54434000	28593000	34000000	20511000	13563000	0	13228000	0	14898000	58293000	28193000	26674000
271	YPLNEELVSEAPNVNETAVQLIK	0	2569275	TraesCS1A01G323400;TraesCS1D01G324200;TraesCS1B01G336300	TraesCS1A01G323400	79	101	no	no		1.9083e-119	201	82622000	62710000	40175000	0	0	0	0	0	0	0	0	0	49663000	0	0	0	18634000	15883000	137550000	26948000	0
272	NDNSHGTNFPDSPEPIYGTQYLPR	0	271831	TraesCS1A01G323400;TraesCS1D01G324200;TraesCS1B01G336300	TraesCS1A01G323400	252	275	no	no	3	3.0943e-12	67.979	10970000	0	19877000	0	0	0	0	0	0	0	0	0	47040000	16780000	0	19498000	24530000	29982000	40485000	21286000	0
273	LADPLGYVPK	0	1071964	TraesCS1A01G323400;TraesCS1D01G324200;TraesCS1B01G336300	TraesCS1A01G323400	332	341	no	no	2	0.0064056	9239	31373000	23037000	21167000	8220500	19524000	12692000	0	0	0	13060000	17627000	18432000	56237000	23302000	13829000	15307000	14214000	19417000	68211000	23902000	31005000
274	QEGESFGSFTNR	0	1357899	TraesCS1A01G323400;TraesCS1D01G324200;TraesCS1B01G336300	TraesCS1A01G323400	604	615	no	no	2	5.955e-79	222	43087000	38208000	33604000	0	0	0	0	0	0	0	15253000	0	75641000	38608000	22379000	15637000	15485000	19423000	77016000	39865000	26369000
275	NVLAPAAPYVR	0	1169557	TraesCS1A01G323400;TraesCS1D01G324200	TraesCS1A01G323400	194	204	yes	no	2	0.00016446	1307	28273000	18004000	18208000	0	15971000	0	0	0	0	10636000	0	0	55386000	24825000	0	10580000	14359000	17717000	70417000	29212000	32289000
276	VLEPLFSYWNSTR	0	1610.81	TraesCS1A01G323400;TraesCS1D01G324200;TraesCS1B01G336300	TraesCS1A01G323400	591	603	no	no	2	0.00029466	94.801	26206000	0	15325000	0	9317900	0	0	0	0	0	0	0	21556000	8926800	7889800	10336000	20253000	21931000	68394000	28200000	37882000
277	VPNQTYLAMDTLADEFGIGTLR	0	2424995	TraesCS1A01G323400;TraesCS1D01G324200;TraesCS1B01G336300	TraesCS1A01G323400	132	153	no	no		2.004e-51	1509	51112000	33962000	27218000	0	0	0	0	0	0	0	0	0	11159000	5600800	0	0	0	0	67989000	38908000	43505000
278	VVELVEMLR	0	1086107	TraesCS1A01G326900;TraesCS1B01G340300;TraesCS1D01G329000	TraesCS1A01G326900	230	238	yes	no	2	0.015249	8196	17077000	0	0	0	0	0	0	0	0	0	0	0	0	0	0	0	0	11254000	0	0	0
279	QSGIIPMLDLAQQQHGGWVPVAAMDAIAK	0	3044576	TraesCS1A01G326900;TraesCS1B01G340300;TraesCS1D01G329000	TraesCS1A01G326900	94	122	yes	no	3	0.00013352	20.043	67532000	62352000	44683000	0	0	0	0	0	0	0	0	0	0	0	0	0	0	0	0	0	0
280	NCGPAGGMTTLLGEPKPPPCR	1	2209.04	TraesCS1A01G326900;TraesCS1B01G340300;TraesCS1D01G329000	TraesCS1A01G326900	254	274	yes	no	3	0.014872	309	0	0	31280000	0	0	0	0	0	0	0	0	0	0	0	0	10700000	0	14982000	0	0	0
281	GSDGYTYNYYEDLTPK	0	1884.81	TraesCS1A01G326900;TraesCS1B01G340300;TraesCS1D01G329000	TraesCS1A01G326900	213	228	yes	no	2	8.4085e-05	93.011	0	0	0	0	0	0	0	0	0	0	0	0	0	0	0	0	0	0	30430000	17809000	17736000
282	VNEILSHYPSNYK	0	1562.77	TraesCS1A01G326900;TraesCS1B01G340300;TraesCS1D01G329000	TraesCS1A01G326900	81	93	yes	no		1.921e-15	164.04	0	0	16512000	0	0	0	0	0	0	0	0	0	0	0	0	27969000	44261000	35182000	84820000	26275000	19811000
283	IVGVAPIR	0	8232797	TraesCS1A01G326900;TraesCS1B01G340300;TraesCS1D01G329000	TraesCS1A01G326900	123	130	yes	no	2	0.0050428	118.06	59515000	52384000	51481000	15906000	31989000	19814000	0	0	0	0	18995000	13154000	0	0	0	30764000	35442000	29056000	64212000	33222000	36191000
284	VYEVATFYSMFNR	0	1625.75	TraesCS1A01G326900;TraesCS1B01G340300;TraesCS1D01G329000.1	TraesCS1A01G326900	131	143	yes	no	2	0.00078598	8798	12018000	16824000	8449800	0	0	0	0	0	0	0	2812000	0	0	0	0	0	13424000	9032800	12674000	10713000	7510100
285	MLVENPDVTR	0	117286	TraesCS1A01G333000;TraesCS1B01G346600	TraesCS1A01G333000	44	53	yes	no	2	0.0077107	8708	0	24326000	18799000	0	0	0	0	0	0	0	0	0	0	0	0	0	0	0	0	0	0
286	AQVVLGMVK	0	9435247	TraesCS1A01G333000;TraesCS1B01G346600	TraesCS1A01G333000	58	66	yes	no	2	0.027871	6467	12898000	8176600	7113100	0	0	0	0	0	0	0	0	0	0	0	0	0	0	0	0	0	0
287	SLQVLTVSQNPLVR	0	1552.89	TraesCS1A01G350800;TraesCS1D01G353700	TraesCS1A01G350800	157	170	yes	no	2	1.983e-05	101.95	10471000	14887000	14893000	0	0	0	0	0	0	0	0	0	0	0	0	3275000	9284500	0	7583200	4547300	0
288	SLQGLDLSYNSFSGPIPSK	0	2009.01	TraesCS1A01G350800;TraesCS1D01G353700;TraesCS1B01G365000	TraesCS1A01G350800	206	224	yes	no	2	4.8572e-06	88.087	13973000	15974000	16093000	0	0	0	0	0	0	0	0	0	0	0	0	0	0	0	12535000	0	0
289	LPAGLAGLR	0	8663379	TraesCS1A01G350800;TraesCS1D01G353700;TraesCS1B01G365000	TraesCS1A01G350800	269	277	yes	no	2	0.0083956	9702	11016000	15667000	11692000	0	0	0	0	0	0	0	0	0	0	0	0	0	0	0	11893000	0	0
290	LQQLSIR	0	8561305	TraesCS1A01G350800;TraesCS1D01G353700;TraesCS1B01G365000	TraesCS1A01G350800	133	139	yes	no	2	0.04172	8444	9245700	14088000	12999000	0	0	0	0	0	0	0	0	0	0	0	0	0	0	0	0	0	0
291	TVANLPTKPPPPGQAGNDSR	1	2016.04	TraesCS1A01G354700	TraesCS1A01G354700	50	69	yes	yes	3	6.5475e-09	83.849	97280000	86852000	97997000	0	0	7371700	17457000	0	11751000	0	0	0	15479000	16716000	7377400	30845000	21321000	14395000	85564000	39306000	46732000
292	DGATVVEEEKEEDNEMTLDEFEK	1	2685487	TraesCS1A01G354700	TraesCS1A01G354700	225	247	yes	yes	3	1.9332e-30	101.94	81397000	85289000	52374000	0	0	0	0	0	0	20222000	14714000	0	0	0	0	0	0	0	29666000	0	0
293	VGEVQGSEIKPFVESLSK	1	1932.02	TraesCS1A01G357900	TraesCS1A01G357900	78	95	yes	yes		3.9094e-19	9644	0	0	0	0	0	0	0	0	0	0	0	18339000	0	0	0	52723000	78690000	13913000	21003000	11889000	10822000
294	AMPGGTTSGITSPR	0	1331503	TraesCS1A01G364600;TraesCS1D01G370000	TraesCS1A01G364600	389	402	yes	no	2	0.0111	5247	7133000	7777900	5902200	0	0	0	0	0	0	0	0	0	0	0	0	0	0	0	0	0	0
295	AAGVVVPESCLDGTR	0	1529.75	TraesCS1A01G365200	TraesCS1A01G365200	437	451	yes	yes	2	0.00043092	83.862	39929000	32070000	32633000	0	0	0	0	0	0	0	0	0	0	0	0	0	0	0	6692900	0	0
296	VGPPSFYLPDCVDK	0	1592.75	TraesCS1A01G366600	TraesCS1A01G366600	151	164	yes	yes	2	0.0064062	7332	0	0	0	21033000	48533000	33847000	0	0	0	0	0	23348000	0	0	0	0	0	0	0	0	0
297	LISLLEQINTHTSK	0	1595.89	TraesCS1A01G368100;TraesCS1D01G374000	TraesCS1A01G368100	86	99	yes	no	3	0.00042333	58.071	11622000	12640000	0	0	0	0	0	0	0	0	0	0	0	0	0	0	0	0	0	0	0
298	EVAVGAASSLLGK	0	1200714	TraesCS1A01G373500	TraesCS1A01G373500	2	14	yes	yes	2	0.0044541	6857	0	0	0	0	0	40526000	0	18114000	0	42606000	39772000	18049000	0	0	0	0	0	0	0	0	0
299	DGVTLLWDLSEGKR	1	1587.83	TraesCS1A01G378000;TraesCS1D01G385000;TraesCS1B01G398800	TraesCS1A01G378000	230	243	no	no	3	0.015903	3692	0	0	0	0	0	0	0	0	0	5228500	0	0	0	0	0	0	8510300	8878900	0	0	0
300	DVISVAFSVDNR	0	1320674	TraesCS1A01G378000;TraesCS1D01G385000;TraesCS1B01G398800	TraesCS1A01G378000	119	130	no	no	2	0.016905	6383	0	0	0	0	0	0	0	0	0	0	0	0	0	0	0	0	0	0	0	4641300	0
301	YTIGGDMGGGEGHTGWVSCVR	0	2194.95	TraesCS1A01G378000;TraesCS1D01G385000.1;TraesCS1B01G398800.1	TraesCS1A01G378000	152	172	no	no	3	0.0010062	4239	0	0	0	0	0	0	0	0	16340000	8664800	12388000	12654000	0	0	0	0	22045000	0	0	0	0
302	DGVTLLWDLSEGK	0	1431.72	TraesCS1A01G378000;TraesCS1D01G385000.1;TraesCS1B01G398800.1	TraesCS1A01G378000	230	242	no	no	2	7.1956e-07	1247	8966200	14053000	28548000	0	10019000	8049300	0	0	0	14726000	0	13480000	0	0	0	19854000	37233000	56859000	25209000	11805000	0
303	YWLCAATEESVK	0	1455704	TraesCS1A01G378000;TraesCS1D01G385000;TraesCS1B01G398800	TraesCS1A01G378000	263	274	no	no	2	0.00066064	9409	41544000	64958000	53440000	0	0	0	0	0	0	15691000	17815000	11199000	0	0	0	19484000	0	33983000	25813000	16290000	0
304	LWDLSTGLTTR	0	1261667	TraesCS1A01G378000;TraesCS1D01G385000;TraesCS1B01G398800	TraesCS1A01G378000	101	111	no	no	2	5.4356e-11	1669	84128000	135050000	104830000	49910000	47393000	23019000	13172000	11805000	24354000	44123000	38315000	15615000	0	6124000	6055100	44538000	87476000	91681000	74398000	34905000	25664000
305	SLLVWDLTNPVQSLGDGTVGTDYAVPFR	0	3019291	TraesCS1A01G378000;TraesCS1D01G385000	TraesCS1A01G378000	42	69	yes	no		1.74e-78	116.72	65564000	109470000	79451000	23037000	0	15860000	0	0	0	0	0	0	0	0	0	0	22152000	82698000	60194000	41831000	10248000
306	LYQLEAGSIIHALCFSPNR	0	2188099	TraesCS1A01G378000;TraesCS1D01G385000;TraesCS1B01G398800	TraesCS1A01G378000	244	262	no	no		7.677e-22	128.9	35139000	122730000	141860000	0	0	0	8904700	0	15219000	12485000	17583000	21928000	0	0	0	37412000	86976000	72894000	52743000	28895000	0
307	HVVQDLKPEVQVSK	1	1604.89	TraesCS1A01G378000;TraesCS1D01G385000;TraesCS1B01G398800	TraesCS1A01G378000	282	295	no	no	3	7.6973e-05	7475	0	0	12748000	0	0	21070000	32746000	0	0	0	65339000	0	0	0	0	50526000	64140000	67594000	0	0	0
308	STLAGHGGYVNAVAVSPDGSLCASGGK	0	2531074	TraesCS1A01G378000;TraesCS1D01G385000;TraesCS1B01G398800	TraesCS1A01G378000	203	229	no	no		5.4772e-11	86.732	28764000	0	55707000	0	0	0	0	0	26183000	19512000	24297000	21647000	0	0	0	37601000	81976000	111340000	36971000	19145000	16826000
309	GHNDVVTAIAAPIDNSPYIVSGSR	0	2452347	TraesCS1A01G378000;TraesCS1B01G398800	TraesCS1A01G378000	16	39	no	no		2.238e-57	144.05	0	0	45551000	0	0	0	0	0	0	54763000	32734000	36917000	0	0	0	67059000	147410000	122080000	44312000	19732000	0
310	FSPNIQQPTIVSGSWDK	0	1902.95	TraesCS1A01G378000;TraesCS1D01G385000;TraesCS1B01G398800	TraesCS1A01G378000	173	189	no	no	2	4.74e-29	1648	88792000	127970000	75476000	35590000	0	0	0	0	0	0	0	32705000	0	0	0	0	103020000	107290000	89718000	72498000	38471000
311	THDFLPIHR	0	1134934	TraesCS1A01G379000;TraesCS1B01G400300.1	TraesCS1A01G379000	183	191	yes	no	2	0.0077529	1014	0	0	0	0	0	0	0	0	0	0	0	0	29098000	33593000	24045000	63810000	46501000	52634000	34225000	0	0
312	ITDEFTGAGSIGQVCQVIGAVVDVR	0	2590061	TraesCS1A01G379000	TraesCS1A01G379000	73	97	yes	yes		9.7807e-28	1437	119020000	148370000	229290000	0	0	6035900	0	0	0	141180000	133470000	124690000	0	28298000	31874000	150660000	255300000	326400000	189110000	127760000	153770000
313	MLSPHVLGVDHYNTAR	0	1808.9	TraesCS1A01G379000;TraesCS1B01G400300	TraesCS1A01G379000	432	447	yes	no		7.942e-09	93.909	0	0	13300000	0	10282000	7996600	0	0	19208000	264510000	205780000	261220000	47838000	69522000	39608000	33200000	52742000	100540000	85749000	51823000	59233000
314	YDDISEHAFYMVGGIDEVIAK	0	2371042	TraesCS1A01G379000;TraesCS1B01G400300	TraesCS1A01G379000	524	544	yes	no		1.016e-21	138.87	0	21191000	50092000	0	0	0	14572000	0	22544000	124890000	118060000	46961000	0	15341000	0	0	95664000	151750000	78952000	22647000	17410000
315	ATRPLAVYSVDK	1	1318.72	TraesCS1A01G396700;TraesCS1D01G404600;TraesCS1B01G424900	TraesCS1A01G396700	182	193	yes	no		5.2684e-05	133.07	0	0	0	0	0	0	8397000	0	17138000	12724000	14155000	0	195250000	123980000	59716000	65837000	37698000	39730000	308140000	116510000	169680000
316	EEEQAVAAHNALQGR	0	1621.78	TraesCS1A01G397300;TraesCS1D01G405300;TraesCS1B01G425600	TraesCS1A01G397300	118	132	yes	no	3	0.000193	5907	13222000	8160300	23687000	0	0	0	0	0	0	5381500	0	0	0	0	0	0	0	0	0	0	0
317	PIIVEYSPVTDFR	0	1534.8	TraesCS1A01G397300;TraesCS1D01G405300;TraesCS1B01G425600	TraesCS1A01G397300	138	150	yes	no	2	5.9969e-05	1104	11534000	16489000	27525000	0	0	0	0	0	0	0	0	0	0	0	0	0	0	0	0	0	0
318	VNCPFYFK	0	1073004	TraesCS1A01G397300;TraesCS1D01G405300;TraesCS1B01G425600;TraesCS3D01G244700;TraesCS3A01G246800;TraesCS3B01G272500;TraesCS5D01G275300;TraesCS5A01G267500	TraesCS1A01G397300	16	23	no	no	2	0.035304	6976	24867000	0	26741000	0	0	0	0	0	0	0	0	0	0	0	0	0	0	0	0	0	0
319	SSLCDYMVNAAADDEEMK	0	2047.82	TraesCS1A01G398200	TraesCS1A01G398200	94	111	yes	yes		2.267e-143	231.06	0	0	0	41451000	19643000	71661000	513060000	85197000	203160000	0	0	12477000	0	0	0	0	0	0	0	0	0
320	LVLESNSDEPDTMEYCNLGCR	0	2501.05	TraesCS1A01G398200	TraesCS1A01G398200	73	93	yes	yes		7.915e-74	2214	0	0	0	25589000	16193000	77176000	248820000	21991000	176550000	0	0	18159000	0	0	0	0	0	0	0	0	0
321	IEEIIGK	0	8006437	TraesCS1A01G402400;TraesCS1D01G410100;TraesCS1B01G431400	TraesCS1A01G402400	38	44	yes	no	2	0.0096015	141.98	81158000	74133000	69545000	22133000	28089000	25155000	10847000	0	0	0	23521000	17161000	0	0	0	0	0	0	47770000	33066000	0
322	GAAAAGPVPQVSR	0	117936	TraesCS1A01G403900	TraesCS1A01G403900	10	22	yes	yes	2	0.0038419	70	47890000	38326000	28348000	0	0	0	0	0	0	0	0	0	0	0	0	0	0	0	0	0	0
323	EANQYMALQQQGDNSAMWLHGAGSR	0	2762289	TraesCS1A01G403900;TraesCS1B01G433400;TraesCS1D01G411700	TraesCS1A01G403900	753	777	no	no	3	0.0059387	1801	9916900	11621000	13272000	0	0	0	0	0	0	0	0	0	0	0	0	0	0	0	0	0	0
324	DLDFGLSPLLAAQAQSMGAR	0	2060.04	TraesCS1A01G403900;TraesCS1B01G433400;TraesCS1D01G411700	TraesCS1A01G403900	559	578	no	no		3.0758e-48	161.76	60719000	50900000	0	0	0	0	0	0	0	0	0	0	0	0	0	0	0	0	0	0	0
325	NNSAYNSSIDNMTSR	0	1672.71	TraesCS1A01G403900;TraesCS1B01G433400;TraesCS1D01G411700	TraesCS1A01G403900	105	119	no	no	2	2.094e-51	191.79	105360000	91271000	73315000	0	0	0	0	0	0	0	0	0	0	0	0	0	0	0	17421000	0	12220000
326	EIVNRPDAEIYAALR	1	1728.92	TraesCS1A01G403900;TraesCS1B01G433400.1;TraesCS1D01G411700.1	TraesCS1A01G403900	30	44	no	no		3.499e-17	128.96	32720000	39657000	77806000	0	0	0	0	0	0	0	0	0	0	0	0	0	0	0	21781000	0	0
327	QSASTVAPTELDQGLPSAQDSVLVK	0	254097	TraesCS1A01G403900;TraesCS1B01G433400.1	TraesCS1A01G403900	220	244	yes	no		1.121e-09	1249	122880000	92905000	28969000	0	0	0	0	0	0	0	0	0	0	0	0	0	0	0	61124000	0	0
328	ECSMDPDEAVSR	0	1394442	TraesCS1A01G403900;TraesCS1B01G433400;TraesCS1D01G411700	TraesCS1A01G403900	45	56	no	no	2	7.8824e-07	1482	178050000	138920000	95288000	0	0	0	0	0	0	0	0	0	0	0	0	0	0	0	10642000	0	0
329	TASALPPTQFYGYQGQSQQQGAFR	0	2630514	TraesCS1A01G403900;TraesCS1D01G411700	TraesCS1A01G403900	778	801	no	no		4.7757e-37	9236	76896000	51679000	17942000	0	0	0	0	0	0	0	0	0	0	0	0	0	0	0	0	0	0
330	LLSQDTFQEVK	0	1306769	TraesCS1A01G403900;TraesCS1B01G433400;TraesCS3D01G241600;TraesCS3A01G241400;TraesCS1D01G411700	TraesCS1A01G403900	57	67	no	no	2	7.0923e-17	1741	291460000	243570000	170650000	0	0	0	0	0	0	0	0	0	0	0	0	0	0	0	64386000	33109000	50534000
331	GYAGQYPSLPTTVNQNAK	0	1907.94	TraesCS1A01G403900;TraesCS1B01G433400;TraesCS1D01G411700	TraesCS1A01G403900	202	219	no	no	2	3.9167e-63	182.08	139060000	113310000	89223000	0	0	0	0	0	0	0	0	0	0	0	0	0	0	0	35462000	0	31653000
332	STENNVELPIVEESEPIDHTDTR	0	2623249	TraesCS1A01G403900;TraesCS1B01G433400;TraesCS1D01G411700	TraesCS1A01G403900	427	449	no	no	3	3.8622e-07	81.949	107310000	93073000	104530000	0	0	0	0	0	0	21246000	21049000	18818000	0	0	0	23323000	26471000	22171000	46448000	0	33726000
333	LPSPMGESAVDCASLGSMPDIEFTISGK	0	289534	TraesCS1A01G404500	TraesCS1A01G404500	417	444	yes	yes	3	0.0013439	1735	0	12274000	0	0	0	0	0	0	0	18095000	0	0	0	0	0	0	0	0	0	0	0
334	LQQDDIEMVAAEPVR	0	1712.84	TraesCS1A01G404700;TraesCS1D01G412700;TraesCS1B01G434500	TraesCS1A01G404700	604	618	yes	no	2	1.4884e-06	1069	16393000	14788000	14894000	0	0	0	0	0	0	0	0	0	0	0	0	0	0	0	9828300	0	0
335	LGVSAAAFAPAAAVAAPSGPAAEAEAPAEQTEFDVVIEEVPSSAR	0	432139	TraesCS1A01G406500	TraesCS1A01G406500	78	122	yes	yes		0.0065028	2066	0	0	0	0	0	0	0	0	0	0	0	0	26337000	45222000	37397000	0	0	0	0	0	0
336	VFLDSGDLLLGLQSLK	0	1716.97	TraesCS1A01G407100;TraesCS4A01G344900.1;TraesCS5B01G528100.1;TraesCS5D01G527100.1	TraesCS1A01G407100	266	281	no	no	2	5.0655e-20	1367	0	0	26369000	0	0	0	0	0	0	0	0	0	0	0	0	20031000	28231000	36466000	39649000	36193000	0
337	PIIYDVR	0	8749125	TraesCS1A01G407100;TraesCS4B01G383800;TraesCS5B01G528100;TraesCS5D01G527100	TraesCS1A01G407100	73	79	no	no	2	0.0096404	132.72	18076000	15508000	30270000	0	0	0	0	0	0	0	0	0	0	0	0	0	0	0	0	0	0
338	VYPEGTHIVIPWFERPIIYDVR	1	2698271	TraesCS1A01G407100;TraesCS5B01G528100.1;TraesCS5D01G527100.1	TraesCS1A01G407100	58	79	no	no		0.015775	28.813	0	0	0	0	0	0	0	0	0	0	26796000	0	0	0	0	0	93997000	34248000	27560000	0	0
339	LGLLGGAALYLGNQTLYNVEGGHR	0	2485078	TraesCS1A01G407100	TraesCS1A01G407100	21	44	yes	yes	3	2.4853e-05	7174	0	8387000	18120000	0	0	0	0	0	0	0	0	0	0	0	0	21729000	0	22852000	0	0	0
340	VYPEGTHIVIPWFER	0	1841.95	TraesCS1A01G407100;TraesCS5B01G528100.1;TraesCS5D01G527100.1	TraesCS1A01G407100	58	72	no	no	3	0.00060087	48.823	6012700	0	22080000	0	0	0	0	0	0	5253500	5950700	0	0	0	0	0	0	0	0	0	0
341	SAELIGNAIANNPAFVALR	0	1940.05	TraesCS1A01G407100;TraesCS4A01G344900;TraesCS5B01G528100;TraesCS5D01G527100	TraesCS1A01G407100	229	247	no	no		0	3174	252000000	305320000	398560000	31864000	86590000	35237000	0	0	0	148480000	154150000	24050000	12765000	14682000	11631000	112560000	181540000	149590000	158990000	79750000	72515000
342	VLPSIIHETLK	0	1248.74	TraesCS1A01G407100;TraesCS4A01G344900;TraesCS5B01G528100;TraesCS5D01G527100	TraesCS1A01G407100	127	137	no	no		0.00048468	115.71	110660000	178140000	206730000	0	0	0	0	0	0	49556000	44242000	19401000	0	0	0	54350000	63002000	68287000	89221000	27372000	53611000
343	NFNIALDDVSITSLSFGK	0	1939.99	TraesCS1A01G407100;TraesCS4A01G344900.1;TraesCS4A01G346300.1;TraesCS5B01G528100.1;TraesCS5D01G527100.1	TraesCS1A01G407100	169	186	no	no	2	2.9862e-24	1327	14431000	33200000	39776000	0	0	0	0	0	0	0	0	0	0	0	0	11942000	22170000	21839000	18202000	0	0
344	AVVAQYNASQLITQR	0	1660.89	TraesCS1A01G407100;TraesCS4A01G344900;TraesCS5B01G528100;TraesCS5D01G527100	TraesCS1A01G407100	138	152	no	no		1.484e-52	199.7	203590000	243630000	220540000	0	12155000	9243100	0	0	0	117340000	110490000	53369000	0	6518700	0	83405000	115760000	78548000	105680000	82447000	89763000
345	MPSAPAGAGALVK	0	1168274	TraesCS1A01G407100;TraesCS4A01G344900;TraesCS5B01G528100;TraesCS5D01G527100	TraesCS1A01G407100	8	20	no	no	2	7.6434e-09	1353	116260000	154380000	108150000	0	51066000	0	0	0	0	104600000	44815000	15322000	0	0	0	24444000	18530000	17166000	69023000	13240000	15297000
346	LSLDVTDLHIR	0	1280.71	TraesCS1A01G409700;TraesCS1D01G417000	TraesCS1A01G409700	110	120	yes	no	3	0.0025944	57.836	0	0	0	0	0	0	0	0	0	0	0	0	5783900	4875500	2436800	0	0	0	0	0	0
347	GMLEVYNSLSEEGK	0	1554.72	TraesCS1A01G411900;TraesCS1B01G442300;TraesCS1D01G419800	TraesCS1A01G411900	355	368	yes	no	2	6.245e-10	138.71	15719000	24796000	20581000	0	0	0	0	0	0	0	0	9069100	0	0	0	0	0	0	0	0	0
348	NISVVAVCPK	0	1085903	TraesCS1A01G411900;TraesCS1B01G442300;TraesCS1D01G419800	TraesCS1A01G411900	230	239	yes	no	2	0.0064056	9239	0	0	0	0	0	0	0	0	0	17428000	0	28149000	0	0	0	0	9245500	12966000	0	0	0
349	YTEQGMDEELAYK	0	1575763	TraesCS1A01G411900;TraesCS1B01G442300;TraesCS1D01G419800	TraesCS1A01G411900	325	337	yes	no	2	7.4473e-09	130.94	30458000	48778000	41772000	0	0	0	0	0	0	0	0	21365000	0	0	0	0	0	0	0	0	0
350	STVEGITGIISK	0	1203711	TraesCS1A01G411900;TraesCS1B01G442300.1;TraesCS1D01G419800	TraesCS1A01G411900	338	349	yes	no	2	0.0044931	73.781	37676000	46894000	52958000	0	0	0	0	0	0	0	0	31690000	0	0	0	0	0	22831000	23739000	16103000	0
351	VGAAMPSLDFDTAVFNK	0	1781.87	TraesCS1A01G411900;TraesCS1B01G442300;TraesCS1D01G419800	TraesCS1A01G411900	66	82	yes	no	2	1.177e-10	1199	41548000	70151000	47815000	25782000	43112000	33736000	0	0	0	49865000	42465000	170830000	0	0	0	0	0	0	0	0	0
352	QIGVIGWGSQGPAQAQNLR	0	1979.03	TraesCS1A01G411900;TraesCS1B01G442300;TraesCS1D01G419800	TraesCS1A01G411900	114	132	yes	no	2	1.883e-53	1761	36141000	55113000	56999000	19365000	0	0	0	0	0	0	0	74124000	0	13287000	0	18798000	35401000	36384000	36757000	32151000	23351000
353	NLFPLLPEAFK	0	1287.72	TraesCS1A01G411900;TraesCS1B01G442300;TraesCS1D01G419800	TraesCS1A01G411900	100	110	yes	no	2	0.0050463	1005	47667000	62461000	65633000	50427000	81940000	65654000	0	0	0	57274000	62420000	97644000	0	11412000	0	0	24263000	36514000	36771000	23378000	0
354	VSLAGHEEYIVR	0	1371.71	TraesCS1A01G411900;TraesCS1B01G442300;TraesCS1D01G419800	TraesCS1A01G411900	85	96	yes	no		3.0043e-10	1626	0	0	0	0	0	13774000	17513000	9811900	25202000	115800000	121660000	252170000	14412000	17116000	0	0	15414000	20460000	0	0	0
355	GVAFMVDNCSTTAR	0	152781	TraesCS1A01G411900;TraesCS1B01G442300.1;TraesCS1D01G419800	TraesCS1A01G411900	496	509	yes	no	2	2.002e-07	121.9	25150000	37632000	23786000	0	0	0	0	0	0	6956300	0	10023000	0	0	0	0	0	0	0	0	0
356	AYSSGETTPVQVAK	0	1436.71	TraesCS1A01G413700;TraesCS1D01G421100;TraesCS1B01G443700	TraesCS1A01G413700	145	158	yes	no	2	9.9643e-05	96.015	0	0	0	0	0	0	0	0	0	22329000	21600000	19355000	0	0	0	0	0	0	0	0	0
357	VEVAPPLLQDHDHQQ	0	1724.85	TraesCS1A01G416700	TraesCS1A01G416700	131	145	yes	yes	3	0.044843	19.075	0	9083700	0	0	0	0	14123000	0	0	0	0	0	0	0	0	0	0	0	0	0	0
358	GVGIGAPPPK	0	891178	TraesCS1A01G416700;TraesCS1D01G424500.1;TraesCS1B01G446900.1	TraesCS1A01G416700	53	62	yes	no	2	0.0077061	8723	21691000	10417000	7600100	0	0	0	0	0	0	0	0	0	0	0	0	0	0	0	0	0	0
359	YTWEGPEGLVDSELDPAPAAIDR	0	2500758	TraesCS1A01G416700;TraesCS1D01G424500;TraesCS1B01G446900	TraesCS1A01G416700	69	91	yes	no		2.0504e-30	123.03	100980000	92550000	62471000	0	0	0	0	0	0	0	0	0	0	0	0	0	0	0	0	0	0
360	GAAAAGDGAEIPQASR	0	1440957	TraesCS1A01G420300	TraesCS1A01G420300	21	36	yes	yes	2	3.9155e-13	1498	79914000	77967000	60382000	0	0	0	0	0	0	6670000	0	0	0	0	0	0	0	0	10531000	0	0
361	DETAGGSTVGTGTEPSK	0	1592.72	TraesCS1A01G420500;TraesCS1B01G451500	TraesCS1A01G420500	556	572	yes	no	2	3.259e-25	1609	23429000	15019000	15433000	0	0	0	0	0	0	0	0	0	0	0	0	0	0	0	0	0	0
362	QELAGYVQR	0	1062458	TraesCS1A01G421600	TraesCS1A01G421600	389	397	yes	yes	2	0.0083404	97.798	0	0	0	0	0	12487000	0	0	0	8777300	0	0	0	0	0	0	0	0	0	0	0
363	QRGELEALQAEAVALTK	1	1825.99	TraesCS1D01G429600;TraesCS1A01G421600	TraesCS1A01G421600	232	248	no	no	3	0.0068941	33.836	0	0	0	0	0	0	13682000	0	9690500	0	0	0	0	0	0	0	8323500	0	0	0	0
364	SGALTHVVVYGAGHLVPADNGR	0	2189341	TraesCS1D01G429600;TraesCS1B01G455300;TraesCS1B01G452800;TraesCS1A01G421600	TraesCS1A01G421600	398	419	no	no	3	0.00024895	4069	0	0	0	0	0	0	0	0	0	0	0	11752000	15148000	12199000	0	0	0	0	0	0	0
365	VLLYQGIR	0	9607565	TraesCS1D01G429600;TraesCS1B01G455300.1;TraesCS1B01G452800.1;TraesCS1A01G423200.1;TraesCS1D01G431800.1;TraesCS2D01G066600.1;TraesCS2A01G070200.1;TraesCS1A01G421600.1	TraesCS1A01G421600	342	349	no	no	2	0.0034957	132.72	0	0	0	0	39254000	37757000	0	0	0	0	0	0	7483100	0	0	11020000	0	12599000	0	0	0
366	ELHWGGLHAFLDADR	0	1735.84	TraesCS1A01G421600	TraesCS1A01G421600	364	378	yes	yes		0.0085241	2991	0	0	0	0	0	0	10211000	0	0	0	0	0	0	0	0	0	0	0	0	0	0
367	YVPAAGAHIFAVNPTLPAGR	0	2021.08	TraesCS1A01G421600	TraesCS1A01G421600	176	195	yes	yes	3	1.7149e-05	5782	0	0	0	10677000	0	0	13318000	5594900	0	0	0	22728000	0	0	0	0	19210000	18986000	0	0	0
368	AALGARPDVTWEECSDAVGAAMHEDIMK	1	3029681	TraesCS1D01G429600;TraesCS1A01G421600.1	TraesCS1A01G421600	300	327	no	no	4	1.0964e-07	7065	0	0	0	0	0	0	26318000	21345000	0	31768000	47494000	35033000	0	0	0	0	0	0	0	0	0
369	GELEALQAEAVALTK	0	1541.83	TraesCS1D01G429600;TraesCS1A01G421600	TraesCS1A01G421600	234	248	no	no	2	0.0069663	5552	0	0	0	0	7103400	6921000	3816000	0	0	0	0	7069000	0	0	0	0	0	0	0	0	0
370	SVLPEVEALLR	0	1224.71	TraesCS1D01G429600;TraesCS1B01G455300;TraesCS1A01G423200;TraesCS1A01G421600	TraesCS1A01G421600	328	338	no	no	2	0.0015281	115.71	32027000	16183000	21835000	37137000	42217000	53360000	22148000	0	30656000	23947000	31688000	22613000	0	0	0	11699000	16795000	19407000	8460300	0	0
371	NPFAWNR	0	9033514	TraesCS1D01G429600;TraesCS1B01G455300.1;TraesCS1A01G423200.1;TraesCS1D01G431800.1;TraesCS2D01G066600.1;TraesCS2A01G070200.1;TraesCS1D01G429200.1;TraesCS1B01G452400.1;TraesCS1A01G421600.1	TraesCS1A01G421600	104	110	no	no	2	0.0096565	1268	0	0	0	21179000	18638000	22259000	17779000	7116300	15633000	12667000	19208000	0	0	0	0	0	0	0	0	0	0
372	AVAVGFGVSTPEQVK	0	1487.8	TraesCS1A01G428400;TraesCS1D01G437700;TraesCS1B01G463100	TraesCS1A01G428400	270	284	yes	no	2	0.046798	49	0	0	0	0	0	0	0	0	0	10136000	12421000	0	0	0	0	0	0	0	0	0	0
373	IAFIPFIVAGDPDLATTAK	0	1959.07	TraesCS1A01G428400;TraesCS1D01G437700;TraesCS1B01G463100	TraesCS1A01G428400	81	99	yes	no	2	0.0032474	5045	0	0	0	0	14537000	0	0	0	0	8210200	5666800	0	0	0	0	0	0	0	0	0	0
374	EAGVHGLVVPDVPLEETDILR	0	2257954	TraesCS1A01G428400;TraesCS1D01G437700.1;TraesCS1B01G463100.1	TraesCS1A01G428400	183	203	yes	no	3	5.0942e-06	57.009	0	21874000	21484000	0	5558700	4611700	0	0	0	12149000	0	0	0	0	0	0	0	0	0	0	0
375	NNLELVLLTTPTTPTER	0	1911.03	TraesCS1A01G428400;TraesCS1D01G437700;TraesCS1B01G463100	TraesCS1A01G428400	209	225	yes	no	2	0.001595	6499	6152400	9404100	0	0	0	0	0	0	0	4888000	0	0	0	0	0	0	0	0	0	0	0
376	DYGDADANGGFEGGYGGGGGGGYAAPR	0	2464	TraesCS1A01G433000;TraesCS1D01G442400	TraesCS1A01G433000	85	111	yes	no	2	8.7014e-82	146	27655000	25483000	0	0	0	0	0	0	0	0	0	0	0	0	0	0	0	0	17960000	0	0
377	GGYSDGQNTDEFGR	0	150107	TraesCS1A01G433000;TraesCS1D01G442400;TraesCS1B01G468700	TraesCS1A01G433000	138	151	no	no	2	6.3919e-10	1272	27948000	27860000	0	0	0	0	0	0	0	0	0	0	0	0	0	0	0	0	0	0	0
378	KDAEEVFIK	1	1077706	TraesCS1A01G433000;TraesCS1D01G442400;TraesCS1B01G468700	TraesCS1A01G433000	281	289	no	no	2	0.0098439	1162	0	0	0	0	0	0	0	0	27561000	0	0	0	0	0	0	17920000	0	0	0	0	15068000
379	RDYGDADANGGFEGGYGGGGGGGYAAPR	1	2620.1	TraesCS1A01G433000;TraesCS1D01G442400.1	TraesCS1A01G433000	84	111	yes	no	3	0.00013489	3037	0	0	0	0	0	0	0	0	16286000	8862100	10698000	9873600	11810000	0	0	0	0	12310000	0	0	0
380	DAEEVFIK	0	9497566	TraesCS1A01G433000;TraesCS1D01G442400;TraesCS1B01G468700	TraesCS1A01G433000	282	289	no	no		6.3459e-05	1272	151530000	129200000	119460000	27026000	28592000	56777000	17738000	0	14663000	16590000	17102000	0	0	0	0	0	0	0	74071000	36550000	52479000
381	VEVDKELQSMQQLSVK	1	1859.97	TraesCS1A01G433000;TraesCS1D01G442400;TraesCS1B01G468700	TraesCS1A01G433000	265	280	no	no		3.9796e-53	191.06	45063000	107600000	138800000	0	0	0	0	0	0	0	0	0	0	0	0	0	0	0	37210000	22563000	29061000
382	LLAELGEGPTPAPEK	0	1520.81	TraesCS1A01G438600	TraesCS1A01G438600	331	345	yes	yes	2	0.00052824	8175	8405600	5197900	0	0	10924000	9516100	0	0	0	0	7610300	8336200	0	0	0	7735300	7150700	6972000	0	0	0
383	DAAASAPEAEAGDASETR	0	1717.74	TraesCS1A01G445900	TraesCS1A01G445900	543	560	yes	yes	2	1.8032e-24	133.71	27756000	25977000	20467000	0	0	0	0	0	0	15119000	0	0	0	0	0	13900000	0	0	0	0	0
384	EGVVAALGGGEETGLTADAPVSAEK	0	2327492	TraesCS1A01G445900	TraesCS1A01G445900	949	973	yes	yes	2	0.00085584	61.732	16851000	15288000	0	0	0	0	0	0	0	0	0	0	0	0	0	0	0	0	0	0	0
385	AVSTGTLESPR	0	1116775	TraesCS1A01G445900	TraesCS1A01G445900	870	880	yes	yes	2	0.0015179	103.7	0	7608700	0	0	0	0	0	0	0	0	0	0	0	0	0	0	0	0	0	0	0
386	IAIAAFILGR	0	1043492	TraesCS1B01G480600;TraesCS1A01G445900;TraesCS1D01G454600	TraesCS1A01G445900	71	80	no	no	2	0.012066	7509	4362300	5633000	2585600	0	0	0	0	0	0	0	0	0	0	0	0	0	0	0	3877600	0	0
387	SSGGIFGYVR	0	1041243	TraesCS1A01G445900	TraesCS1A01G445900	915	924	yes	yes	2	0.0062467	9362	31876000	32019000	22335000	0	0	0	0	0	0	0	0	0	0	0	0	0	0	0	0	0	0
388	ACYVFPASNTK	0	125686	TraesCS1A01G445900;TraesCS1D01G454600	TraesCS1A01G445900	115	125	yes	no	2	0.022977	57.859	9278600	9936200	11208000	0	0	0	0	0	0	0	0	0	0	0	0	0	0	0	0	0	0
389	NEQVDIMKPGAVVEAR	1	1754.9	TraesCS1B01G001100	TraesCS1B01G001100	62	77	yes	yes		0.0035176	8022	0	0	52029000	0	0	0	0	0	0	53307000	13856000	13291000	0	0	0	0	0	0	0	0	0
390	VEELRPGTYGHNLQLR	1	1880.99	TraesCS1B01G001100;TraesCS1A01G002200.1;TraesCS1D01G004200	TraesCS1B01G001100	6	21	yes	no		0.001088	4268	0	0	0	0	0	0	18190000	24162000	17750000	31516000	0	10664000	0	0	0	0	0	0	0	0	0
391	LAGDVLSEAQIK	0	124282	TraesCS1B01G004200	TraesCS1B01G004200	301	312	yes	yes	2	0.0040702	7594	0	0	0	0	10542000	10162000	0	0	0	0	0	10707000	9539800	0	0	0	0	0	8075800	0	0
392	NFLLQQCNHVSLVSSLVSIILPR	0	2636472	TraesCS1B01G010400	TraesCS1B01G010400	173	195	yes	yes		4.74e-18	111.83	0	0	0	8434000	0	2833500	74411000	151230000	100380000	0	0	0	0	0	0	0	0	0	0	0	0
393	PLFQLAQGLGIIQPQQPAQLEGIR	0	2614595	TraesCS1B01G010400;TraesCS1B01G010500	TraesCS1B01G010400	243	266	yes	no		0	319.74	0	0	0	341320000	122120000	150200000	1096500000	2582500000	813170000	0	0	0	0	0	0	0	0	0	0	0	0
394	SLVLQTLPTMCNVYVPPECSIIR	0	2689642	TraesCS1B01G010800	TraesCS1B01G010800	304	326	yes	yes		4.066e-27	156	0	0	0	2228600000	112840000	819040000	1494000000	2504900000	1622100000	0	0	0	0	0	0	0	0	0	0	0	0
395	PFIQPSLQQR	0	1212615	TraesCS1B01G010800	TraesCS1B01G010800	179	188	yes	yes	2	2.0663e-42	201.97	0	0	0	1751700000	88859000	696750000	1933600000	3437000000	1338600000	0	0	27826000	0	0	0	0	0	0	0	0	0
396	APFASIVTGIGGQ	0	1216452	TraesCS1B01G010900	TraesCS1B01G010900	279	291	yes	yes	2	0.00031859	9402	0	0	0	0	0	0	0	22848000	0	0	0	0	0	0	0	0	0	0	0	0	0
397	PVSLVSSLWSIILPPSDCQVMR	0	2483916	TraesCS1B01G011000	TraesCS1B01G011000	159	180	yes	yes		6.7224e-104	1961	0	0	0	0	0	0	104050000	68287000	0	0	0	0	0	0	0	0	0	0	0	0	0
398	NFLLQQCK	0	1049328	TraesCS1B01G011000;TraesCS1D01G001000;TraesCS1D01G001100	TraesCS1B01G011000	151	158	no	no	2	0.002422	148.07	0	0	0	271260000	24604000	122560000	382700000	354700000	192430000	0	0	0	0	0	0	0	0	0	0	0	0
399	SLVLQTLPTMCNVYVPPYCSTIR	0	2711485	TraesCS1B01G011000	TraesCS1B01G011000	256	278	yes	yes		2.763e-66	1694	0	0	0	1763400000	75600000	806150000	1290400000	1076700000	1362100000	0	0	0	0	0	0	0	0	0	0	0	0
400	NFLLQQCKPVSLVSSLWSIILPPSDCQVMR	1	3514.81	TraesCS1B01G011000	TraesCS1B01G011000	151	180	yes	yes		9.722e-58	1262	0	0	0	0	0	0	220910000	302080000	616570000	0	0	0	0	0	0	0	0	0	0	0	0
401	QPQQPFPQPQQPQQSFPQQQPSLIQQSLQQQLNPCK	0	4253076	TraesCS1B01G011000	TraesCS1B01G011000	115	150	yes	yes		2.07e-92	141.84	0	0	0	32000000	0	38067000	833820000	982970000	835180000	0	0	0	0	0	0	0	0	0	0	0	0
402	QPFPQQPQQPYPQQPQQPFPQTQQPQQPFPQSK	0	3926.91	TraesCS1B01G011000	TraesCS1B01G011000	82	114	yes	yes		3.806e-68	135.02	0	0	0	114920000	0	131020000	1346900000	1592700000	954880000	0	0	0	0	0	0	0	0	0	0	0	0
403	CEAIHNVVHAIILQQQK	0	2000.06	TraesCS1B01G011300	TraesCS1B01G011300	105	121	yes	yes		1.9798e-66	235.73	0	0	0	0	0	0	696400000	139190000	414000000	0	0	0	0	0	0	0	0	0	0	0	0
404	IASEPQHPSSPEQQPTLQPQEHPVPHQK	0	3150483	TraesCS1B01G011300	TraesCS1B01G011300	27	54	yes	yes		4.072e-09	8873	0	0	0	59652000	0	230640000	623890000	575430000	1255800000	0	0	0	0	0	0	0	0	0	0	0	0
405	AIIYSIVLQEQQHGQGLNQPQQQQPQQSVQGVSQPQQQQK	0	4523905	TraesCS1B01G013500	TraesCS1B01G013500	234	273	yes	yes		2.0162e-65	112.72	0	0	0	143420000	0	81454000	1779800000	1874700000	1507500000	0	0	0	0	0	0	0	0	0	0	0	0
406	QLPQIPEQSR	0	1194357	TraesCS1B01G013500	TraesCS1B01G013500	219	228	yes	yes	2	5.112e-05	1524	0	0	0	547060000	78973000	460010000	872270000	858360000	690390000	15150000	0	35488000	0	0	0	0	0	0	0	0	0
407	SQMLWQSSCHVMQQQCCR	0	2352.96	TraesCS1B01G013500	TraesCS1B01G013500	201	218	yes	yes		1.88e-91	2087	0	0	0	0	0	0	721780000	534110000	871710000	0	0	7314900	0	0	0	0	0	0	0	0	0
408	TLPTMCSVNVPVYGTTTIVPFGVGTR	0	2766085	TraesCS1B01G013500	TraesCS1B01G013500	321	346	yes	yes		3.2239e-11	87.088	0	0	0	227470000	0	25369000	127000000	215230000	31576000	0	0	0	0	0	0	0	0	0	0	0	0
409	VFLQQQCSPVAMPQSLAR	0	2059.03	TraesCS1B01G013500;TraesCS1D01G015100;TraesCS1D01G008600;TraesCS1D01G000300	TraesCS1B01G013500	183	200	no	no		5.9399e-147	292.8	0	0	0	2755000000	160000000	781640000	4161700000	4785300000	3360200000	27659000	0	57208000	0	0	0	0	0	0	11251000	0	0
410	LPYQNPAPCTDER	0	1559.7	TraesCS1B01G014000	TraesCS1B01G014000	128	140	yes	yes	2	2.9053e-06	1193	42691000	37014000	28790000	0	0	0	0	0	0	0	0	0	0	0	0	0	0	0	0	0	0
411	ISTSLIEQLAR	0	122998	TraesCS1A01G009100;TraesCS1D01G007900.1;TraesCS1A01G010300.1;TraesCS1A01G009200.1;TraesCS1A01G008200.1;TraesCS1B01G011900.1;TraesCS1B01G014000.1	TraesCS1B01G014000	8	18	no	no	2	3.089e-43	2039	45903000	38021000	31926000	0	0	0	0	0	0	4231000	3821400	0	0	0	0	9150500	14037000	0	0	0	0
412	GTCLSNSNCAGVCR	0	1554337	TraesCS1B01G017700	TraesCS1B01G017700	40	53	yes	yes	2	1.8598e-37	190.96	94131000	56178000	28539000	0	0	0	0	0	0	0	0	0	0	0	0	0	0	0	23556000	13137000	13638000
413	AIINDFVSFGHR	0	1374.7	TraesCS1B01G018200;TraesCS1D01G012300	TraesCS1B01G018200	106	117	yes	no	3	0.00087043	645	0	0	0	0	0	0	0	0	0	0	0	0	7845200	7765900	0	0	0	0	0	0	0
414	LGVEPVLGVR	0	1037233	TraesCS1B01G018200	TraesCS1B01G018200	190	199	yes	yes	2	0.00086377	1212	0	0	0	0	0	0	0	0	0	0	0	0	13981000	12858000	8158800	0	0	0	0	0	0
415	IFVDIVADTPFTG	0	1393.71	TraesCS1B01G034000	TraesCS1B01G034000	66	78	yes	yes	2	0.0019251	7816	86800000	62299000	46132000	0	0	0	0	0	0	0	0	0	0	0	0	0	0	0	8787900	0	0
416	IIVDTVSTTPSIG	0	1301.71	TraesCS1B01G035100	TraesCS1B01G035100	62	74	yes	yes	2	0.022362	56.81	0	0	0	0	0	0	0	0	0	0	0	0	0	21765000	0	0	0	0	0	0	14066000
417	DMPDADIDVLPAGSAATLDFR	0	2189.03	TraesCS1B01G035100	TraesCS1B01G035100	36	56	yes	yes	2	0.0025713	484	36342000	31935000	21521000	0	0	0	0	0	0	0	0	0	0	0	0	0	0	0	25299000	0	21229000
418	VFYDYCLLR	0	1247009	TraesCS1B01G045300;TraesCS1A01G035600.1;TraesCS1D01G037000.1;TraesCS1D01G036900.1	TraesCS1B01G045300	114	122	yes	no	2	0.019009	758	0	0	0	0	0	0	0	0	0	0	0	0	12578000	7088400	7834400	0	0	0	13023000	6196000	0
419	SSSAVWGLAQCR	0	1320245	TraesCS1B01G045300;TraesCS1A01G035600;TraesCS1D01G037000;TraesCS1D01G036900	TraesCS1B01G045300	72	83	yes	no	2	0.016755	5663	0	0	0	0	0	0	0	0	0	0	0	0	0	0	0	0	0	0	0	0	11679000
420	FLEGASSIDNHFHTSSFEK	0	2151.99	TraesCS1A01G040600;TraesCS1B01G053600.1	TraesCS1B01G053600	298	316	no	no	3	0.0014314	45.094	0	0	0	0	0	0	0	0	32376000	0	0	0	26055000	31608000	33016000	0	0	0	16481000	0	0
421	LPYEAGEIDFGEPGTNGQHSFYQLIHQGR	0	3259323	TraesCS1A01G040600;TraesCS1B01G053600	TraesCS1B01G053600	373	401	no	no	4	1.2258e-05	5186	0	0	0	0	0	0	0	0	0	0	0	0	0	0	0	31005000	35129000	36250000	0	0	0
422	AILPYSQALEK	0	1231812	TraesCS1A01G040600;TraesCS1B01G053600	TraesCS1B01G053600	339	349	no	no	2	0.0012507	1068	40667000	25570000	19717000	19338000	31751000	0	11919000	0	17312000	0	0	19907000	25329000	26984000	19791000	0	26464000	0	73925000	38298000	51694000
423	NLLESVAQSIAGTTLLEFPQISAVR	0	2656436	TraesCS1B01G057900	TraesCS1B01G057900	83	107	yes	yes	3	3.9105e-05	6525	24352000	0	21898000	0	0	0	0	0	0	0	0	0	0	0	0	0	0	0	0	0	0
424	LSLAAGGMSLPSYSDSAK	0	1753.86	TraesCS1B01G059000;TraesCS7A01G545600.1;TraesCS7A01G545400.1;TraesCS7B01G468800.1	TraesCS1B01G059000	42	59	yes	no	2	0.00024425	7785	0	0	0	8693900	11991000	0	12265000	0	16044000	0	0	0	0	0	0	13751000	20304000	17347000	0	0	0
425	GTCGIVLPEATK	0	1244435	TraesCS1B01G059000;TraesCS7A01G545600.1;TraesCS7A01G545400.1;TraesCS7D01G531900.1	TraesCS1B01G059000	68	79	yes	no	2	0.0036997	7619	0	0	0	31299000	21146000	27975000	18617000	0	21622000	0	0	0	0	0	0	20239000	17683000	22809000	0	0	0
426	IEGGSLFIVPR	0	118671	TraesCS1B01G059000;TraesCS7A01G545600;TraesCS7A01G545400;TraesCS7D01G531900;TraesCS7B01G468800	TraesCS1B01G059000	276	286	no	no	2	4.816e-14	1776	6488900	6303900	6869900	61154000	40215000	28584000	30841000	0	28035000	17077000	20488000	21540000	11909000	10627000	0	43092000	45053000	36911000	16592000	12233000	12996000
427	WIADSDVITQVIEEKYPTPSLVTPPEYASVGSK	1	3618.83	TraesCS1B01G059100	TraesCS1B01G059100	97	129	yes	yes		1.4993e-11	657	0	0	0	0	0	0	0	0	0	0	0	0	0	0	0	0	0	0	300720000	183230000	165730000
428	YPTPSLVTPPEYASVGSK	0	1891.96	TraesCS1B01G059100	TraesCS1B01G059100	112	129	yes	yes	2	7.277e-123	2201	508750000	433250000	404530000	229610000	231150000	171940000	125380000	0	131280000	150210000	130030000	139860000	100510000	108110000	78639000	160470000	189180000	178410000	392150000	314970000	350740000
429	IIVEFAK	0	8189019	TraesCS1B01G065900;TraesCS1D01G051900;TraesCS1A01G049700.1	TraesCS1B01G065900	83	89	yes	no	2	0.038663	86.086	71284000	57731000	51054000	0	58755000	0	0	0	0	0	0	0	0	0	0	0	0	0	0	0	0
430	DLEYLFSK	0	101307	TraesCS1B01G065900;TraesCS1D01G051900;TraesCS1A01G049700	TraesCS1B01G065900	35	42	yes	no	2	0.025187	8191	20145000	20345000	20320000	0	0	0	0	0	0	0	0	0	0	0	0	0	0	0	0	0	0
431	DAEHELQTVNEEK	0	1540.7	TraesCS1B01G068000;TraesCS1D01G053300	TraesCS1B01G068000	620	632	no	no	2	0.0030643	73.067	34567000	0	27977000	0	0	0	0	0	0	0	0	0	0	0	0	0	0	0	0	0	0
432	AVEDLTAALSEASGK	0	1460.74	TraesCS1B01G068000;TraesCS1D01G053300.1	TraesCS1B01G068000	504	518	no	no	2	7.3364e-10	1258	26824000	22538000	19074000	0	0	0	0	0	0	0	0	0	0	0	0	0	0	0	10951000	0	0
433	LLDKENALQSLTQENDEFR	1	2262128	TraesCS1B01G068000;TraesCS1D01G053300	TraesCS1B01G068000	807	825	no	no	3	1.5291e-09	7861	26284000	20731000	20511000	0	0	0	0	0	0	0	0	0	0	0	0	0	0	0	0	0	0
434	ADELEQAGIDESQK	0	1531.7	TraesCS1B01G068000	TraesCS1B01G068000	196	209	no	no	2	0.0018203	7252	0	14271000	11185000	0	0	0	0	0	0	0	0	0	0	0	0	0	0	0	0	0	0
435	WAEEATEIEK	0	1204612	TraesCS1B01G068000;TraesCS1D01G053300	TraesCS1B01G068000	184	193	no	no	2	0.0091105	82.749	0	16415000	11095000	0	0	0	0	0	0	0	0	0	0	0	0	0	0	0	0	0	0
436	IEELSALLAEAMEK	0	1545.8	TraesCS1B01G068000;TraesCS1D01G053300	TraesCS1B01G068000	835	848	no	no	2	4.7888e-10	1404	17748000	0	30891000	0	0	0	0	0	0	0	0	0	0	0	0	0	0	0	0	0	0
437	TANANIVSLTEEK	0	1388.71	TraesCS1B01G068000;TraesCS1D01G053300.1	TraesCS1B01G068000	472	484	no	no	2	7.1424e-05	1306	52734000	47386000	34596000	0	0	0	0	0	0	0	0	0	0	0	0	0	0	0	25145000	16103000	17998000
438	LEAAEEVASEALNNEK	0	1715.82	TraesCS1B01G068000;TraesCS1D01G053300	TraesCS1B01G068000	456	471	no	no		4.0118e-64	1925	42119000	40307000	30598000	0	0	0	0	0	0	0	0	0	0	0	0	0	0	0	33638000	17047000	23515000
439	TGGNETDSAGITPTR	0	1475852	TraesCS1B01G078900;TraesCS1D01G061500.1;TraesCS1A01G060600.1	TraesCS1B01G078900	31	45	yes	no	2	3.7099e-05	9714	29010000	11705000	14066000	0	0	0	0	0	0	0	0	0	0	0	0	0	0	0	0	0	0
440	SDGLSEMQPELEAK	0	1532.7	TraesCS1B01G078900;TraesCS1D01G061500;TraesCS1A01G060600	TraesCS1B01G078900	418	431	yes	no	2	0.016116	49	15835000	11660000	0	0	0	0	0	0	0	0	0	0	0	0	0	0	0	0	0	0	0
441	TWQAELEALQK	0	1315772	TraesCS1B01G078900;TraesCS1D01G061500;TraesCS1A01G060600	TraesCS1B01G078900	153	163	yes	no	2	0.015911	61.78	10377000	9378800	7507000	0	0	0	0	0	0	0	0	0	0	0	0	0	0	0	0	0	0
442	MALEVAEMR	0	1048045	TraesCS1B01G078900;TraesCS1D01G061500;TraesCS1A01G060600	TraesCS1B01G078900	348	356	yes	no	2	0.013307	84.743	14511000	11214000	0	0	0	0	0	0	0	0	0	0	0	0	0	0	0	0	0	0	0
443	TVYEMLENVK	0	122406	TraesCS1B01G078900;TraesCS1D01G061500;TraesCS1A01G060600	TraesCS1B01G078900	370	379	yes	no	2	0.0098816	8039	11194000	10632000	0	0	0	0	0	0	0	0	0	0	0	0	0	0	0	0	0	0	0
444	LGYVTEEADK	0	1123397	TraesCS1B01G078900;TraesCS1D01G061500;TraesCS1A01G060600	TraesCS1B01G078900	499	508	yes	no	2	0.009723	80.755	34211000	23250000	17114000	0	0	0	0	0	0	0	0	0	0	0	0	0	0	0	0	0	0
445	VNQLQDELK	0	1085717	TraesCS1B01G078900;TraesCS1D01G061500;TraesCS1A01G060600	TraesCS1B01G078900	80	88	yes	no	2	0.0075234	1036	20960000	15086000	10362000	0	0	0	0	0	0	0	0	0	0	0	0	0	0	0	0	0	0
446	SITDIAELK	0	9884408	TraesCS1B01G078900;TraesCS1D01G061500	TraesCS1B01G078900	435	443	yes	no	2	0.02293	69.825	13128000	11918000	8285800	0	0	0	0	0	0	0	0	0	0	0	0	0	0	0	0	0	0
447	YEAAVAELELAK	0	1305816	TraesCS1B01G078900;TraesCS1D01G061500;TraesCS1A01G060600	TraesCS1B01G078900	478	489	yes	no	2	0.025942	51.092	86340000	0	39711000	0	0	0	0	0	0	0	0	0	0	0	0	0	0	0	0	0	0
448	LQLEATVQSDTAR	0	1430.74	TraesCS1B01G078900;TraesCS1D01G061500;TraesCS1A01G060600	TraesCS1B01G078900	184	196	yes	no	2	0.0014924	81.017	17559000	17270000	13604000	0	0	0	0	0	0	0	0	0	0	0	0	0	0	0	0	0	0
449	ATELAQAVANALFSLPATEGR	0	2129117	TraesCS1B01G079000;TraesCSU01G017300;TraesCS6A01G089000;TraesCS1A01G060700;TraesCS6B01G111400	TraesCS1B01G079000	49	69	yes	no	3	8.4348e-05	5629	16054000	15545000	17294000	0	0	0	0	0	0	0	0	0	0	0	0	0	0	0	0	0	0
450	VGYAANFCK	0	102875	TraesCS1B01G080800	TraesCS1B01G080800	81	89	yes	yes	2	0.0093342	9462	0	0	0	0	26062000	0	0	0	0	0	0	18094000	0	0	0	0	0	0	0	0	0
451	IDPSNACCVVWQK	0	1575.72	TraesCS1B01G081000	TraesCS1B01G081000	46	58	yes	yes	2	4.7761e-05	1115	0	0	0	51498000	60513000	95748000	88205000	0	42144000	0	21291000	40852000	0	0	0	0	0	0	0	0	0
452	EGHVDYDLVPGVVYTHPEVASVGK	0	2566704	TraesCS1B01G084700;TraesCS1A01G066400.1;TraesCS1D01G067500.1	TraesCS1B01G084700	376	399	yes	no		9.0782e-05	5283	0	0	0	0	0	0	0	0	0	0	0	0	36058000	22943000	50428000	0	0	0	0	0	0
453	NIIIATGSDVK	0	1129343	TraesCS1B01G084700;TraesCS1A01G066400.1;TraesCS1D01G067500.1	TraesCS1B01G084700	175	185	yes	no	2	0.0014931	103.7	0	0	0	0	0	0	0	0	0	0	0	0	27467000	29357000	23740000	0	0	0	0	0	0
454	VVGVDTSGDGVK	0	1131772	TraesCS1B01G084700;TraesCS1A01G066400.1;TraesCS1D01G067500.1	TraesCS1B01G084700	274	285	yes	no	2	0.00025838	105	0	0	0	0	13045000	0	0	0	0	0	0	0	37273000	43169000	31780000	0	0	0	0	0	0
455	IVSSTGALCLSGIPK	0	1501.82	TraesCS1B01G084700;TraesCS1A01G066400;TraesCS1D01G067500	TraesCS1B01G084700	197	211	yes	no	2	0.0042319	5942	10827000	8300000	0	0	0	0	0	0	0	0	0	0	0	0	0	0	0	0	6827600	0	0
456	AEEDGVACVEFLAGK	0	1593.73	TraesCS1B01G084700;TraesCS1A01G066400;TraesCS1D01G067500	TraesCS1B01G084700	361	375	yes	no	2	5.2793e-06	121.08	77058000	69756000	45879000	0	12806000	20380000	20100000	25889000	22233000	66524000	67938000	48269000	0	0	0	96503000	89434000	112270000	60338000	0	0
457	LFEIGAGTSEIR	0	1291772	TraesCS1B01G085100;TraesCS1A01G066800;TraesCS1D01G067800	TraesCS1B01G085100	385	396	yes	no	2	3.2635e-05	117.7	0	0	0	0	0	0	0	0	0	0	0	0	0	0	0	13424000	15697000	15121000	0	0	0
458	DCAGVILFAAER	0	1320496	TraesCS1B01G085100;TraesCS1A01G066800;TraesCS1D01G067800	TraesCS1B01G085100	342	353	yes	no	2	0.004168	74.944	0	0	0	0	0	0	0	0	0	0	0	0	0	0	0	6971700	7454800	8467100	0	0	0
459	LAAAGELGHALEAVR	0	1476.8	TraesCS1B01G090700	TraesCS1B01G090700	107	121	yes	yes	3	0.0090354	4037	0	0	0	0	0	0	0	0	0	0	7360400	5816600	0	0	0	0	0	0	0	0	0
460	SLLYFEAQR	0	1125819	TraesCS1D01G074900;TraesCS1D01G074800;TraesCS1D01G075100;TraesCS1D01G074700;TraesCS1A01G072100;TraesCS7D01G201000;TraesCS7B01G104600;TraesCS6B01G342600;TraesCS5D01G208900;TraesCS5A01G202600;TraesCS6A01G312400;TraesCS5B01G201100;Tra	TraesCS1B01G090700	17	25	no	no	2	0.021626	7179	0	0	0	0	4238800	0	0	0	0	0	0	4288000	0	0	0	0	0	0	0	0	0
461	TISAGDVFVFPR	0	1307874	TraesCS1B01G098000	TraesCS1B01G098000	146	157	yes	yes	2	0.0087014	7151	5174800	4300800	2786200	0	0	0	0	0	0	0	0	0	0	0	0	0	0	0	8512700	0	0
462	LLADDVFSFWLNR	0	1594.81	TraesCS1B01G099600;TraesCS1A01G082000.1;TraesCS1D01G083600.1	TraesCS1B01G099600	211	223	yes	no	2	8.0673e-05	1074	0	0	0	13866000	0	13024000	0	0	0	19006000	21121000	9595600	0	0	9867900	7261700	7184400	6417700	10024000	0	0
463	TFVLTPEQYVVK	0	1422.78	TraesCS1B01G099600;TraesCS1A01G082000.1;TraesCS1D01G083600.1	TraesCS1B01G099600	434	445	yes	no	2	0.0017657	8577	0	0	0	14228000	29291000	14022000	0	0	0	17963000	18400000	13844000	0	18426000	21055000	0	0	0	0	0	0
464	ELILQYANQLCER	0	1648.82	TraesCS1B01G099600;TraesCS1A01G082000;TraesCS1D01G083600	TraesCS1B01G099600	393	405	yes	no	2	4.9885e-05	129.7	0	0	0	0	0	0	0	0	0	18681000	16693000	15069000	10679000	0	14339000	4873700	10372000	7286100	0	0	0
465	GGYMEITGFSAPVR	0	1483.71	TraesCS1A01G085600;TraesCS1B01G102700.1;TraesCS1D01G086700.1	TraesCS1B01G102700	309	322	no	no	2	0.00013968	9416	0	10190000	8459900	13538000	0	0	21067000	0	28329000	0	0	0	0	0	0	0	0	0	0	0	0
466	LQQQLQTQPGSLPFDEILYCNIGNPQSLGQQPVTFFR	0	4261266	TraesCS1A01G085600;TraesCS1B01G102700	TraesCS1B01G102700	32	68	no	no		4.372e-10	60.876	61171000	40916000	0	0	0	0	0	0	18540000	0	0	0	0	0	0	0	0	0	0	0	0
467	QILALIPGR	0	9791785	TraesCS1A01G085600;TraesCS1B01G102700;TraesCS1D01G086700	TraesCS1B01G102700	99	107	no	no	2	0.00054117	1398	31303000	21068000	18746000	91189000	27749000	32766000	62785000	16685000	69502000	9628100	6282100	8833900	0	0	0	15959000	0	22681000	0	0	0
468	SLGYGEEDLPLVSYQSVSK	0	2070.02	TraesCS1B01G102700;TraesCS1D01G086700	TraesCS1B01G102700	281	299	no	no	2	8.841e-17	1203	38626000	32559000	26464000	34784000	22732000	24490000	42323000	0	93939000	0	7520700	21337000	0	0	0	20733000	25320000	30402000	21293000	0	0
469	NEGLVLLADEVYQENIYADNKK	1	2537649	TraesCS1A01G085600;TraesCS1B01G102700;TraesCS1D01G086700	TraesCS1B01G102700	250	271	no	no		4.35e-11	8176	10801000	0	13602000	18758000	0	10725000	47802000	13371000	96508000	0	35224000	38348000	0	0	0	19376000	28528000	29244000	19066000	0	0
470	CTILPQEEK	0	1116485	TraesCS1A01G085600;TraesCS1B01G102700.1;TraesCS1D01G086700.1	TraesCS1B01G102700	453	461	no	no	2	2.9922e-06	1601	34533000	0	0	92595000	35229000	0	35941000	15397000	61887000	0	0	0	0	0	0	17024000	0	0	0	0	0
471	TLFSADSISR	0	109556	TraesCS1A01G085600;TraesCS1B01G102700.1	TraesCS1B01G102700	87	96	no	no	2	0.00050102	125.82	50311000	37074000	0	85009000	51913000	0	0	0	97904000	0	0	0	0	0	0	0	0	0	0	0	0
472	LLESTGIVVVPGSGFGQVPGTWHFR	0	263986	TraesCS1A01G085600;TraesCS1B01G102700;TraesCS1D01G086700	TraesCS1B01G102700	428	452	no	no		6.311e-72	1182	28782000	29275000	35661000	123370000	22485000	40971000	181510000	33257000	228870000	24842000	36533000	98564000	0	0	0	37885000	64167000	70432000	30121000	12501000	17548000
473	EVLALCDHPDLLK	0	1521.79	TraesCS1A01G085600;TraesCS1B01G102700	TraesCS1B01G102700	69	81	no	no		2.0691e-73	212.82	64321000	54949000	66479000	285900000	110890000	181830000	151690000	48450000	184140000	81603000	95645000	123550000	0	0	0	39755000	16826000	54544000	16828000	0	0
474	APDAFYALR	0	1022185	TraesCS1A01G085600;TraesCS1B01G102700;TraesCS1D01G086700	TraesCS1B01G102700	419	427	no	no	2	1.0537e-18	183.9	15287000	11350000	6503500	86247000	38988000	34697000	41256000	0	66656000	10124000	10554000	14913000	0	0	0	10413000	11136000	13358000	0	0	0
475	ALVVINPGNPTGQVLAEENQYDIVK	0	2680072	TraesCS1A01G085600;TraesCS1B01G102700;TraesCS1D01G086700	TraesCS1B01G102700	222	246	no	no		1.8906e-26	1395	45373000	35969000	31468000	167360000	35675000	135620000	183760000	27588000	206560000	69323000	84875000	74089000	0	0	0	0	32622000	31354000	27944000	0	0
476	DAIASGIASR	0	9590361	TraesCS1A01G085600;TraesCS1B01G102700;TraesCS1D01G086700	TraesCS1B01G102700	123	132	no	no	2	1.3699e-08	155.07	0	0	0	0	79800000	156550000	85780000	0	117950000	0	0	0	0	0	0	0	18615000	0	0	0	0
477	AEGAMYLFPQICLPQK	0	1864.92	TraesCS1A01G085600;TraesCS1B01G102700;TraesCS1D01G086700	TraesCS1B01G102700	393	408	no	no	2	6.2446e-05	9465	37270000	22692000	19900000	83212000	0	29948000	23511000	0	112960000	0	0	21545000	0	0	0	0	12407000	0	0	0	0
478	DGILASLAR	0	9141853	TraesCS1A01G085600;TraesCS1B01G102700;TraesCS1D01G086700	TraesCS1B01G102700	365	373	no	no	2	0.00052772	1398	26022000	14429000	12224000	53562000	0	24027000	30529000	0	50882000	0	0	0	0	0	0	0	0	0	11010000	0	0
479	ALEIAFSK	0	8779092	TraesCS1A01G085600;TraesCS1B01G102700	TraesCS1B01G102700	377	384	no	no	2	0.0035532	135.84	14280000	8300000	0	53122000	26622000	26819000	32029000	6752200	45010000	6802800	14611000	11365000	0	0	0	6116700	0	0	0	0	6151200
480	IWVFSGDTDAVVPLTATR	0	1947.01	TraesCS1A01G086100;TraesCS1B01G104500	TraesCS1B01G104500	377	394	no	no	2	1.953e-49	176.08	0	0	0	0	0	0	105620000	0	0	0	0	0	10784000	8972600	10110000	0	0	0	0	0	0
481	GAGLVLNEYR	0	1090771	TraesCS1B01G104500;TraesCS1D01G087700.1	TraesCS1B01G104500	113	122	no	no	2	1.4961e-09	1643	0	0	0	0	0	0	95123000	19703000	55317000	0	0	0	0	0	0	0	0	0	0	0	0
482	YFLQGEPMPGQTK	0	1494.72	TraesCS1B01G104500	TraesCS1B01G104500	453	465	yes	yes	2	0.0023539	7665	0	0	0	0	0	0	22883000	10563000	15955000	0	0	0	0	0	0	0	0	0	0	0	0
483	ELIAAGLR	0	8410215	TraesCS1A01G086100;TraesCS1B01G104500.1;TraesCS1D01G087700.1	TraesCS1B01G104500	369	376	no	no	2	1.2944e-09	1809	0	0	0	40429000	0	31516000	95993000	0	0	0	0	0	0	0	0	0	0	0	0	0	0
484	QALVLFR	0	8451232	TraesCS1B01G104500	TraesCS1B01G104500	446	452	yes	yes	2	0.013889	1103	0	0	0	10732000	0	0	29153000	0	0	0	0	0	0	0	0	0	0	0	0	0	0
485	LPGQPAVDFDMYSGYITVDEGAGR	0	2557795	TraesCS1A01G086100;TraesCS1B01G104500	TraesCS1B01G104500	42	65	no	no	2	0.00046978	7885	0	0	0	0	0	0	34737000	0	13736000	0	0	0	0	0	0	0	0	0	0	0	0
486	DFYIAGESYAGHYVPELSQLVHR	0	2650816	TraesCS1B01G104500	TraesCS1B01G104500	179	201	no	no		2.8399e-07	83.905	0	0	0	0	0	0	139910000	42257000	80916000	0	0	0	0	0	0	0	0	0	0	0	0
487	TAHDSYAFLAK	0	1222982	TraesCS1A01G086100;TraesCS1B01G104500	TraesCS1B01G104500	157	167	no	no		5.596e-14	175.91	0	0	0	8067300	0	9282900	142610000	10751000	58566000	0	0	0	0	9635300	0	0	0	0	0	0	0
488	SMLPIYR	0	8786841	TraesCS3B01G153200;TraesCS3A01G310100;TraesCS1A01G086100.1;TraesCS1B01G104500.1	TraesCS1B01G104500	362	368	no	no	2	0.0097269	133.99	0	0	0	27504000	0	22453000	51205000	9525300	18831000	0	0	0	0	0	0	0	0	0	0	0	0
489	GLTLVSVR	0	843178	TraesCS1A01G086100;TraesCS1B01G104500.1	TraesCS1B01G104500	426	433	no	no	2	0.00029473	160.03	0	0	0	17835000	0	0	72275000	11778000	38729000	0	0	0	0	0	0	0	0	0	0	0	0
490	VTITALDR	0	8870763	TraesCS1B01G115500;TraesCS2D01G317700;TraesCS4D01G189300;TraesCS4B01G187900;TraesCS4A01G116300	TraesCS1B01G115500	376	383	yes	no	2	0.0034359	1398	0	0	0	0	0	0	0	0	11759000	0	0	0	0	0	0	84835000	128680000	114840000	140200000	88162000	74887000
491	CYAQEYVVTFCPSR	0	1778.78	TraesCS1B01G120000;TraesCS1A01G092200	TraesCS1B01G120000	252	265	no	no	2	2.4233e-07	120.96	0	0	0	0	0	0	0	0	0	0	0	0	0	0	0	0	0	0	12770000	13384000	15418000
492	DACPAYYSYAYDVAAATAR	0	2097.91	TraesCS1B01G120000;TraesCS1A01G092200	TraesCS1B01G120000	233	251	no	no	2	4.8765e-07	9691	0	0	0	0	0	0	0	0	0	0	0	0	0	0	0	0	0	0	18284000	21544000	25575000
493	SAGAAAAEVGGIGEGEEVRFEGK	1	2190.06	TraesCS1B01G122000	TraesCS1B01G122000	32	54	yes	yes	3	1.965e-27	88.036	0	0	0	0	0	0	0	0	0	0	0	0	39546000	42480000	24682000	0	0	0	0	0	0
494	VAPVADERPPAADADEATVAEGPK	1	2375605	TraesCS1B01G122000	TraesCS1B01G122000	8	31	yes	yes	3	9.896e-45	9603	59627000	46483000	43789000	0	0	0	0	0	0	21918000	25705000	0	118130000	120040000	49716000	0	0	0	0	0	29989000
495	APFTNGLGLENINVVTQR	0	1942.03	TraesCS1B01G124900	TraesCS1B01G124900	356	373	yes	yes	2	6.0153e-19	1218	0	0	0	0	0	0	0	0	0	0	0	0	0	0	0	0	0	18133000	18305000	0	0
496	APTGENTILLR	0	1183561	TraesCS1B01G127200;TraesCS1A01G096500;TraesCS1D01G105500	TraesCS1B01G127200	129	139	no	no	2	2.88e-12	1797	116550000	102660000	93816000	83747000	57943000	165970000	0	74129000	28487000	275180000	129900000	51579000	0	0	0	208670000	284750000	352090000	281390000	174310000	77385000
497	GIDLVAGGR	0	8567667	TraesCS1B01G127200;TraesCS1A01G096500;TraesCS1D01G105500;TraesCS2D01G110100;TraesCS2B01G127900;TraesCS2A01G109900;TraesCS4B01G166800;TraesCS4D01G169400	TraesCS1B01G127200	2	10	no	no	2	3.0645e-06	160.03	12150000	6637200	0	31711000	0	72407000	0	33280000	6493000	124560000	49811000	20234000	0	0	0	97395000	100630000	98418000	65184000	15979000	0
498	FNAVILK	0	8039052	TraesCS1B01G127200;TraesCS1A01G096500;TraesCS1D01G105500	TraesCS1B01G127200	44	50	no	no	2	0.0097188	1225	0	0	0	0	0	0	0	0	0	0	0	0	0	0	0	62544000	77055000	83233000	0	40578000	0
499	IQEVPAMK	0	9148954	TraesCS1B01G127200;TraesCS1A01G096500;TraesCS1D01G105500	TraesCS1B01G127200	91	98	no	no	2	0.0070419	113.7	0	17625000	20015000	29167000	0	0	0	0	4906300	12128000	0	27359000	0	0	0	0	29078000	0	60686000	22858000	13691000
500	NIAVVVGTITDDMR	0	1502.78	TraesCS1B01G127200;TraesCS1A01G096500;TraesCS1D01G105500	TraesCS1B01G127200	77	90	no	no	2	6.47e-55	2464	5547600	0	0	0	0	0	0	23472000	0	48324000	25423000	28949000	0	0	0	50314000	105600000	102090000	91962000	37074000	26868000
501	IVNAGGECLTFDQLALR	0	1875.95	TraesCS1B01G127200;TraesCS1A01G096500;TraesCS2D01G110100;TraesCS2B01G127900;TraesCS2A01G109900;TraesCS4B01G166800;TraesCS4D01G169400	TraesCS1B01G127200	112	128	no	no		4.082e-76	2567	134810000	109600000	113060000	49647000	27587000	62039000	0	0	25969000	29291000	22200000	21377000	0	0	0	331340000	587690000	555030000	313610000	101560000	82546000
502	VEQLDIAHNLLSGTVPEAVCDLPR	0	2645483	TraesCS1B01G139000;TraesCS1D01G120500.1;TraesCS1A01G119600.1	TraesCS1B01G139000	293	316	yes	no		9.0938e-06	5747	0	0	0	0	0	25810000	0	0	0	25204000	31593000	29703000	0	0	0	0	0	0	0	0	0
503	FVGAFPTVVLDLPSLR	0	1729.98	TraesCS1B01G139000;TraesCS1D01G120500;TraesCS1A01G119600	TraesCS1B01G139000	160	175	yes	no	2	0.00024728	8489	0	0	0	0	0	23609000	0	0	0	0	7582700	15457000	0	0	0	0	0	0	0	0	0
504	LVLLHELDLSNNR	0	1534.85	TraesCS1B01G139000;TraesCS1D01G120500;TraesCS1A01G119600	TraesCS1B01G139000	147	159	yes	no	3	0.0020717	4789	0	0	0	0	0	0	0	0	0	7087900	7348600	0	0	0	0	0	0	0	0	0	0
505	LAEDEAAMSLLR	0	1317599	TraesCS1B01G139100;TraesCS1D01G120600;TraesCS1A01G119700	TraesCS1B01G139100	162	173	yes	no	2	0.00031027	1008	8765200	8958200	7732000	0	0	0	0	0	0	0	0	0	0	0	0	0	0	0	0	0	0
506	METDATDVNMQEPK	0	1607807	TraesCS1B01G139500;TraesCS1A01G120100	TraesCS1B01G139500	515	528	yes	no	2	0.0033543	65.842	0	0	0	0	0	0	0	0	0	11050000	0	14444000	0	0	0	0	0	0	0	0	0
507	HADPALLVSDIKK	1	1405.79	TraesCS1B01G139500;TraesCS1A01G120100;TraesCS1D01G121000	TraesCS1B01G139500	746	758	yes	no	3	0.0077074	458	0	0	0	0	0	0	5299400	0	6343100	0	0	0	0	0	0	0	0	0	0	0	0
508	HADPALLVSDIK	0	127798	TraesCS1B01G139500;TraesCS1A01G120100;TraesCS1D01G121000.1	TraesCS1B01G139500	746	757	yes	no		0.0011189	73.985	0	0	0	0	0	6579400	7282700	0	0	6934500	9125700	10220000	0	0	0	0	0	9220900	0	0	0
509	ALSEAGLTTESLHFVEVVGSGSR	0	2345863	TraesCS1A01G120200;TraesCS1B01G139600	TraesCS1B01G139600	321	343	no	no	3	0.0010347	27.035	0	0	7001100	0	0	0	0	0	0	0	0	0	0	0	0	0	0	0	0	0	5971500
510	VVNECSDAETWLTEK	0	1779.8	TraesCS1B01G139600	TraesCS1B01G139600	731	745	yes	yes	2	0.00010757	93.959	16815000	15716000	17511000	0	0	0	0	0	0	9823700	10096000	8387500	0	0	0	0	0	9882700	0	0	0
511	VHDDMLLAASEALAEEATQENFDK	0	2646119	TraesCS1B01G141700;TraesCS1A01G122500;TraesCS1D01G123400	TraesCS1B01G141700	490	513	yes	no	3	0.00022143	32.081	0	0	0	0	0	0	0	0	0	8987300	10240000	0	0	0	0	0	0	0	0	0	0
512	GTAVFASGSPFDPVEYEGK	0	1956.91	TraesCS1B01G141700;TraesCS1A01G122500;TraesCS1D01G123400	TraesCS1B01G141700	444	462	yes	no	2	0.00062328	6258	0	0	0	0	0	0	0	0	0	0	0	0	0	0	0	0	0	14620000	0	5942900	0
513	TLLEAVQSIKPTVLIGTSGVGK	1	2210886	TraesCS1B01G141700;TraesCS1A01G122500.1;TraesCS1D01G123400	TraesCS1B01G141700	381	402	yes	no	3	6.9487e-07	64.723	0	0	0	0	0	0	0	0	0	0	2669900	0	0	0	0	0	6377000	16821000	11699000	13911000	0
514	GLIFPPFTNIR	0	1273.72	TraesCS1B01G141700;TraesCS1A01G122500;TraesCS1D01G123400	TraesCS1B01G141700	514	524	yes	no	2	0.02279	57.96	0	0	0	0	0	0	0	0	0	7563000	0	5097200	0	0	0	0	0	9616300	0	0	0
515	ATEEQLITPWSFSVASGHQLLR	0	2469652	TraesCS1B01G141700;TraesCS1A01G122500	TraesCS1B01G141700	15	36	yes	no	3	0.0065512	20.891	0	0	0	0	0	0	0	0	0	0	0	0	0	0	0	6673900	0	17534000	0	0	0
516	GHTEVLSTNITQLK	0	1539.83	TraesCS1B01G141900	TraesCS1B01G141900	246	259	yes	yes	2	0.0004641	108.7	0	0	14170000	0	0	0	0	0	0	0	0	0	0	0	0	17391000	23376000	22988000	0	0	0
517	IHFMAPNIYCCGAGTAADTEAVTDMVSSQLQLHR	0	3763.72	TraesCS1B01G141900	TraesCS1B01G141900	72	105	no	no	4	5.6533e-08	51.871	0	0	44197000	0	0	0	0	0	0	0	0	0	0	0	0	0	0	0	35172000	0	0
518	AGIFNDLGSGSNVDVCVITK	0	2065.01	TraesCS1B01G141900	TraesCS1B01G141900	199	218	no	no	2	8.259e-158	2289	145430000	136780000	135260000	0	0	0	25204000	0	24180000	0	0	0	19325000	0	11366000	48011000	107550000	118080000	101390000	52704000	72183000
519	EEGIALVAEAIR	0	1269929	TraesCS1B01G141900	TraesCS1B01G141900	187	198	no	no	2	1.9711e-09	156.83	360920000	279140000	219570000	28648000	38864000	42998000	42800000	17716000	36348000	71854000	71806000	73609000	78502000	71479000	39126000	149570000	205380000	195230000	229220000	140070000	181250000
520	VVTALTLLK	0	9562702	TraesCS1B01G141900	TraesCS1B01G141900	114	122	no	no	2	0.0072837	1057	215710000	179230000	122190000	0	0	0	0	0	0	0	0	0	27892000	15529000	12089000	50126000	90473000	73732000	214920000	37736000	52838000
521	YEGVILNK	0	9341238	TraesCS1B01G144300;TraesCS3D01G137600.1;TraesCS3B01G154600.1;TraesCS3A01G136800.1;TraesCS1D01G128800.1;TraesCS1A01G125100.1	TraesCS1B01G144300	157	164	yes	no	2	0.0034582	131.04	0	0	0	0	0	0	0	0	0	0	0	0	0	0	0	54384000	68474000	54315000	0	21298000	0
522	AMQLLESGLK	0	10889	TraesCS1B01G144300;TraesCS3D01G137600;TraesCS3B01G154600;TraesCS3A01G136800;TraesCS1D01G128800;TraesCS1A01G125100	TraesCS1B01G144300	66	75	yes	no	2	0.00078622	1222	133480000	170270000	139390000	140250000	14938000	12833000	0	0	32209000	17783000	0	18220000	0	0	0	122350000	124500000	136070000	132180000	77118000	47249000
523	IACYVTIR	0	9942699	TraesCS1B01G144300;TraesCS3D01G137600;TraesCS3B01G154600;TraesCS3A01G136800;TraesCS1D01G128800;TraesCS1A01G125100	TraesCS1B01G144300	55	62	yes	no	2	0.00045115	1582	128930000	144600000	115740000	60300000	0	45632000	0	0	24863000	0	0	26377000	0	0	0	145990000	182940000	221360000	165340000	0	42991000
524	LVLNISVGESGDR	0	1357.72	TraesCS1B01G144300;TraesCS3D01G137600;TraesCS3B01G154600;TraesCS3A01G136800;TraesCS1D01G128800;TraesCS1A01G125100	TraesCS1B01G144300	7	19	yes	no	2	1.99e-14	171.85	21967000	23863000	0	0	0	0	0	0	0	0	0	0	0	0	0	32668000	182500000	175290000	53589000	16856000	13686000
525	VLEQLSGQSPVFSK	0	1517.81	TraesCS1B01G144300;TraesCS3D01G137600;TraesCS3B01G154600;TraesCS3A01G136800;TraesCS1D01G128800;TraesCS1A01G125100	TraesCS1B01G144300	26	39	yes	no	2	4e-44	197	291140000	300900000	291580000	123320000	57796000	72182000	14692000	22422000	45004000	83762000	49713000	59705000	8072800	10038000	8208400	383370000	387150000	412490000	348340000	181450000	157550000
526	VENIFLEFLK	0	1250911	TraesCS1B01G146200	TraesCS1B01G146200	16	25	yes	yes	2	0.0051288	9849	23090000	26956000	28184000	0	0	0	0	0	0	0	0	3700000	0	0	0	0	0	0	9007100	0	0
527	APIISDDSPNK	0	1155772	TraesCS1B01G146200;TraesCS1D01G125300.1;TraesCS1A01G129400.1	TraesCS1B01G146200	99	109	yes	no	2	0.0026271	9349	15215000	13479000	17174000	0	0	0	0	0	0	0	0	0	0	0	0	0	0	0	5192700	0	0
528	LTAVTGVVTR	0	1015026	TraesCS1B01G146200;TraesCS1D01G125300;TraesCS1A01G129400	TraesCS1B01G146200	135	144	yes	no	2	0.0051738	98.044	17300000	20596000	20027000	0	0	0	0	0	0	0	0	0	0	0	0	0	0	0	0	0	0
529	AISEEYLR	0	9799746	TraesCS1B01G146200;TraesCS1D01G125300;TraesCS1A01G129400	TraesCS1B01G146200	69	76	yes	no	2	0.029865	76.035	0	20716000	18951000	0	0	0	0	0	0	0	0	0	0	0	0	0	0	0	0	0	0
530	LAFVANSVQVADGR	0	1445.76	TraesCS1B01G146200;TraesCS1D01G125300;TraesCS1A01G129400	TraesCS1B01G146200	299	312	yes	no	2	0.025793	4403	53332000	0	0	0	0	0	0	0	0	0	0	0	0	0	0	0	0	0	16166000	0	0
531	VTQALVMR	0	9161642	TraesCS1B01G146200;TraesCS1D01G125300;TraesCS1A01G129400	TraesCS1B01G146200	716	723	yes	no	2	0.014069	9407	12222000	12611000	9794000	0	0	0	0	0	0	0	0	0	0	0	0	0	0	0	0	0	0
532	ELQVAVAGGSTQTIK	0	1500.81	TraesCS1B01G151300	TraesCS1B01G151300	611	625	yes	yes	2	0.0011557	73.781	0	0	0	0	0	0	0	0	0	0	0	0	18531000	16656000	0	0	0	0	0	0	0
533	VELPDAYPYK	0	1193968	TraesCS1B01G159100;TraesCS1D01G141600;TraesCS1A01G142600	TraesCS1B01G159100	53	62	yes	no	2	0.010005	79.906	0	0	0	0	14434000	0	0	0	0	0	0	13498000	0	0	0	0	0	0	0	0	0
534	GPTESIYQGGVWK	0	1420987	TraesCS1B01G159100	TraesCS1B01G159100	38	50	yes	yes	2	0.00010845	99.815	6939400	0	0	0	0	0	0	0	0	14150000	16020000	12482000	0	0	0	0	0	0	0	0	0
535	SPSIGFINK	0	9612328	TraesCS1B01G159100;TraesCS1D01G141600.1;TraesCS1A01G142600.1	TraesCS1B01G159100	63	71	yes	no	2	0.019098	7543	0	0	0	8016100	9081500	6753800	3210700	0	5025100	0	0	0	0	0	0	0	0	0	0	0	0
536	YAKPEDAGITPEDK	1	1532.74	TraesCS1B01G159100;TraesCS1D01G141600;TraesCS1A01G142600	TraesCS1B01G159100	146	159	yes	no	3	0.0005534	6001	0	0	0	0	0	0	0	0	0	11559000	5287700	8654800	0	0	0	0	0	0	0	0	0
537	LILPGSGGGGGR	0	1039774	TraesCS1B01G159700	TraesCS1B01G159700	56	67	yes	yes	2	0.0019781	8413	0	0	0	0	0	0	0	0	0	0	0	0	0	22814000	17957000	0	0	0	0	0	0
538	TPPPTAPPGQLYQPFHPPPNPLPENYR	0	3021137	TraesCS1B01G159700	TraesCS1B01G159700	79	105	yes	yes	3	0.00018724	3926	0	0	0	0	0	0	0	0	0	0	0	0	0	37715000	0	0	0	0	0	0	0
539	AAGEEVEELEAEVDARPAVPVVR	1	243434	TraesCS1B01G159700	TraesCS1B01G159700	296	318	yes	yes	3	0.0014033	4084	0	0	0	0	0	0	0	0	0	0	0	0	34302000	44477000	0	0	0	0	0	0	0
540	CELEDPLILIHDK	0	1593.81	TraesCS1A01G145000;TraesCS1B01G162300.1;TraesCS1D01G144000.1	TraesCS1B01G162300	244	256	no	no		0.00025183	69.716	0	0	0	0	0	0	0	0	0	0	0	0	0	0	0	10787000	25256000	19008000	0	0	0
541	QKPLLIVAEDLESEALGTLIINK	1	2506258	TraesCS1A01G145000;TraesCS1B01G162300	TraesCS1B01G162300	275	297	no	no	3	0.01618	19.722	0	0	0	0	0	0	0	0	0	0	0	0	0	0	0	0	8917000	8712100	0	0	0
542	TALVDAASVSSLMTTTEAIIVEVPKEEK	1	2931362	TraesCS1A01G145000;TraesCS1B01G162300;TraesCS1D01G144000	TraesCS1B01G162300	534	561	no	no	3	2.3017e-05	5558	0	0	25445000	0	0	0	0	0	0	0	0	0	0	0	0	0	15064000	0	22315000	12075000	8125400
543	EGVITIADGNTLYNELEVVEGMK	0	2493309	TraesCS1B01G162300;TraesCS1D01G144000.1;TraesCS4A01G409100.1;TraesCS4B01G307700.1;TraesCS4D01G305900.1	TraesCS1B01G162300	203	225	no	no		0.0001633	58.831	72885000	91698000	48078000	0	0	0	0	0	0	19309000	0	14722000	0	0	0	0	0	0	0	0	0
544	QVANATNDTAGDGTTCATVLTK	0	2208.03	TraesCS1A01G145000;TraesCS1B01G162300.1;TraesCS4A01G409100.1;TraesCS4B01G307700.1;TraesCS4D01G305900.1	TraesCS1B01G162300	107	128	no	no	2	4.7023e-54	1472	62394000	64278000	68214000	0	0	0	0	0	0	26557000	24121000	0	0	0	0	0	0	30560000	40245000	25196000	0
545	DDTVILDGAGDKK	1	1345725	TraesCS1A01G145000;TraesCS1B01G162300;TraesCS1D01G144000;TraesCS4A01G409100;TraesCS4B01G307700;TraesCS4D01G305900	TraesCS1B01G162300	359	371	no	no		2.9401e-47	1617	45034000	85912000	103530000	12216000	19434000	65318000	24673000	0	27826000	153450000	129040000	37314000	44247000	26954000	14893000	53321000	37311000	41394000	66847000	26648000	26511000
546	DDTVILDGAGDK	0	1217776	TraesCS1A01G145000;TraesCS1B01G162300;TraesCS1D01G144000;TraesCS4A01G409100;TraesCS4B01G307700;TraesCS4D01G305900	TraesCS1B01G162300	359	370	no	no	2	5.3544e-06	130.94	0	41256000	46187000	5422200	9437700	13447000	0	0	0	27793000	24686000	0	9325100	8573000	4511200	0	0	11365000	15029000	0	9816900
547	SVAAGMNAMDLR	0	1234798	TraesCS1A01G145000;TraesCS1B01G162300;TraesCS1D01G144000;TraesCS4A01G409100;TraesCS4B01G307700;TraesCS4D01G305900	TraesCS1B01G162300	137	148	no	no	2	1.089e-06	1461	84486000	115950000	87912000	0	33856000	29299000	8687600	0	7436300	64930000	16416000	43286000	0	0	0	0	4337200	0	10304000	0	0
548	VGIIDPLK	0	853273	TraesCS1A01G145000;TraesCS1B01G162300;TraesCS1D01G144000	TraesCS1B01G162300	523	530	no	no	2	0.013995	9462	59303000	68221000	55453000	27120000	49058000	28790000	8847000	0	6765000	42629000	32456000	34075000	15690000	14207000	10281000	20234000	12585000	21838000	28066000	18920000	19529000
549	GEYVDMVK	0	9393717	TraesCS1A01G145000;TraesCS1B01G162300.1;TraesCS1D01G144000.1;TraesCS4A01G409100.1;TraesCS4B01G307700.1;TraesCS4D01G305900.1	TraesCS1B01G162300	515	522	no	no	2	0.022613	8364	80380000	81437000	64367000	0	49959000	47568000	0	0	0	71178000	55411000	47739000	0	0	0	0	0	0	0	0	0
550	GISMAVDDVVTNLK	0	1460.75	TraesCS1A01G145000;TraesCS1B01G162300;TraesCS1D01G144000	TraesCS1B01G162300	150	163	no	no	2	8.3e-10	1645	95389000	82264000	84221000	0	0	0	0	0	0	34544000	35528000	29667000	0	0	0	0	0	17238000	0	14417000	0
551	GVEELADAVK	0	1029342	TraesCS1A01G145000;TraesCS1B01G162300;TraesCS1D01G144000	TraesCS1B01G162300	50	59	no	no	2	0.002287	112.84	60496000	65252000	61502000	30235000	47358000	32854000	0	0	9670300	42248000	34870000	56136000	0	0	0	16782000	16838000	25344000	23423000	15365000	16932000
552	IGVQIIQNALK	0	1195.73	TraesCS1A01G145000;TraesCS1B01G162300;TraesCS1D01G144000;TraesCS4A01G409100;TraesCS4B01G307700;TraesCS4D01G305900	TraesCS1B01G162300	469	479	no	no	2	1.886e-18	1697	104660000	154710000	129580000	27242000	46507000	0	15029000	0	14873000	0	51893000	42145000	29182000	25279000	19986000	33710000	40455000	0	56531000	33203000	26517000
553	LLEQENSDLGYDAAK	0	1664.79	TraesCS1B01G162300	TraesCS1B01G162300	500	514	yes	yes	2	7.23e-41	183.08	67564000	79939000	76859000	10472000	30159000	23982000	14994000	0	18221000	65213000	51442000	49523000	0	0	0	26357000	26385000	33284000	33661000	26354000	25452000
554	GYISPYFITNQK	0	1429.72	TraesCS1A01G145000;TraesCS1B01G162300;TraesCS1D01G144000;TraesCS4A01G409100;TraesCS4B01G307700;TraesCS4D01G305900	TraesCS1B01G162300	229	240	no	no	2	0.00019882	112.75	0	99432000	0	19019000	0	0	0	0	13507000	32581000	0	0	0	14442000	11741000	18240000	41501000	34097000	0	0	0
555	AAVEEGIVPGGGVALLYASK	0	1900.03	TraesCS1A01G145000;TraesCS1B01G162300;TraesCS1D01G144000;TraesCS4A01G409100;TraesCS4B01G307700;TraesCS4D01G305900	TraesCS1B01G162300	436	455	no	no		9.121e-46	162.88	131620000	173080000	153050000	27643000	29651000	0	13608000	0	0	78439000	63261000	18703000	33104000	26355000	20865000	58847000	81457000	77994000	87024000	47673000	38598000
556	LSGGVAVLK	0	8422255	TraesCS1A01G145000;TraesCS1B01G162300;TraesCS1D01G144000;TraesCS4A01G409100;TraesCS4B01G307700;TraesCS4D01G305900	TraesCS1B01G162300	403	411	no	no	2	0.007758	101	216290000	139810000	105970000	56028000	91574000	78929000	0	0	0	166730000	179140000	137630000	249240000	264160000	164830000	27034000	30433000	22622000	47898000	19147000	0
557	TVIIEQSFGAPK	0	1288.7	TraesCS1A01G145000;TraesCS1B01G162300;TraesCS1D01G144000;TraesCS4A01G409100;TraesCS4B01G307700;TraesCS4D01G305900	TraesCS1B01G162300	68	79	no	no	2	6.1686e-06	1333	125310000	144890000	159610000	16967000	0	28213000	0	13345000	29426000	0	66448000	75113000	0	32207000	23572000	40314000	43815000	62816000	71021000	43452000	41488000
558	EIGELIAK	0	8710148	TraesCS1A01G145000;TraesCS1B01G162300;TraesCS1D01G144000;TraesCS4A01G409100;TraesCS4B01G307700;TraesCS4D01G305900	TraesCS1B01G162300	188	195	no	no	2	0.011963	1014	86737000	405410000	89361000	44198000	57681000	54999000	13610000	0	14047000	79922000	70073000	52696000	20149000	13934000	0	19012000	25147000	29955000	37839000	27196000	20099000
559	AAELFNPQLSQALEELNAR	0	2113.08	TraesCS1B01G162500;TraesCS1D01G144200;TraesCS1A01G145300	TraesCS1B01G162500	245	263	yes	no	2	4.8621e-25	1315	0	0	0	0	32446000	0	0	0	0	35412000	35082000	16333000	0	0	0	0	0	0	0	0	0
560	VHFDFISDPAAYGFR	0	1740.83	TraesCS1B01G162500;TraesCS1D01G144200.1;TraesCS1A01G145300	TraesCS1B01G162500	277	291	yes	no		3.698e-05	8279	0	0	0	0	0	0	0	0	0	19945000	21939000	12167000	0	0	0	0	0	0	0	0	0
561	YGDGTFIAANSFR	0	1417626	TraesCS1B01G162500;TraesCS1D01G144200;TraesCS1A01G145300	TraesCS1B01G162500	264	276	yes	no	2	0.010309	5748	0	0	0	0	10504000	0	0	0	0	11400000	0	0	0	0	0	0	0	0	0	0	0
562	DQYVFWDSYHPTER	0	1841.8	TraesCS1B01G162500;TraesCS1D01G144200;TraesCS1A01G145300	TraesCS1B01G162500	320	333	yes	no		0.0017844	6689	0	0	0	0	0	0	0	0	0	18960000	19767000	10216000	0	0	0	0	0	0	0	0	0
563	ALVGASQATQIVNR	0	1426.79	TraesCS1B01G162500;TraesCS1D01G144200.1;TraesCS1A01G145300	TraesCS1B01G162500	145	158	yes	no	2	3.162e-10	141.95	0	0	0	0	0	0	0	0	0	35168000	36499000	19182000	0	0	0	0	0	0	0	0	0
564	VLVTGTGPLGCAPAELALR	0	1894.03	TraesCS1B01G162500;TraesCS1D01G144200.1;TraesCS1A01G145300	TraesCS1B01G162500	214	232	yes	no	2	1.3843e-07	1225	0	0	0	0	38814000	0	0	0	0	30863000	35492000	13308000	0	0	0	0	0	0	0	0	0
565	IWQGGEEGNYSCIHTLK	0	1990.92	TraesCS1B01G165900;TraesCS1A01G148000;TraesCS1D01G145900	TraesCS1B01G165900	289	305	yes	no	3	1.2634e-05	66.826	0	0	40772000	0	0	0	0	0	0	0	0	0	0	0	0	0	19617000	0	0	0	0
566	AMEDEIGPDGK	0	116002	TraesCS1B01G165900	TraesCS1B01G165900	155	165	yes	yes	2	0.001694	1015	18984000	20774000	21089000	0	0	0	0	0	0	8225700	0	5652400	0	0	0	0	0	0	0	0	0
567	TLPDLSGTGK	0	9872368	TraesCS1B01G165900;TraesCS1A01G148000;TraesCS1D01G145900;TraesCS4B01G341300;TraesCS5A01G510600;TraesCS4D01G337200	TraesCS1B01G165900	476	485	yes	no	2	0.011588	7621	0	0	0	0	13546000	0	0	0	0	13410000	13150000	0	0	0	0	0	0	0	0	0	0
568	DELVVTGSADK	0	1132612	TraesCS1B01G165900;TraesCS1A01G148000;TraesCS1D01G145900	TraesCS1B01G165900	275	285	yes	no	2	0.0068647	7552	0	35274000	27393000	0	0	0	0	0	0	0	0	0	0	0	0	0	0	0	0	0	0
569	TSGQILCTLAGHSK	0	1471.75	TraesCS1B01G165900;TraesCS1A01G148000;TraesCS1D01G145900	TraesCS1B01G165900	251	264	yes	no	3	0.0019168	4392	17404000	20785000	28334000	0	0	0	0	0	0	0	0	0	0	0	0	9317000	14924000	13351000	0	0	0
570	ALLALAER	0	855178	TraesCS1B01G165900;TraesCS1A01G148000;TraesCS1D01G145900	TraesCS1B01G165900	127	134	yes	no	2	0.0037619	1244	31463000	48822000	39693000	0	0	0	0	0	0	0	0	0	0	0	0	0	0	0	0	0	0
571	EELSMDDIVLVK	0	1389.71	TraesCS1B01G165900;TraesCS1A01G148000;TraesCS1D01G145900	TraesCS1B01G165900	43	54	yes	no	2	0.0065137	68.893	16748000	22707000	15812000	0	0	0	0	0	0	0	0	0	0	0	0	0	0	0	0	0	0
572	TEWNLIK	0	9028617	TraesCS1B01G165900;TraesCS1A01G148000;TraesCS1D01G145900	TraesCS1B01G165900	469	475	yes	no	2	0.051046	7774	18771000	22568000	24705000	0	0	0	0	0	0	0	0	0	0	0	0	0	0	0	0	0	0
573	DHTAEVEAVTVHATQK	0	1734.85	TraesCS1B01G165900;TraesCS1A01G148000;TraesCS1D01G145900	TraesCS1B01G165900	306	321	yes	no	3	2.1193e-08	107.07	0	0	5755500	0	0	0	0	0	0	0	0	0	0	0	0	21610000	26779000	23410000	0	0	0
574	IRPGINPVMIDELTECNTMLSAQR	1	2757612	TraesCS1B01G165900;TraesCS1A01G148000;TraesCS1D01G145900	TraesCS1B01G165900	167	190	yes	no	3	3.7e-57	1104	25282000	42575000	42879000	0	0	0	0	0	0	0	0	0	0	0	0	0	0	0	0	0	0
575	QVPPSLASIDELER	0	1552.81	TraesCS1B01G165900;TraesCS1A01G148000;TraesCS1D01G145900	TraesCS1B01G165900	194	207	yes	no	2	0.0010008	79.741	17710000	22778000	25225000	0	0	0	0	0	0	0	0	0	0	0	0	0	0	0	0	0	0
576	DIVATGGIDTNAVLFDR	0	1775.91	TraesCS1B01G165900;TraesCS1A01G148000;TraesCS1D01G145900	TraesCS1B01G165900	234	250	yes	no	2	0.00015242	103.75	6827400	10217000	11536000	0	0	0	0	0	0	0	0	0	0	0	0	0	10339000	11609000	0	0	0
577	SMGGGGFHSNNGPNSNASSYDGR	0	2268.92	TraesCS1B01G168200;TraesCS1D01G147600;TraesCS1A01G150600	TraesCS1B01G168200	207	229	yes	no	3	0.00016501	40.012	24872000	15708000	32821000	0	0	0	0	0	0	0	0	0	0	0	0	9056000	0	0	24095000	0	0
578	LQEHFSNFGEVSQAAVMR	0	2048.97	TraesCS1B01G168200;TraesCS1D01G147600;TraesCS1A01G150600	TraesCS1B01G168200	22	39	yes	no		9.756e-61	1584	39374000	35169000	89282000	0	0	0	0	0	0	10263000	9563500	0	0	0	0	0	0	8440700	32429000	0	15847000
579	GFGFITFDSEDAVDR	0	1674.75	TraesCS1B01G168200;TraesCS1D01G147600;TraesCS1A01G150600	TraesCS1B01G168200	159	173	yes	no	2	7.947e-40	183	326560000	264870000	212020000	11064000	24393000	19846000	15789000	13922000	14811000	45832000	47896000	29739000	6890800	8479200	5933500	41718000	49377000	46477000	81089000	34363000	48347000
580	GFGFVVYADPAAVDAALQEPHTLDGR	0	2715293	TraesCS1B01G168200;TraesCS1D01G147600;TraesCS1A01G150600	TraesCS1B01G168200	48	73	yes	no	3	4.0371e-68	138.93	246590000	283820000	312680000	0	0	0	0	0	0	0	0	0	0	0	0	10147000	41095000	33732000	96033000	64886000	68886000
581	LFIGGISWETTEEK	0	1608.8	TraesCS1B01G168200;TraesCS1D01G147600;TraesCS1A01G150600	TraesCS1B01G168200	8	21	yes	no	2	1.4994e-07	157.97	158130000	146250000	117810000	0	0	0	0	0	0	0	0	0	0	0	0	29587000	40666000	24921000	52860000	25089000	36048000
582	IFVGGLPSSLTDEEFR	0	1765.89	TraesCS1B01G168200;TraesCS1D01G147600;TraesCS1A01G150600	TraesCS1B01G168200	119	134	yes	no	2	3.8e-17	1524	373510000	349020000	320850000	34164000	57548000	35972000	21219000	0	13237000	34225000	27758000	23736000	0	0	0	78462000	100750000	79376000	140740000	105060000	142900000
583	APEVTSSAAPYR	0	1247146	TraesCS1B01G174800	TraesCS1B01G174800	120	131	yes	yes	2	9.75e-64	2112	453960000	574300000	521320000	115280000	307650000	170920000	37351000	41014000	61284000	416520000	298320000	302590000	28084000	23617000	13826000	138330000	168600000	147770000	306120000	122090000	113180000
584	DLALSLAAEQGVSSPDR	0	1727.87	TraesCS1B01G177800;TraesCS1D01G158300;TraesCS1A01G161300	TraesCS1B01G177800	34	50	yes	no	2	0.0048875	5552	4663500	5609300	6007600	0	0	0	0	0	0	0	0	0	0	0	0	0	0	0	0	0	0
585	IVITEILSNVFR	0	1402.82	TraesCS1B01G184700;TraesCS1D01G172600;TraesCS1A01G172100	TraesCS1B01G184700	197	208	yes	no	2	0.0093489	6497	0	11058000	8678000	0	0	0	0	0	0	0	0	0	0	0	0	0	0	0	0	0	0
586	NSASFENQLSEEASDTEK	0	1984.85	TraesCS1B01G186300;TraesCS1D01G168700;TraesCS1A01G171000	TraesCS1B01G186300	363	380	yes	no	2	0.0015412	68.83	0	0	11468000	0	0	0	0	0	0	0	0	14546000	11535000	12674000	0	0	0	0	0	0	0
587	LAQVVSEPSLTK	0	1270.71	TraesCS1B01G186300;TraesCS1D01G168700;TraesCS1A01G171000	TraesCS1B01G186300	342	353	yes	no	2	0.01058	6203	0	15381000	18663000	0	0	0	0	0	0	0	0	0	0	11604000	0	0	0	0	0	0	0
588	IPFSSFDILTDDEVR	0	1752.86	TraesCS1B01G188000	TraesCS1B01G188000	325	339	yes	yes	2	0.00020623	8903	8443600	10128000	11011000	0	0	0	0	0	0	0	0	0	0	0	0	0	0	0	0	0	0
589	AELDEAVGGAR	0	1086306	TraesCS1B01G188000	TraesCS1B01G188000	15	25	yes	yes	2	0.011872	6692	0	0	0	0	0	0	0	0	0	0	0	0	0	0	0	9006500	0	5064300	0	0	0
590	GIIQQESLEDR	0	1286466	TraesCS1B01G188000	TraesCS1B01G188000	384	394	yes	yes	2	0.0040562	857	17509000	15298000	16742000	0	0	0	0	0	0	0	0	9371700	0	0	0	0	0	0	0	0	0
591	TLTSCGVAVPK	0	1131958	TraesCS1B01G189400	TraesCS1B01G189400	80	90	yes	yes	2	0.0067277	76.064	0	0	0	0	52413000	0	0	0	0	89978000	102120000	77991000	65265000	53137000	29909000	0	0	0	119260000	70607000	128510000
592	NPAYSSYINSPNAR	0	1552.73	TraesCS1B01G189400	TraesCS1B01G189400	65	78	yes	yes	2	1.172e-43	192	0	0	0	0	0	0	0	0	0	22532000	0	26209000	96851000	65291000	39520000	12708000	9004200	15160000	100060000	83672000	116700000
593	DTAFPLTER	0	1048189	TraesCS1B01G190400;TraesCS1D01G164800;TraesCS1A01G174000	TraesCS1B01G190400	49	57	yes	no	2	0.020903	7285	0	0	0	0	0	0	0	0	0	0	0	0	0	0	0	0	0	4312600	0	0	0
594	ILGLGDLGVQGIGIPIGK	0	1719.03	TraesCS1B01G190400;TraesCS1D01G164800;TraesCS1A01G174000	TraesCS1B01G190400	188	205	yes	no	2	1.3074e-05	91.855	8140700	17435000	11048000	0	0	0	0	0	0	0	0	0	0	0	0	0	0	0	0	6061200	0
595	HFNPTVLALGR	0	1223775	TraesCS1B01G199600;TraesCS6B01G003900;TraesCS6B01G001700;TraesCS1D01G184500;TraesCS1A01G181000	TraesCS1B01G199600	101	111	no	no	2	0.00045891	116.05	0	0	0	0	0	0	0	0	0	0	0	0	0	0	0	30141000	63558000	53664000	0	0	0
596	TSGVQATFVDTDDEAAVR	0	1880.88	TraesCS1B01G199600	TraesCS1B01G199600	167	184	yes	yes	2	2.936e-25	138.02	0	0	0	0	0	0	0	0	0	0	0	0	0	0	0	27696000	41038000	35670000	0	0	0
597	CLYGGTHALLSR	0	1346765	TraesCS1B01G199600;TraesCS1D01G184500.1;TraesCS1A01G181000.1	TraesCS1B01G199600	151	162	no	no		0.0016823	7855	0	0	0	0	0	0	0	0	0	0	0	0	0	0	0	14669000	56396000	34035000	0	0	0
598	LFTGELGPER	0	1117768	TraesCS1B01G199600;TraesCS6B01G003900.1;TraesCS6B01G001700.1;TraesCS1D01G184500.1;TraesCS1A01G181000.1	TraesCS1B01G199600	83	92	no	no	2	0.00024792	1438	0	0	0	0	0	0	0	0	0	0	0	0	0	0	0	30114000	45063000	40869000	0	0	0
599	LVVDNTFTPVVVSPAR	0	1712.95	TraesCS1B01G199600;TraesCS6B01G003900;TraesCS6B01G001700;TraesCS1D01G184500;TraesCS1A01G181000	TraesCS1B01G199600	224	239	no	no	2	1.897e-61	1971	12871000	16153000	12139000	0	0	0	0	0	0	0	0	0	0	0	0	47047000	100880000	75105000	0	0	0
600	LLSVNAVKK	1	9701752	TraesCS1B01G215300	TraesCS1B01G215300	125	133	yes	yes	2	0.0098064	1164	29326000	50811000	0	0	0	0	0	0	0	0	0	0	0	0	0	0	0	0	28848000	0	0
601	EVGDGTTSVVLIAAELLK	0	1814	TraesCS1B01G218800	TraesCS1B01G218800	88	105	yes	yes	2	4.4566e-06	9606	13221000	20235000	32716000	0	0	0	0	0	0	0	0	0	0	0	0	0	0	0	11530000	0	0
602	YWGPWTPAR	0	1132454	TraesCS1B01G226100;TraesCS1A01G212600;TraesCS1D01G215500	TraesCS1B01G226100	44	52	yes	no	2	0.0071894	1066	0	0	0	0	0	0	0	0	0	0	0	0	0	0	0	18075000	30989000	24295000	0	0	0
603	IVCTIGPSTNTR	0	1317711	TraesCS1B01G226500;TraesCS1D01G215900;TraesCS3D01G239500;TraesCS3B01G267800;TraesCS3A01G239300	TraesCS1B01G226500	87	98	yes	no	2	0.010982	615	8419200	10524000	10099000	0	0	0	0	0	0	0	0	0	0	0	0	0	0	0	0	0	0
604	SFAEQHYADLSSK	0	1481787	TraesCS1B01G230300;TraesCS1D01G219000	TraesCS1B01G230300	44	56	yes	no		1.365e-55	201	37792000	0	197370000	35121000	21401000	23100000	62934000	10648000	59576000	50963000	85146000	54250000	0	0	0	208400000	115700000	92838000	88810000	77894000	82237000
605	LYTEDWIGLR	0	1264452	TraesCS1B01G231400;TraesCS1D01G219700	TraesCS1B01G231400	254	263	yes	no	2	0.0054669	96.711	0	0	0	5671400	8411600	0	0	0	4697600	0	7786100	7785500	0	0	0	0	0	0	0	0	0
606	AVIEYCDGGPPVK	0	1403755	TraesCS1B01G231400;TraesCS1A01G218000	TraesCS1B01G231400	113	125	yes	no	2	0.0028353	7462	0	0	0	0	0	0	0	0	0	16147000	15348000	0	0	0	0	0	0	0	0	0	0
607	ANAVALGNQLMR	0	1256659	TraesCS1B01G232200	TraesCS1B01G232200	382	393	yes	yes	2	0.00083367	92.062	27246000	24031000	0	0	0	0	0	0	0	0	0	0	0	0	0	0	0	0	0	0	0
608	FAISFEMPGFR	0	1300274	TraesCS1B01G232200	TraesCS1B01G232200	515	525	yes	yes	2	0.0067015	9057	15105000	12533000	8378400	0	0	0	0	0	0	0	0	2321000	0	0	0	0	0	0	4994800	0	0
609	SASDSLQPSLSQVER	0	1602.78	TraesCS1B01G234400	TraesCS1B01G234400	334	348	yes	yes	2	0.0070008	5501	15760000	13339000	12509000	0	0	0	0	0	0	0	0	0	0	0	0	0	0	0	0	0	0
610	DVTEAIQK	0	9027091	TraesCS1D01G225600;TraesCS1A01G224000;TraesCS1B01G237300	TraesCS1B01G237300	165	172	no	no	2	0.014069	9407	22474000	10810000	14857000	0	0	0	0	0	0	0	0	0	0	0	0	0	0	0	9889200	0	0
611	LGLVECMNHELLQPYPVLHEK	0	2518712	TraesCS1D01G225600;TraesCS1A01G224000;TraesCS1B01G237300	TraesCS1B01G237300	289	309	no	no		0.0084154	20.075	0	0	11222000	0	0	0	0	0	0	0	0	0	0	0	0	0	0	11184000	0	0	0
612	QFVIDGNK	0	9197633	TraesCS1D01G225600;TraesCS1A01G224000;TraesCS1B01G237300	TraesCS1B01G237300	192	199	no	no	2	0.012502	99.799	34738000	0	0	0	0	0	0	0	0	0	0	0	0	0	0	0	0	0	27555000	0	0
613	SIEDDVEIK	0	1046132	TraesCS1B01G237300	TraesCS1B01G237300	344	352	yes	yes	2	0.015249	8196	0	35460000	0	0	10065000	9788900	0	0	0	0	0	12885000	0	0	0	0	0	0	21250000	12493000	0
614	IVEGVLSHQLK	0	1221.71	TraesCS1D01G225600;TraesCS1A01G224000;TraesCS1B01G237300	TraesCS1B01G237300	181	191	no	no		0.0016202	1198	31433000	75950000	81714000	22535000	0	13378000	15141000	0	18994000	15759000	16945000	60078000	0	0	0	14307000	24095000	21316000	70426000	51106000	14582000
615	ELDLSSNEVVTK	0	1332773	TraesCS1D01G225600;TraesCS1A01G224000;TraesCS1B01G237300	TraesCS1B01G237300	12	23	no	no	2	2.1041e-08	153.97	73558000	91088000	93053000	0	0	0	14623000	0	19009000	24634000	23225000	48100000	0	0	0	11823000	27660000	37581000	66112000	28797000	0
616	FIFSEISQK	0	1097757	TraesCS1D01G225600;TraesCS1A01G224000;TraesCS1B01G237300	TraesCS1B01G237300	263	271	no	no	2	0.00085171	1296	69765000	78334000	71024000	19680000	10648000	0	0	0	0	20208000	0	23609000	0	0	0	0	0	0	78336000	38724000	0
617	AWLALGTK	0	8589634	TraesCS1D01G225600;TraesCS1A01G224000.1;TraesCS1B01G237300.1	TraesCS1B01G237300	353	360	no	no	2	0.0080394	111.82	36078000	42452000	32492000	9074400	0	0	0	0	0	0	0	0	0	0	0	0	11906000	12449000	38406000	0	0
618	GDNFITEQTGNVYK	0	1584.74	TraesCS1D01G225600;TraesCS1A01G224000;TraesCS1B01G237300	TraesCS1B01G237300	55	68	no	no	2	6.098e-33	185.77	73619000	93991000	77090000	0	0	0	0	0	0	12795000	0	15561000	0	0	0	0	29770000	36091000	63483000	37448000	14988000
619	FPIMPFTAR	0	1078634	TraesCS1D01G225600;TraesCS1A01G224000.1;TraesCS1B01G237300.1	TraesCS1B01G237300	272	280	no	no	2	0.0050091	1127	11391000	15807000	5211300	0	0	0	0	0	0	0	0	0	0	0	0	0	0	0	20688000	10206000	0
620	AANVLAAANTAAEVAMR	0	1642.85	TraesCS1D01G225600;TraesCS1A01G224000;TraesCS1B01G237300	TraesCS1B01G237300	139	155	no	no		2.9406e-79	2066	33554000	48565000	36789000	0	0	0	0	0	0	0	0	4157600	0	0	0	0	12573000	0	50096000	17698000	8391500
621	VVLSVSNADTK	0	1131136	TraesCS1D01G225600;TraesCS1A01G224000.1;TraesCS1B01G237300.1	TraesCS1B01G237300	200	210	no	no	2	5.2682e-05	148.94	97337000	120900000	117930000	0	0	0	0	0	0	0	0	0	0	0	0	13247000	29285000	26463000	123100000	44344000	24196000
622	VDDAEFEENEVYAIDIVTSTGEGKPK	1	2854396	TraesCS1D01G225600;TraesCS1A01G224000;TraesCS1B01G237300	TraesCS1B01G237300	211	236	no	no	3	4.201e-12	93.966	0	26703000	52871000	0	0	0	0	0	0	0	15314000	22271000	0	0	0	0	67258000	62640000	71127000	44214000	0
623	ITSHPLQQLEPSK	0	1476.79	TraesCS1D01G225600;TraesCS1A01G224000;TraesCS1B01G237300	TraesCS1B01G237300	331	343	no	no		1.748e-11	1628	0	15334000	23853000	0	0	0	15821000	0	19300000	72407000	118400000	102280000	0	0	0	11981000	44053000	44715000	97933000	25727000	0
624	SSVLTEAPSQLVESDGK	0	1745.87	TraesCS1B01G238000	TraesCS1B01G238000	129	145	yes	yes	2	2.513e-20	1473	70033000	63520000	49315000	0	0	0	0	0	0	0	0	0	0	0	0	0	0	0	26434000	16287000	19398000
625	APDLSSVISNPEASTAIQEDDEDCDETGVEPK	0	3417889	TraesCS1B01G248000	TraesCS1B01G248000	138	169	yes	yes	3	1.7566e-85	137	165900000	162990000	105190000	0	0	0	0	0	0	0	0	0	0	0	0	0	0	0	31150000	0	0
626	SAAGPSLSFVEPR	0	1316725	TraesCS1B01G251000;TraesCS1D01G239100;TraesCS1A01G238900	TraesCS1B01G251000	88	100	yes	no	2	0.0018966	7853	0	0	0	0	0	0	0	0	0	6402400	6911500	4380800	0	0	0	0	0	0	0	0	0
627	FVESAEAHFR	0	1191673	TraesCS1B01G254000;TraesCS1D01G242500.1	TraesCS1B01G254000	147	156	yes	no	2	0.00012093	1495	0	0	0	0	0	0	0	0	0	0	0	16552000	57887000	57036000	36777000	0	0	0	0	0	0
628	VNFPEEDLIANFMAVVR	0	1962.99	TraesCS1B01G254000;TraesCS1D01G242500	TraesCS1B01G254000	287	303	yes	no	2	2.6813e-07	9915	0	0	0	0	0	0	0	0	0	0	0	0	14253000	15333000	12473000	0	0	0	0	0	0
629	AGTVSPNITQAIDEFK	0	1689.86	TraesCS1B01G254000;TraesCS1D01G242500.1	TraesCS1B01G254000	251	266	yes	no	2	9.0563e-05	1154	0	8564800	0	0	0	0	0	0	0	0	0	0	54896000	73856000	56207000	0	0	0	0	0	0
630	GPAFTAPTRPR	1	1169305	TraesCS1B01G254000;TraesCS1D01G242500.1	TraesCS1B01G254000	89	99	yes	no	2	1.0771e-23	1835	0	0	0	0	0	0	0	0	0	0	0	0	77612000	76346000	62349000	0	0	0	0	0	0
631	IAVLTQGEK	0	957495	TraesCS1B01G254000;TraesCS1D01G242500.1	TraesCS1B01G254000	184	192	yes	no	2	0.00047019	1419	0	0	0	0	0	0	0	0	0	0	0	0	56674000	65283000	42981000	0	0	0	0	0	0
632	AAGADIVGSDDLIEQIK	0	1713.88	TraesCS1B01G254000;TraesCS1D01G242500	TraesCS1B01G254000	198	214	yes	no	2	1.605e-11	1566	0	15371000	0	0	0	0	0	0	0	49652000	45602000	32291000	129240000	154190000	119270000	0	0	0	0	0	0
633	DLTEEFVGEYIYPCLR	0	2002.93	TraesCS1B01G257300;TraesCS1A01G246600.1	TraesCS1B01G257300	138	153	yes	no	2	1.8958e-33	1644	30066000	31610000	28268000	0	0	0	0	0	0	0	0	0	0	0	0	0	15939000	23230000	0	0	0
634	YLLGTSMAR	0	1010219	TraesCS1B01G257300;TraesCS1A01G246600;TraesCS1D01G245900	TraesCS1B01G257300	162	170	no	no	2	0.013043	8512	16425000	18049000	14047000	0	0	0	0	0	0	0	0	0	0	0	0	0	0	0	0	0	0
635	YAELVYAGR	0	1040291	TraesCS1B01G257300;TraesCS1A01G246600;TraesCS1D01G245900	TraesCS1B01G257300	383	391	no	no	2	0.0060771	109.86	0	34672000	23807000	0	0	0	0	0	0	34657000	35669000	0	0	0	0	0	14175000	0	0	0	0
636	EDISSFENGEIYDQADAEGFIR	0	2504.1	TraesCS1B01G257300;TraesCS1A01G246600;TraesCS1D01G245900	TraesCS1B01G257300	438	459	no	no	2	0.00090041	80	0	15557000	16825000	0	0	0	0	0	0	9502000	9485000	0	0	0	0	0	0	18699000	0	0	0
637	EWDITGR	0	8751373	TraesCS1B01G257300;TraesCS1A01G246600;TraesCS1D01G245900	TraesCS1B01G257300	222	228	no	no	2	0.017897	1038	0	0	0	0	19324000	11658000	0	0	0	18006000	19111000	20518000	0	0	0	0	0	0	0	0	0
638	LYGLPTR	0	8186504	TraesCS1B01G257300;TraesCS1A01G246600;TraesCS1D01G245900	TraesCS1B01G257300	460	466	no	no	2	0.046611	8197	18741000	30774000	24244000	0	0	0	0	0	0	0	0	0	0	0	0	0	0	0	0	0	0
639	FELTFYALNPELK	0	1583.82	TraesCS1B01G257300;TraesCS1A01G246600;TraesCS1D01G245900	TraesCS1B01G257300	203	215	no	no	2	6.5856e-06	116.77	35104000	42881000	35708000	0	0	7665500	0	0	0	12724000	9177300	8252100	0	0	0	0	0	15302000	14198000	9475300	7210400
640	GVYETPGGTIMAAAVR	0	1591.8	TraesCS1B01G257300;TraesCS1A01G246600.1;TraesCS1D01G245900	TraesCS1B01G257300	346	361	no	no	2	5.7954e-05	94.767	49677000	57514000	0	0	21001000	0	0	0	0	29513000	19850000	39037000	0	0	0	0	0	14383000	0	0	0
641	DLSPATLLAK	0	1027914	TraesCS1B01G257300;TraesCS1A01G246600.1	TraesCS1B01G257300	310	319	yes	no	2	0.016664	68.016	13367000	12207000	11293000	0	12763000	0	0	0	0	9214100	8713800	0	0	0	0	0	0	11312000	0	0	0
642	ELESLTLDR	0	1074557	TraesCS1B01G257300;TraesCS1A01G246600;TraesCS1D01G245900	TraesCS1B01G257300	362	370	no	no	2	0.00028902	1468	0	44464000	39713000	0	33620000	21304000	0	0	0	27712000	29051000	35781000	0	0	0	0	0	0	0	0	5088400
643	SAEEALADMIDWFNK	0	1738.79	TraesCS1B01G260400	TraesCS1B01G260400	223	237	yes	yes	2	4.8574e-06	101.93	6983000	7996600	7541100	0	0	0	0	0	0	0	0	0	0	0	0	0	0	0	0	0	0
644	DLGGLQAYVTGSR	0	1335783	TraesCS1B01G260800;TraesCS1D01G249700	TraesCS1B01G260800	63	75	yes	no	2	0.00049203	9085	0	0	0	0	0	0	0	0	0	0	0	0	11021000	0	6238600	0	0	0	0	0	0
645	ALPPGLWEETLEGLK	0	1651.88	TraesCS1B01G264900	TraesCS1B01G264900	122	136	yes	yes	2	0.0023539	64.878	0	0	0	22159000	12833000	18066000	0	0	0	0	0	14342000	0	0	0	0	0	0	0	0	0
646	ETIPSIDR	0	9298181	TraesCS1B01G269100;TraesCS1A01G258500;TraesCS1D01G257800	TraesCS1B01G269100	217	224	yes	no	2	0.018504	86.833	41424000	66256000	48449000	0	0	0	0	0	0	0	0	0	0	0	0	0	0	0	0	0	0
647	SLAESVIILQYLDDAFPASR	0	2207474	TraesCS1B01G269100;TraesCS1A01G258500.1;TraesCS1D01G257800.1	TraesCS1B01G269100	76	95	yes	no	2	2.385e-35	1808	27515000	47082000	53559000	0	0	0	0	0	0	0	0	0	0	0	0	0	0	0	0	0	0
648	QVHENLALIEAELR	0	1633.88	TraesCS1B01G269100;TraesCS1A01G258500;TraesCS1D01G257800	TraesCS1B01G269100	140	153	yes	no	2	0.025821	4488	0	0	8953800	0	0	0	0	0	0	0	0	0	0	0	0	0	0	0	7132400	0	0
649	GLAFEYAEEDLGNK	0	1554.72	TraesCS1B01G269100;TraesCS1A01G258500.1;TraesCS1D01G257800.1	TraesCS1B01G269100	40	53	yes	no	2	8.728e-20	166.93	59063000	85298000	66284000	0	0	0	0	0	0	0	0	0	0	0	0	0	0	0	15789000	11876000	13239000
650	DFEAQDEVR	0	1107833	TraesCS1B01G269100;TraesCS1A01G258500.1;TraesCS1D01G257800.1	TraesCS1B01G269100	208	216	yes	no	2	4.7569e-10	1335	53854000	0	54350000	0	0	0	0	0	0	0	0	0	0	0	0	0	0	0	4992400	0	0
651	LGPAVGAVFASTGEEQEAAVR	0	2058.04	TraesCS1B01G269100;TraesCS1A01G258500;TraesCS1D01G257800	TraesCS1B01G269100	119	139	yes	no	2	1.744e-74	189	50949000	80570000	58731000	0	0	0	0	0	0	0	0	0	0	0	0	0	0	0	10518000	0	0
652	QLLPADAFDR	0	1144877	TraesCS1B01G269100;TraesCS1A01G258500.1;TraesCS1D01G257800.1	TraesCS1B01G269100	96	105	yes	no	2	0.00023732	1457	44204000	59958000	55661000	0	0	0	0	0	0	0	0	0	0	0	0	0	0	0	14231000	0	8390200
653	ANDVTAPGGGALSGGSR	0	1485.72	TraesCS1B01G273000	TraesCS1B01G273000	65	81	yes	yes	2	3.9455e-11	1124	83203000	79312000	71985000	0	0	0	0	0	0	22224000	0	0	0	0	0	17697000	0	0	0	0	0
654	GFGFISPDDGGEDLFVHQSSIK	0	235107	TraesCS1B01G273000	TraesCS1B01G273000	17	38	yes	yes		1.144e-59	1592	874590000	937210000	842650000	0	0	0	0	0	0	0	0	0	0	0	0	31630000	71407000	45469000	224350000	124400000	79564000
655	ANDVTAPGGGALSGGSRPVEGGGDR	1	2253.07	TraesCS1B01G273000	TraesCS1B01G273000	65	89	yes	yes		3.0207e-18	112.8	1526100000	1362300000	1633000000	0	0	128390000	117690000	120870000	125030000	563150000	456690000	299140000	0	0	0	436480000	333390000	337300000	675640000	200240000	294040000
656	ATDVTAPGGGALAGGSRPSEGGGDR	1	2212.05	TraesCS1B01G273100	TraesCS1B01G273100	65	89	yes	yes		1.0181e-67	1534	1378700000	1256600000	1349700000	0	0	28200000	95869000	200280000	117540000	648860000	605490000	319540000	0	0	0	426480000	353000000	330360000	581280000	289910000	278240000
657	ATDVTAPGGGALAGGSR	0	1456.73	TraesCS1B01G273100	TraesCS1B01G273100	65	81	yes	yes	2	1.072e-23	1516	185380000	165140000	140560000	0	15015000	23326000	0	0	0	57045000	34536000	27230000	0	0	0	31914000	31629000	28472000	17676000	0	0
658	SLNENDVVEFEVITGDDGR	0	2106.97	TraesCS1D01G262500;TraesCS1A01G262500;TraesCS1B01G273100	TraesCS1B01G273100	44	62	no	no		7.28e-273	2835	600570000	546850000	386390000	0	0	0	27378000	16011000	25915000	23591000	28445000	22381000	21981000	26271000	14723000	86481000	156330000	152990000	150600000	70862000	85682000
659	EELIWGVPLVGGDER	0	1667.85	TraesCS1B01G279200;TraesCS1A01G268500	TraesCS1B01G279200	265	279	no	no	2	0.021661	48.741	0	0	8238900	0	0	6479400	3698100	0	3032500	0	0	0	0	0	0	0	0	0	0	0	0
660	AEAPAAVAAAEEPK	0	132367	TraesCS1B01G279200;TraesCS1A01G268500	TraesCS1B01G279200	202	215	yes	no	2	0.010698	5501	8983900	0	7049900	0	0	0	0	0	0	0	0	0	0	0	0	0	0	0	13949000	8107900	0
661	LTTEQVEDLKK	1	1302.7	TraesCS1B01G281000;TraesCS1A01G270700.1	TraesCS1B01G281000	101	111	yes	no		0.00021281	9416	0	14688000	16983000	0	0	15754000	17244000	10570000	14198000	66928000	45288000	16384000	0	0	0	0	0	0	0	0	0
662	LTTEQVEDLK	0	1174081	TraesCS1B01G281000;TraesCS1A01G270700	TraesCS1B01G281000	101	110	yes	no	2	1.49e-09	1647	199600000	144610000	121880000	102760000	103390000	157130000	107150000	42480000	78365000	137410000	135530000	110210000	25779000	27832000	0	92091000	0	64373000	144590000	83432000	86690000
663	TLAPVLGSEEK	0	1142183	TraesCS1B01G281000;TraesCS1A01G270700	TraesCS1B01G281000	71	81	yes	no	2	7.0218e-05	147	205760000	183660000	134590000	132150000	161610000	205680000	92292000	48348000	78420000	152790000	157630000	79515000	27164000	31701000	0	66070000	62829000	0	134580000	95860000	98998000
664	ADCVIQTHQEEELY	0	1733.76	TraesCS1B01G285500;TraesCS1D01G275800;TraesCS1A01G276300	TraesCS1B01G285500	138	151	yes	no	2	0.0015766	74.76	28566000	0	0	0	0	0	0	0	0	0	0	0	0	0	0	0	0	0	42085000	0	0
665	LISPDGEEHEFEAPEDTYILEAAENAGVELPFSCR	0	3933.79	TraesCS1B01G285500;TraesCS1D01G275800	TraesCS1B01G285500	61	95	yes	no		0.0039354	2298	0	27617000	35408000	0	0	0	0	0	0	0	0	0	0	0	0	0	0	11458000	14538000	45512000	0
666	FLLQDSLGK	0	1019651	TraesCS1B01G287100;TraesCS1D01G277300;TraesCS1A01G278200	TraesCS1B01G287100	164	172	yes	no	2	0.0093228	9402	0	0	0	4224700	8050100	4074400	0	0	0	0	0	0	0	0	0	0	0	0	0	0	0
667	LEELLAVAR	0	1012917	TraesCS1B01G291500	TraesCS1B01G291500	161	169	yes	yes	2	0.0070329	1076	0	0	0	0	0	0	0	0	0	0	0	0	3696700	4096700	0	0	0	4747400	10527000	6477000	4776700
668	VEDAIEGTISWLDANQLAEADEFEDK	0	2907298	TraesCS1B01G294300	TraesCS1B01G294300	575	600	yes	yes		0.02634	25.866	0	9544000	23312000	0	0	0	0	0	0	0	0	0	0	0	0	0	0	0	0	0	0
669	KVEDAIEGTISWLDANQLAEADEFEDK	1	3035248	TraesCS1B01G294300	TraesCS1B01G294300	574	600	yes	yes	3	0.0017472	3141	0	0	32356000	0	0	0	0	0	0	13036000	0	0	0	0	0	0	0	24485000	0	0	0
670	TTPSYVAFTDTER	0	148694	TraesCS1D01G284000;TraesCS1A01G285000;TraesCS3B01G296300;TraesCS3D01G262800;TraesCS1B01G294300;TraesCS4D01G207500;TraesCS4B01G206700;TraesCS4A01G097900;TraesCS4D01G206600;TraesCS4B01G205700;TraesCS4A01G098600	TraesCS1B01G294300	39	51	no	no	2	0.00010045	101.95	192370000	249780000	260670000	142960000	119150000	160390000	168550000	70570000	151320000	227060000	208200000	239660000	23455000	18716000	16574000	149810000	150570000	241970000	89571000	86608000	46188000
671	EIAEAFLGNSVK	0	1276663	TraesCS1D01G284000;TraesCS1A01G285000;TraesCS1B01G294300	TraesCS1B01G294300	132	143	no	no	2	1.3e-19	174.86	62867000	78336000	75770000	97964000	57305000	68727000	68671000	16524000	37581000	91596000	96248000	73398000	0	0	0	51001000	53514000	100010000	26363000	15965000	8079500
672	VIPGPADKPMIVVNYK	1	1739.96	TraesCS1D01G284000;TraesCS1A01G285000;TraesCS1B01G294300	TraesCS1B01G294300	96	111	no	no		2.8814e-16	1581	0	0	0	0	0	0	0	0	0	54103000	58787000	332890000	0	0	0	25757000	40686000	96385000	0	0	0
673	FSDPSVQSDMK	0	1239442	TraesCS1D01G284000;TraesCS1A01G285000;TraesCS1B01G294300	TraesCS1B01G294300	80	90	no	no	2	0.00012002	1405	96738000	119290000	105450000	66610000	84264000	118430000	50932000	0	0	109980000	132770000	155650000	0	0	0	0	0	30792000	0	0	0
674	DAGAIAGLNVLR	0	1168564	TraesCS1D01G284000;TraesCS1A01G285000;TraesCS1B01G294300	TraesCS1B01G294300	163	174	no	no	2	2.502e-09	155.07	102730000	112160000	110730000	81040000	74706000	45169000	47387000	19087000	37584000	76751000	61117000	67670000	0	0	0	37064000	81996000	114960000	34630000	18447000	11808000
675	NQVAMNPTNTVFDAK	0	1648.79	TraesCS1D01G284000;TraesCS1A01G285000;TraesCS1B01G294300;TraesCS3D01G352400;TraesCS3D01G351900;TraesCS3B01G390700;TraesCS3B01G390800;TraesCS4D01G206600;TraesCS4B01G205700	TraesCS1B01G294300	59	73	no	no	2	1.969e-97	221.09	170930000	220770000	220320000	188130000	130390000	149360000	168750000	14119000	134800000	169560000	143130000	220450000	0	0	0	50794000	92387000	146140000	41730000	39802000	17712000
676	SINPDEAVAYGASVQAAILSGEGNEK	0	2589558	TraesCS1D01G284000;TraesCS1A01G285000;TraesCS1B01G294300	TraesCS1B01G294300	367	392	no	no		9.7649e-54	1698	77912000	44954000	102760000	13470000	0	0	0	0	0	56570000	59638000	58443000	0	0	0	54421000	135730000	230740000	31315000	0	0
677	LEDEALTEESVDQVVTEQVK	0	2260.1	TraesCS1B01G297800;TraesCS1A01G288400.1;TraesCS1D01G287400.1	TraesCS1B01G297800	912	931	no	no	2	1.7718e-11	127.76	29776000	27578000	24876000	0	0	0	0	0	0	0	0	0	0	0	0	22021000	20355000	18665000	0	0	0
678	TAEIEPEQVSCPK	0	1486974	TraesCS1B01G297800	TraesCS1B01G297800	983	995	yes	yes	2	8.0673e-05	1074	23187000	23694000	18652000	0	0	0	0	0	0	0	0	0	0	0	0	0	0	0	13918000	7025500	10858000
679	AEAVQPSSGEQVETVKK	1	1785.91	TraesCS1B01G297800;TraesCS1A01G288400	TraesCS1B01G297800	834	850	yes	no	3	0.0014809	40.962	12876000	9283400	0	0	0	0	0	0	0	0	0	0	0	0	0	0	0	0	10819000	0	0
680	QSSLDSFVGSVNYALEELSR	0	2200.06	TraesCS1B01G297800;TraesCS1A01G288400;TraesCS1D01G287400	TraesCS1B01G297800	277	296	no	no	2	0.00053302	68.044	7505100	10153000	8138700	0	0	0	0	0	0	0	0	0	0	0	0	0	0	0	0	0	0
681	IVDEWKPTALVLSFGR	1	1830	TraesCS1B01G297800;TraesCS1A01G288400;TraesCS1D01G287400	TraesCS1B01G297800	703	718	no	no	3	0.01695	288	0	5345700	0	0	0	0	0	0	0	0	0	0	0	0	0	0	8952100	0	7247400	0	0
682	AEAVQPSSGEQVETVK	0	1657.82	TraesCS1B01G297800;TraesCS1A01G288400.1	TraesCS1B01G297800	834	849	yes	no	2	8.9453e-08	107.09	46934000	43755000	55881000	0	0	0	0	0	0	26470000	16292000	0	0	0	0	32179000	23121000	0	0	0	0
683	VWEGALASVDYCAGK	0	1624.76	TraesCS1B01G302400	TraesCS1B01G302400	139	153	yes	yes	2	0.0008105	7793	0	0	0	0	0	0	0	0	0	15781000	14467000	13956000	0	0	0	0	0	0	0	0	0
684	TDVVAMEGALK	0	1132798	TraesCS1B01G302400	TraesCS1B01G302400	119	129	yes	yes	2	0.010388	7243	0	0	0	0	0	0	0	0	0	0	8992800	0	0	0	0	0	0	0	0	0	0
685	ACSLADFR	0	93828	TraesCS1B01G302400;TraesCS1B01G302500;TraesCS1A01G293000	TraesCS1B01G302400	130	137	no	no	2	0.00080462	154.01	0	0	0	24563000	63137000	40329000	10415000	0	10937000	47343000	41631000	51693000	0	0	0	0	0	0	0	0	0
686	LVDGDVLQR	0	1013506	TraesCS1B01G302400;TraesCS1B01G302500;TraesCS1D01G291800	TraesCS1B01G302400	156	164	no	no	2	0.00039544	1431	0	0	0	23177000	67493000	25530000	11208000	0	6524100	73650000	53262000	55160000	0	0	0	0	0	0	0	0	0
687	ADVAAMEGALK	0	1074379	TraesCS1B01G302500	TraesCS1B01G302500	119	129	yes	yes	2	0.0032419	89.08	0	0	0	0	19174000	12675000	0	0	0	19999000	0	0	0	0	0	0	0	0	0	0	0
688	TVAAAAAGGPYLGR	0	1273779	TraesCS1B01G310400;TraesCS1A01G300300.1	TraesCS1B01G310400	87	100	yes	no	2	2.0294e-14	154.85	0	0	0	0	0	0	13749000	0	0	0	0	0	0	0	0	0	0	0	78258000	61193000	98028000
689	APDKPCCPELAGMVGSNPVCLCELLSGAADSLGIAVDYAR	1	4232.97	TraesCS1B01G316700;TraesCS1D01G305700.1;TraesCS1A01G306000.1	TraesCS1B01G316700	83	122	yes	no		2.9081e-12	48.931	0	0	0	0	0	0	0	0	0	20276000	28584000	93947000	0	0	0	0	0	0	0	0	0
690	VATPPITTCAAMGYNVR	0	1820.89	TraesCS1B01G316700;TraesCS1D01G305700.1	TraesCS1B01G316700	132	148	yes	no		8.2167e-06	9714	33813000	23855000	16182000	0	84637000	48247000	0	0	0	0	0	66327000	0	0	0	0	0	0	0	0	0
691	ALALPGVCR	0	9552732	TraesCS1B01G316700;TraesCS1D01G305700;TraesCS1A01G306000	TraesCS1B01G316700	123	131	yes	no	2	0.0058456	1106	0	0	0	68168000	122900000	115850000	46350000	12484000	37791000	29931000	37304000	55780000	0	0	0	9439700	0	12246000	0	0	0
692	HLVVAQTTAPTQPGETYPK	0	2037.05	TraesCS1B01G318300	TraesCS1B01G318300	29	47	yes	yes		1.6328e-06	91.858	0	0	0	0	0	15253000	14284000	0	0	21368000	15503000	38301000	0	0	0	0	0	0	0	0	0
693	GLQDPDGALR	0	1040251	TraesCS1B01G319500;TraesCS1D01G308300.1	TraesCS1B01G319500	43	52	yes	no	2	0.00018234	1479	0	0	0	31516000	113290000	75392000	0	0	0	87437000	80937000	61589000	0	0	0	0	0	0	0	0	0
694	MNLSGPLAPELGK	0	1325.7	TraesCS1B01G319900	TraesCS1B01G319900	86	98	yes	yes	2	0.00063049	8881	0	0	0	0	0	0	7270900	0	0	0	0	0	0	0	0	0	0	0	0	0	0
695	LQYLEIDHNR	0	1299571	TraesCS1B01G319900	TraesCS1B01G319900	102	111	yes	yes		0.0022838	6713	0	0	0	0	0	0	26096000	0	11413000	0	0	0	0	0	0	0	0	0	0	0	0
696	GVLLGGVQDAPAGR	0	1308.71	TraesCS1B01G322100	TraesCS1B01G322100	14	27	yes	yes	2	1.2272e-07	1233	0	0	0	17282000	26959000	22368000	9625500	9849500	7447000	36141000	24552000	25833000	9869200	7966400	7199700	17761000	13769000	0	0	0	0
697	LSELLGIAVK	0	1041434	TraesCS1B01G325100	TraesCS1B01G325100	243	252	yes	yes	2	0.0012689	117.04	0	0	0	0	0	0	0	0	0	0	0	0	9686100	12990000	8548000	0	0	0	0	0	0
698	LVADLENGAVLLLENVR	0	1837.03	TraesCS1B01G325100	TraesCS1B01G325100	265	281	yes	yes		9.2538e-08	104.87	0	0	8815300	0	4403100	0	0	0	0	3789700	4787900	3521700	0	26919000	27031000	0	0	0	0	0	0
699	QEVQGGQYGSETGGSQQQGGGYHGVTVGR	0	2907132	TraesCS1B01G330000	TraesCS1B01G330000	134	162	yes	yes	3	1.291e-73	108	0	0	0	0	0	18241000	167850000	126630000	224000000	0	0	0	0	0	0	0	0	0	0	0	0
700	AGEGAFGVPLFQAQSDAR	0	1819.89	TraesCS1B01G330000	TraesCS1B01G330000	57	74	yes	yes	2	1.242e-33	156.81	0	0	0	126010000	0	68541000	272310000	88445000	119230000	0	0	0	0	0	0	0	0	0	0	0	0
701	SPSSSPSPPPAVR	0	1264412	TraesCS1B01G333600	TraesCS1B01G333600	18	30	no	no	2	6.3671e-09	127.76	19902000	0	0	0	0	0	0	0	0	0	7357400	6248400	0	0	0	0	0	0	0	0	0
702	YPDDAGASGGAESVGDELR	0	1864.81	TraesCS1B01G333600	TraesCS1B01G333600	231	249	yes	yes	2	7.979e-22	128.96	22295000	28424000	22569000	0	0	0	0	0	0	0	0	0	0	0	0	0	0	0	0	0	0
703	NVLAPAAPYAR	0	1141244	TraesCS1B01G336300	TraesCS1B01G336300	195	205	yes	yes	2	0.0017042	1014	0	0	0	0	0	0	0	0	0	0	0	0	0	0	0	0	0	0	34265000	0	0
704	VDVDELK	0	816229	TraesCS1B01G338800;TraesCS1A01G325600.1;TraesCS2B01G260500.1;TraesCS2A01G243200.1;TraesCS2D01G244400.1;TraesCS1D01G327200.1	TraesCS1B01G338800	77	83	no	no	2	0.019351	100.74	0	71573000	71313000	48839000	0	71773000	0	0	0	46614000	63142000	0	0	0	9596900	0	0	0	0	0	0
705	KFPAAVFLK	1	1019168	TraesCS1B01G338800;TraesCS1A01G325600.1	TraesCS1B01G338800	68	76	yes	no	2	0.02649	98.997	0	0	104420000	38899000	0	0	0	0	0	53704000	46818000	0	0	0	0	59565000	0	41430000	120990000	60968000	86590000
706	VDVDELKPIAEQFSVEAMPTFLFMK	1	2883438	TraesCS1B01G338800;TraesCS1A01G325600	TraesCS1B01G338800	77	101	yes	no		1.0654e-26	1141	233460000	356180000	229040000	0	30271000	26776000	0	0	0	57769000	0	24516000	0	0	0	0	24066000	0	42298000	0	0
707	FPAAVFLK	0	8912182	TraesCS1B01G338800;TraesCS1A01G325600	TraesCS1B01G338800	69	76	yes	no	2	0.012624	9984	28762000	40166000	48904000	26570000	31550000	17804000	12542000	9958100	8887500	20031000	18168000	10088000	0	0	0	0	0	0	10407000	0	0
708	IMAPIFADLAK	0	1188577	TraesCS1B01G338800;TraesCS1A01G325600	TraesCS1B01G338800	57	67	yes	no	2	0.001694	1015	231440000	327410000	239250000	122110000	237410000	112410000	36018000	0	32651000	135070000	117480000	72568000	0	39455000	16265000	21503000	43469000	25988000	79669000	53570000	59400000
709	GADCTQITSSGPCFQPSSVVAHCSYACNSYYQK	0	3729593	TraesCS1B01G346200;TraesCS1D01G335200;TraesCS1A01G332500.1	TraesCS1B01G346200	44	76	yes	no	3	1.39e-11	7118	87782000	70629000	84894000	0	0	0	0	0	0	0	0	0	0	0	0	0	0	0	59577000	0	0
710	NAGMGATCDFMGVATLTGADPSAGSCK	0	2646182	TraesCS1B01G346200;TraesCS1D01G335200	TraesCS1B01G346200	77	103	yes	no		9.55e-50	1031	66542000	54340000	41262000	0	0	0	0	0	0	0	0	0	0	0	0	0	0	0	0	0	0
711	TAPQAALDACR	0	1172608	TraesCS1B01G349400	TraesCS1B01G349400	49	59	yes	yes	2	0.0084427	70.908	0	0	0	0	25501000	0	0	0	8157600	0	38653000	30558000	0	0	0	0	0	0	0	0	0
712	ESLAQELGLTFR	0	1362.71	TraesCS1B01G351300;TraesCS1D01G341000;TraesCS1A01G338900	TraesCS1B01G351300	1068	1079	yes	no	2	0.00017586	1108	23465000	40711000	25124000	0	0	0	0	0	0	0	0	0	0	0	0	0	0	0	0	0	0
713	FQQVYVAEPSVADTISILR	0	2135263	TraesCS1B01G352400;TraesCS1D01G342100;TraesCS1A01G340100	TraesCS1B01G352400	337	355	yes	no	2	0.015283	3919	5873700	0	7174600	0	0	0	0	0	0	0	0	0	0	0	0	0	0	0	0	0	0
714	LVALDMGALVAGAK	0	1327.75	TraesCS1B01G352400;TraesCS1D01G342100.1;TraesCS1A01G340100.1;TraesCS3D01G273600.1;TraesCS3A01G274400.1;TraesCS3B01G308100.1	TraesCS1B01G352400	241	254	no	no	2	7.4606e-05	96.89	11060000	13530000	0	0	0	0	0	0	0	0	0	0	0	0	0	0	0	0	0	0	0
715	DLVEVAGK	0	8295453	TraesCS1B01G352400;TraesCS1D01G342100;TraesCS1A01G340100;TraesCS3D01G273600;TraesCS3A01G274400;TraesCS3B01G308100	TraesCS1B01G352400	173	180	no	no	2	0.014794	91.906	5457700	7544600	0	0	7529800	0	0	0	0	0	0	10611000	0	0	0	0	0	0	0	0	0
716	LDEIVVFDPLSHEQLR	0	1908.99	TraesCS1B01G352400;TraesCS1D01G342100	TraesCS1B01G352400	761	776	yes	no	3	0.0061048	3477	0	0	7759400	0	0	0	0	0	0	0	0	0	0	0	0	0	0	0	0	0	0
717	NNPVLIGEPGVGK	0	1292.71	TraesCSU01G131300;TraesCS5A01G547300;TraesCS4B01G380800;TraesCS4B01G393100;TraesCS1B01G352400;TraesCS1D01G342100;TraesCS1A01G340100;TraesCS3D01G273600;TraesCS3A01G274400;TraesCS3B01G308100	TraesCS1B01G352400	204	216	no	no	2	0.0070541	81.771	0	27944000	26125000	0	0	0	0	0	0	0	14018000	28358000	0	0	0	0	0	0	0	0	0
718	GDVPSNLLDVR	0	1183197	TraesCS1B01G352400;TraesCS1D01G342100;TraesCS1A01G340100;TraesCS3D01G273600;TraesCS3A01G274400;TraesCS3B01G308100	TraesCS1B01G352400	230	240	no	no	2	0.038014	5168	9535000	13497000	0	0	0	0	0	0	0	0	0	0	0	0	0	0	0	0	0	0	0
719	TAVVEGLAQR	0	1042771	TraesCS1B01G352400;TraesCS1D01G342100;TraesCS1A01G340100;TraesCS3D01G273600;TraesCS3A01G274400;TraesCS3B01G308100	TraesCS1B01G352400	217	226	no	no	2	0.014891	69.825	22384000	0	25332000	0	0	0	0	0	0	7643700	0	19480000	0	0	0	0	0	0	0	5148100	0
720	LIGAPPGYVGHEEGGQLTEQVR	0	2306655	TraesCS1B01G352400;TraesCS1D01G342100.1;TraesCS1A01G340100.1;TraesCS3D01G273600.1;TraesCS3A01G274400.1;TraesCS3B01G308100.1	TraesCS1B01G352400	649	670	no	no	3	8.4521e-11	7244	24620000	40329000	48958000	0	0	0	0	0	0	15503000	13713000	26150000	0	0	0	0	0	0	0	11261000	0
721	LPDLHDFFPTNISQNFAITPNLDITPTPER	0	3422.71	TraesCS1B01G352900;TraesCS7A01G097700;TraesCS6B01G131700;TraesCS5B01G573300	TraesCS1B01G352900	31	60	yes	no	3	0.00011644	35.875	0	19405000	17220000	0	0	0	0	0	0	0	0	0	0	0	0	0	0	0	0	0	0
722	MADALGDALAYFYPLAGR	0	1913.93	TraesCS1B01G354000;TraesCS1A01G341300	TraesCS1B01G354000	64	81	yes	no	2	0.00098341	87.001	0	0	0	0	0	0	0	0	0	20708000	20283000	0	0	0	0	0	0	0	0	0	0
723	LPQGAADFQDVTAR	0	1487.74	TraesCS1B01G354000;TraesCS1A01G341300.1	TraesCS1B01G354000	50	63	yes	no	2	0.0021081	704	13040000	0	12249000	0	28594000	0	0	0	0	50078000	51311000	90843000	0	0	0	0	0	0	0	0	0
724	LELPFVLR	0	9859605	TraesCS1B01G355600;TraesCS1A01G342500	TraesCS1B01G355600	358	365	yes	no	2	0.035811	6822	0	0	0	0	0	0	0	0	0	0	4134600	4772100	0	0	0	0	0	0	0	0	0
725	LAAAGIYGILK	0	1088594	TraesCS1B01G355600;TraesCS1A01G342500;TraesCS3B01G309700;TraesCS3A01G276100;TraesCS1D01G344600	TraesCS1B01G355600	418	428	no	no	2	0.015761	61.962	0	0	0	0	0	0	0	0	0	3135700	0	4943400	0	0	0	0	0	0	0	0	0
726	AVEATTLDDISTVAQK	0	1660.85	TraesCS1B01G356900	TraesCS1B01G356900	454	469	yes	yes	2	2.8043e-17	1277	29096000	32981000	33812000	0	0	0	0	0	0	24767000	25208000	0	0	0	0	21600000	20805000	21175000	21482000	20114000	19369000
727	CNTASPIATYK	0	1224809	TraesCS1B01G362600;TraesCS1A01G348000.1;TraesCS1D01G350900.1	TraesCS1B01G362600	83	93	no	no	2	6.5803e-07	155.84	0	0	0	26130000	47925000	33149000	0	0	0	0	0	0	0	0	0	34438000	0	0	0	22378000	45190000
728	ASGAVVPLPPKGER	1	1376.78	TraesCS1B01G362600	TraesCS1B01G362600	94	107	yes	yes	3	0.024392	2491	0	0	0	0	0	0	0	0	0	8708800	11574000	0	0	0	0	0	0	0	0	0	0
729	FHVGDNLVFK	0	1174135	TraesCS1B01G362600;TraesCS1A01G348000;TraesCS1D01G350900	TraesCS1B01G362600	55	64	no	no	2	0.0037093	106	9830800	10306000	42870000	34468000	56775000	37173000	0	0	0	63392000	53284000	60662000	0	0	0	26618000	37081000	30494000	34420000	18856000	28099000
730	FDAATDSVLEVTR	0	1422991	TraesCS1B01G362600;TraesCS1A01G348000;TraesCS1D01G350900	TraesCS1B01G362600	65	77	no	no	2	8.7747e-11	152.07	120850000	95888000	68920000	52743000	115910000	92228000	36899000	29987000	36633000	116610000	122200000	121420000	5734200	6367300	0	46520000	65622000	57406000	0	36815000	56787000
731	ASGAVVPLPPK	0	1034124	TraesCS1B01G362600;TraesCS1A01G348000	TraesCS1B01G362600	94	104	yes	no	2	0.00011556	141	15956000	17373000	0	14279000	25771000	27635000	5599800	9316900	0	46011000	44146000	32793000	0	0	0	13702000	0	0	13105000	0	7848400
732	VIVLVMSEK	0	101694	TraesCS1B01G362600;TraesCS1A01G348000;TraesCS1D01G350900	TraesCS1B01G362600	125	133	no	no	2	0.0027589	117.04	23915000	22028000	15190000	0	0	0	18197000	3139000	13314000	11042000	9844500	40957000	0	0	0	0	0	0	0	0	0
733	VPPPAQPDALNDWAGK	0	1674.84	TraesCS1B01G362600;TraesCS1A01G348000;TraesCS1D01G350900	TraesCS1B01G362600	37	52	no	no		4.417e-17	1376	115000000	104320000	75711000	53459000	99751000	42955000	35621000	10781000	38030000	59705000	47376000	49539000	0	0	0	36913000	44438000	36790000	80551000	37258000	56021000
734	DYGSEDTNGYR	0	1275004	TraesCS1A01G354700;TraesCS1B01G367100.1	TraesCS1B01G367100	99	109	no	no	2	0.00018758	125.82	33031000	16910000	15104000	0	0	0	0	0	0	0	0	0	0	8788200	5908300	8993700	0	0	19252000	0	0
735	DLQAMQLLSTK	0	1246591	TraesCS1A01G354700;TraesCS1D01G355800.1;TraesCS1B01G367100.1	TraesCS1B01G367100	272	282	no	no	2	0.00033372	1196	32494000	15042000	15294000	0	0	0	0	0	0	0	0	0	0	0	0	0	7243400	0	0	0	0
736	VEIDKDLQAMQLLSTK	1	1830.98	TraesCS1A01G354700;TraesCS1D01G355800;TraesCS1B01G367100	TraesCS1B01G367100	267	282	no	no		0.00051679	611	0	0	0	0	0	0	0	0	0	0	0	0	0	0	0	0	0	0	41210000	0	10506000
737	TVANLPTKPPPPGQAANESR	1	2044.07	TraesCS1D01G355800;TraesCS1B01G367100	TraesCS1B01G367100	50	69	no	no		5.0442e-25	1116	392380000	367630000	414330000	0	0	26069000	37153000	0	22899000	16473000	17383000	14001000	37583000	40785000	17777000	74422000	60745000	43443000	286700000	167120000	170280000
738	GNWGTTSDEIVAQETEALKQDEK	1	2548929	TraesCS1D01G355800;TraesCS1B01G367100.1	TraesCS1B01G367100	179	201	no	no	3	2.0632e-50	1363	82937000	93725000	113730000	0	0	0	0	0	0	0	0	0	0	0	0	0	0	0	48772000	22973000	34154000
739	DGAAVVEEEKEEDNEMTLDEFEK	1	2655382	TraesCS1D01G355800;TraesCS1B01G367100	TraesCS1B01G367100	225	247	no	no		2.981e-52	188.06	372810000	380360000	262790000	0	0	18591000	0	17257000	0	53463000	38394000	35152000	0	0	0	38626000	36773000	36334000	63761000	33554000	42863000
740	GNWGTTSDEIVAQETEALK	0	2047.97	TraesCS1D01G355800;TraesCS1B01G367100.1	TraesCS1B01G367100	179	197	no	no		8.905e-191	254	121990000	108550000	74387000	0	0	0	0	0	0	0	0	0	0	0	0	0	0	0	21216000	0	19163000
741	SVSINEFLKPAEGER	1	1674.86	TraesCS1A01G354700;TraesCS1D01G355800;TraesCS1B01G367100	TraesCS1B01G367100	314	328	no	no		1.64e-13	152.85	52596000	53709000	275670000	0	0	0	0	0	0	0	0	0	0	0	0	31216000	35046000	21624000	71673000	46986000	49637000
742	DGEFGDDSERPPR	1	1475277	TraesCS1B01G367100	TraesCS1B01G367100	144	156	yes	yes		9.7207e-11	1423	326170000	269050000	252640000	0	13469000	52631000	0	54972000	0	197980000	94054000	73986000	42870000	39372000	0	86609000	35380000	52015000	25393000	0	0
743	FLYATCGGSTASR	0	1389347	TraesCS1B01G367700;TraesCS1B01G367500;TraesCS1B01G367800;TraesCS1B01G367600	TraesCS1B01G367700	91	103	yes	no	2	0.0016476	96.015	0	0	0	0	0	0	0	0	0	0	0	0	0	0	39161000	0	0	0	0	0	0
744	ELQGSDSWVGLLDPLDYDLR	0	2290117	TraesCS1B01G367700;TraesCS1B01G367500.1;TraesCS1B01G367800.1;TraesCS1B01G367600	TraesCS1B01G367700	19	38	yes	no		1.4975e-11	1031	0	0	0	0	0	0	0	0	0	0	0	0	217110000	149860000	63020000	0	0	0	0	0	0
745	TIDLLTDEYPVPGSWWVIK	0	2231514	TraesCS1B01G367700;TraesCS1B01G367500;TraesCS1B01G367800;TraesCS1B01G367600	TraesCS1B01G367700	381	399	yes	no	2	1.84e-39	167.73	0	0	0	0	0	0	0	0	0	0	0	0	145800000	136270000	0	0	0	0	0	0	0
746	GTENELEWEEDK	0	1477209	TraesCS1B01G367700;TraesCS1B01G367500.1;TraesCS1B01G367800.1;TraesCS1B01G367600	TraesCS1B01G367700	157	168	yes	no	2	4.913e-29	1854	0	0	0	0	0	0	0	0	0	0	0	0	112660000	115570000	91699000	0	0	0	0	0	0
747	GFLSVYTSSDNNSMYNK	0	1925.85	TraesCS1B01G367700;TraesCS1B01G367500;TraesCS1B01G367800;TraesCS1B01G367600;TraesCS4A01G300700	TraesCS1B01G367700	195	211	yes	no	2	9.9785e-14	121.08	0	0	0	0	0	0	0	0	0	0	0	0	33148000	59012000	27343000	0	0	0	0	0	0
748	SPHAGFCLYSR	0	1293924	TraesCS1B01G367700;TraesCS1B01G367500;TraesCS1B01G367800;TraesCS1B01G367600	TraesCS1B01G367700	61	71	yes	no	3	0.00027937	841	0	0	0	0	0	0	0	0	0	0	0	0	44851000	31161000	17615000	0	0	0	0	0	0
749	AEGTPTSNWMGYVAVATNEGVTALGR	0	265165	TraesCS1B01G367700;TraesCS1B01G367500;TraesCS1B01G367800;TraesCS1B01G367600	TraesCS1B01G367700	123	148	yes	no	3	8.0103e-05	466	0	0	0	0	0	0	0	0	0	0	0	0	0	25632000	12229000	0	0	0	0	0	0
750	RSPHAGFCLYSR	1	1449936	TraesCS1B01G367700;TraesCS1B01G367500.1;TraesCS1B01G367800.1;TraesCS1B01G367600	TraesCS1B01G367700	60	71	yes	no	3	0.00061378	65.895	0	0	0	0	0	0	0	0	0	0	0	0	43884000	28444000	23067000	0	0	0	0	0	0
751	DIVVVWR	0	8850724	TraesCS1B01G367700;TraesCS1B01G367500.1;TraesCS1B01G367800.1;TraesCS1B01G367600;TraesCS4A01G300700.1;TraesCS5B01G036700.1	TraesCS1B01G367700	150	156	yes	no	2	0.0097269	121.87	0	0	0	0	0	0	0	0	0	0	0	0	72174000	76616000	64552000	0	0	0	0	0	0
752	QPPCPVTAILLACPR	0	1691.89	TraesCS1B01G367700;TraesCS1B01G367500;TraesCS1B01G367800;TraesCS1B01G367600;TraesCS4A01G300700;TraesCS1D01G410400	TraesCS1B01G367700	268	282	yes	no		5.2525e-06	1019	0	0	0	0	0	0	0	0	0	0	0	0	113930000	75990000	67542000	0	0	0	0	0	0
753	QSIISYGELASAAHDVFNLEK	0	2291434	TraesCS1B01G367700;TraesCS1B01G367500.1;TraesCS1B01G367800.1;TraesCS1B01G367600	TraesCS1B01G367700	39	59	yes	no		2.742e-15	109.83	0	0	0	0	0	0	0	0	0	0	0	0	333590000	296970000	315650000	0	0	0	0	0	0
754	LATSVPTVTNALFVQPLGK	0	1955092	TraesCS1B01G367700;TraesCS1B01G367500.1;TraesCS1B01G367800.1;TraesCS1B01G367600	TraesCS1B01G367700	104	122	yes	no	2	5.909e-11	150.06	0	0	0	0	0	0	0	0	0	0	0	0	202290000	211470000	174500000	0	0	0	0	0	0
755	HFLQVSAAPVLGR	0	1393.78	TraesCS1B01G367700;TraesCS1B01G367500;TraesCS1B01G367800;TraesCS1B01G367600	TraesCS1B01G367700	169	181	yes	no		1.9674e-26	175.86	0	0	0	0	0	0	0	0	0	0	0	0	264700000	231720000	211550000	0	0	0	0	0	0
756	SAFDSFHLLR	0	1191037	TraesCS1B01G367700;TraesCS1B01G367500.1;TraesCS1B01G367800.1;TraesCS1B01G367600	TraesCS1B01G367700	290	299	yes	no	2	3.1217e-06	157.91	0	0	0	0	0	0	0	0	0	0	0	0	86255000	78951000	54996000	0	0	0	0	0	0
757	EQVLEEVGR	0	1057404	TraesCS1B01G367700;TraesCS1B01G367500;TraesCS1B01G367800;TraesCS1B01G367600;TraesCS4A01G300700	TraesCS1B01G367700	216	224	yes	no	2	6.6378e-09	167.9	0	0	0	0	0	0	0	0	0	0	0	0	261260000	254060000	188290000	0	0	0	0	0	0
758	DHLLAASTVTHPEYYK	0	1843.91	TraesCS1B01G367700;TraesCS1B01G367500;TraesCS1B01G367800;TraesCS1B01G367600	TraesCS1B01G367700	72	87	yes	no		3.0365e-52	186.76	0	0	0	0	0	0	0	0	0	0	0	0	475740000	455080000	279810000	0	0	0	0	0	0
759	ISTHHVLELYLHGVAGDHGDK	0	2297553	TraesCS1B01G367700;TraesCS1B01G367500;TraesCS1B01G367800;TraesCS1B01G367600	TraesCS1B01G367700	344	364	yes	no		8.2022e-08	5974	0	0	0	0	0	0	0	0	0	0	0	0	103400000	68982000	80836000	0	0	0	0	0	0
760	AAAEGAEEGGEAATAAAAAGEEGEEGK	0	2403.03	TraesCS1B01G371100	TraesCS1B01G371100	114	140	yes	yes		8.8407e-05	3498	28527000	11946000	8996000	0	0	0	0	0	0	0	0	0	0	0	0	0	0	0	0	0	0
761	VDIFVPDLKPEGEVTPYAVTSEEK	1	2661425	TraesCS1B01G374100	TraesCS1B01G374100	398	421	yes	yes	3	0.0084931	19.755	13713000	0	10824000	0	0	0	0	0	0	0	0	0	0	0	0	0	0	0	0	0	0
762	NEAILSDLQTQVK	0	1457.77	TraesCS1B01G374200	TraesCS1B01G374200	60	72	yes	yes	2	6.7981e-10	1445	51018000	50584000	61804000	0	0	0	0	0	0	0	25078000	12933000	0	0	0	0	0	0	0	0	0
763	AIGTEIEWCPGK	0	1359493	TraesCS1B01G377000	TraesCS1B01G377000	201	212	yes	yes	2	8.3624e-10	1609	0	83505000	85565000	0	0	0	0	0	0	10567000	9375400	0	0	0	0	0	0	0	0	9358200	0
764	TYNSAADLVLGQTTEETPKK	1	2165.09	TraesCS2A01G119400;TraesCS2D01G120400;TraesCS1B01G379200;TraesCS2B01G139100	TraesCS1B01G379200	433	452	no	no	3	1.3378e-06	6449	0	0	0	0	0	0	0	0	0	23013000	23323000	0	0	0	0	0	0	0	0	0	0
765	VNAVNLDFSEILPEDVEAELK	0	2343846	TraesCS1B01G379200;TraesCS2B01G139100	TraesCS1B01G379200	213	233	yes	no	2	0.0013128	58.831	15918000	20840000	18561000	0	0	0	0	0	0	0	0	0	0	0	0	0	0	0	11054000	0	0
766	EAAVISMGTEVNDLDLSNIR	0	2146.06	TraesCS2A01G119400;TraesCS4A01G141500;TraesCS2D01G120400;TraesCS1B01G379200;TraesCS2B01G139100	TraesCS1B01G379200	234	253	no	no	2	1.7846e-11	1313	14643000	23969000	0	0	0	0	0	0	0	0	0	0	0	0	0	0	0	0	0	0	0
767	SDAEDAPMEIDVSAK	0	1576927	TraesCS1B01G379200	TraesCS1B01G379200	534	548	yes	yes	2	0.002273	6595	13862000	13671000	13351000	0	0	0	0	0	0	0	0	0	0	0	0	0	0	0	0	0	0
768	TYNSAADLVLGQTTEETPK	0	2036.99	TraesCS2A01G119400;TraesCS2D01G120400.1;TraesCS1B01G379200.1;TraesCS2B01G139100.1	TraesCS1B01G379200	433	451	no	no	2	1.55e-27	1787	37373000	38326000	41745000	0	0	0	0	0	0	0	0	0	0	0	0	26101000	34314000	33376000	0	0	0
769	LSSVEDLWK	0	107555	TraesCS2A01G119400;TraesCS2D01G120400.1;TraesCS1B01G379200.1	TraesCS1B01G379200	22	30	no	no	2	0.0080162	9942	24570000	29218000	26031000	0	0	0	0	0	0	0	0	13906000	0	0	0	6497300	12190000	9921600	19417000	9850100	10755000
770	MNTIAPNLTALVGELVGAR	0	1939.06	TraesCS2A01G119400;TraesCS2D01G120400.1;TraesCS1B01G379200.1;TraesCS2B01G139100.1	TraesCS1B01G379200	277	295	no	no		3.155e-22	157.86	81389000	114230000	66632000	0	0	0	0	0	0	7495800	11561000	0	0	0	0	0	28715000	0	31231000	28819000	23460000
771	QPGSTIQILGAEK	0	1340.73	TraesCS2A01G119400;TraesCS4A01G141500;TraesCS2D01G120400;TraesCS1B01G379200;TraesCS2B01G139100	TraesCS1B01G379200	309	321	no	no	2	3.3856e-05	1138	29216000	30474000	30502000	0	0	0	0	0	0	0	0	0	0	0	0	0	23530000	12797000	41198000	22575000	23975000
772	FENTSDALSAATLLIDSKPSK	1	2207321	TraesCS2A01G119400;TraesCS2D01G120400;TraesCS1B01G379200;TraesCS2B01G139100	TraesCS1B01G379200	50	70	no	no	3	8.4e-16	9372	20846000	33380000	44592000	0	0	0	0	0	0	0	11940000	0	0	0	0	19399000	56287000	31974000	69276000	63975000	36250000
773	YDALADGDDNSMGLESR	0	1827.76	TraesCS2A01G119400;TraesCS2D01G120400;TraesCS1B01G379200;TraesCS2B01G139100	TraesCS1B01G379200	370	386	no	no	2	2.1888e-08	1074	37231000	41822000	38770000	0	0	0	0	0	0	12051000	13045000	14302000	0	0	0	0	10276000	0	20409000	13327000	15162000
774	WLHFFQVQDLTVSGGGVIDGR	0	2330808	TraesCS1B01G382700;TraesCS1A01G365200;TraesCS1D01G370700	TraesCS1B01G382700	115	135	no	no	3	0.01013	2198	0	0	5139800	0	0	0	0	0	0	0	0	0	0	0	0	0	0	0	0	0	0
775	FANVVMK	0	807313	TraesCS1B01G382700;TraesCS1A01G365200.1;TraesCS1D01G370700.1	TraesCS1B01G382700	305	311	no	no	2	0.0098364	118.06	110290000	66475000	53622000	0	0	0	0	0	0	0	0	0	0	0	0	0	0	0	0	0	0
776	YISCGPGNGISIGSIGETPVADRLEK	1	2689381	TraesCS1B01G382700;TraesCS1D01G370700.1	TraesCS1B01G382700	248	273	no	no	3	3.0752e-30	1017	23707000	0	0	0	0	0	0	0	0	0	0	0	0	0	0	0	0	0	76117000	36773000	60495000
777	YISCGPGNGISIGSIGETPVADR	0	2319165	TraesCS1B01G382700;TraesCS1D01G370700.1	TraesCS1B01G382700	248	270	no	no	2	4.6192e-05	7873	19213000	17516000	26594000	0	0	0	0	0	0	0	0	0	0	0	0	0	0	0	5564500	0	0
778	IDYVNIAGTSASK	0	1337827	TraesCS1B01G382700;TraesCS1A01G365200;TraesCS1D01G370700	TraesCS1B01G382700	344	356	no	no	2	2.5062e-10	1488	240890000	241240000	199390000	0	0	0	0	0	0	0	0	0	0	0	0	22631000	27153000	0	103290000	55060000	76347000
779	SYQIWPVTLAGPCR	0	1646.82	TraesCS1D01G370800;TraesCS1B01G382800;TraesCS1A01G365300;TraesCS3A01G024500;TraesCS3B01G020300;TraesCS3D01G021700;TraesCS1B01G382700;TraesCS1A01G365200;TraesCS1D01G370700	TraesCS1B01G382700	74	87	no	no	2	2.436e-17	170.89	141650000	152640000	173470000	0	0	0	0	0	6148300	0	0	0	0	0	0	32703000	25828000	21253000	38653000	27118000	37515000
780	GQEWWAQACK	0	1262502	TraesCS1B01G382700;TraesCS1A01G365200.1;TraesCS1D01G370700.1	TraesCS1B01G382700	136	145	no	no	2	0.0049618	9939	0	108730000	86871000	0	0	0	0	0	0	0	0	0	0	0	0	7911200	9606000	0	18578000	14853000	21401000
781	TWQDSCGYAR	0	1242088	TraesCS1B01G382700	TraesCS1B01G382700	292	301	yes	yes	2	0.00040566	1289	51046000	41871000	44913000	0	0	0	0	0	0	0	0	0	0	0	0	0	0	0	12565000	7877000	14256000
782	AVTFSCSDVVPCR	0	1496752	TraesCS1B01G382700;TraesCS1A01G365200;TraesCS1D01G370700	TraesCS1B01G382700	358	370	no	no	2	9.535e-11	159	212220000	193350000	164790000	0	0	0	0	0	0	0	0	0	0	0	0	19558000	16350000	15467000	34086000	33056000	33298000
783	AAGVVVPESCLAGAR	0	1455.75	TraesCS1B01G382700;TraesCS1D01G370700	TraesCS1B01G382700	398	412	no	no	2	9.171e-05	9492	205240000	167250000	149270000	0	0	0	0	0	0	0	0	0	0	0	0	19711000	23677000	15674000	70837000	41310000	70508000
784	LGTIFQGAESLYHR	0	1590.82	TraesCS1B01G384100;TraesCS1D01G372000	TraesCS1B01G384100	307	320	no	no	3	5.0862e-05	7662	5644900	0	12187000	0	0	0	0	0	0	4149400	0	0	0	0	0	0	0	6334600	0	0	0
785	INVVDIESTLSR	0	1344.72	TraesCS1B01G384100;TraesCS1D01G372000;TraesCS1A01G366400	TraesCS1B01G384100	270	281	no	no	2	2.477e-09	1555	27137000	29803000	31043000	4265700	0	3044200	0	0	0	8814500	0	9794000	0	0	0	0	0	0	14040000	9015400	11069000
786	DLEEQLAAVR	0	1142932	TraesCS1B01G386900	TraesCS1B01G386900	51	60	yes	yes	2	0.0012284	117	22192000	16330000	0	0	0	0	0	0	0	0	0	0	0	0	0	0	0	0	0	0	0
787	LQGLLDSTDR	0	1116775	TraesCS1B01G386900	TraesCS1B01G386900	108	117	yes	yes	2	0.0026235	1116	32791000	31916000	25248000	0	0	0	0	0	0	0	0	0	0	0	0	0	0	0	0	0	0
788	AYDPEEMDALR	0	1308656	TraesCS1D01G374100;TraesCS1B01G386900	TraesCS1B01G386900	36	46	no	no	2	6.7116e-05	1471	137920000	115630000	87547000	14108000	34990000	25767000	11634000	7569000	9671800	16357000	12575000	11378000	9086600	10832000	7877200	36204000	34300000	37525000	42163000	21365000	30642000
789	ASAAAAAADEEEAAAAPSAK	0	1771.82	TraesCS1B01G386900	TraesCS1B01G386900	148	167	yes	yes	2	1.016e-52	1701	62740000	78969000	59285000	0	0	17072000	0	0	0	41554000	37117000	18568000	13078000	9532200	0	42592000	37175000	30486000	37713000	0	29614000
790	QMMLSQILSSEAR	0	1492.74	TraesCS1B01G387000	TraesCS1B01G387000	50	62	yes	yes	2	0.0035041	81.865	13946000	0	7340600	0	0	0	0	0	0	0	0	0	0	0	0	0	0	0	0	0	0
791	LISLLEQINSHTSK	0	1581.87	TraesCS1B01G387000	TraesCS1B01G387000	101	114	yes	yes	3	0.000262	65.092	8719200	9567900	7216200	0	0	0	0	0	0	0	0	0	0	0	0	0	0	0	0	0	0
792	GVEDVLLR	0	8990763	TraesCS1A01G368100;TraesCS1D01G374000;TraesCS1B01G387000	TraesCS1B01G387000	78	85	no	no	2	0.011142	1045	100230000	70337000	48881000	11109000	15678000	14518000	4263500	0	4578100	10104000	8999100	6106800	0	4858800	0	11303000	0	13719000	31813000	17876000	21021000
793	QVSSGSPWYGADR	0	1408371	TraesCS1B01G388300;TraesCS1B01G388200.1;TraesCS6A01G094300.1;TraesCS6A01G094200.1;TraesCS6D01G088800.1;TraesCS6B01G122800.1;TraesCS6D01G088600.1;TraesCS1B01G388500.1	TraesCS1B01G388300	42	54	no	no	2	5.4162e-05	110.86	0	0	0	0	0	0	0	0	0	0	0	0	43123000	50044000	77009000	0	0	0	0	0	0
794	SLLVWDLTNPVPSLGDGTVGTDYAVPFR	0	2988233	TraesCS1B01G398800	TraesCS1B01G398800	42	69	yes	yes		1.796e-19	1039	20496000	29974000	54432000	0	0	0	0	0	0	13903000	0	12710000	0	0	0	0	0	14861000	15618000	13721000	0
795	NETLYFEK	0	1042971	TraesCS1B01G405000;TraesCS1D01G180900;TraesCSU01G251300;TraesCSU01G239700;TraesCSU01G174200;TraesCS7D01G256300;TraesCS5D01G011100;TraesCS2B01G487200;TraesCS5D01G459300;TraesCS5D01G058600;TraesCS5B01G052600	TraesCS1B01G405000	124	131	yes	no	2	0.032215	7308	0	0	0	0	0	0	0	0	0	0	0	0	0	21016000	24359000	0	0	0	0	0	0
796	ANLINATSISLEQLEK	0	1742.94	TraesCS1B01G405000;TraesCS1D01G180900;TraesCSU01G251300;TraesCSU01G239700;TraesCSU01G174200;TraesCS7D01G256300;TraesCS5D01G011100;TraesCS2B01G487200;TraesCS4D01G042800;TraesCS4D01G154800	TraesCS1B01G405000	106	121	yes	no	2	2.848e-17	1401	0	0	0	0	0	0	0	0	0	0	0	0	21443000	24155000	34002000	0	0	0	0	0	0
797	VELEADEYR	0	1122193	TraesCS1B01G405000;TraesCS4D01G042800.1	TraesCS1B01G405000	86	94	yes	no	2	0.00087885	1289	0	0	0	0	0	0	0	0	0	13020000	12878000	23527000	27188000	25289000	22449000	0	0	0	0	0	0
798	TFTEQAEILLK	0	1291.7	TraesCS1B01G405200	TraesCS1B01G405200	168	178	yes	yes	2	0.00015478	1337	0	0	0	44600000	73833000	47889000	40154000	16054000	41836000	108890000	122090000	111350000	1383900000	1321200000	1653600000	20552000	15504000	16200000	0	0	0
799	LDMLQQELTSVR	0	1431.74	TraesCS1B01G424400;TraesCS1D01G404000.1;TraesCS1A01G396000.1	TraesCS1B01G424400	929	940	yes	no	2	0.00092881	90.827	15396000	13488000	11060000	0	0	0	0	0	0	0	0	0	0	0	0	0	0	0	4944700	0	0
800	SNTVQVLESLLATER	0	1658.88	TraesCS1B01G424400;TraesCS1D01G404000;TraesCS1A01G396000	TraesCS1B01G424400	891	905	yes	no		1.0439e-25	1674	19387000	26590000	35089000	0	0	0	0	0	0	0	0	0	0	0	0	0	0	0	0	0	0
801	VETQINAQLTDSYNGLTIFAPTDAAIDGLK	0	3178034	TraesCS1B01G425000;TraesCS1A01G396800	TraesCS1B01G425000	92	121	no	no	3	4.8099e-05	4664	0	0	0	0	0	0	0	0	0	0	0	0	0	0	0	0	0	11607000	35344000	0	0
802	GNNMLLGSVVSK	0	1217438	TraesCS1B01G425000;TraesCS1A01G396800.1	TraesCS1B01G425000	188	199	no	no	2	1.4859e-05	122.98	24995000	24189000	19514000	0	0	0	0	0	10751000	0	0	0	0	10334000	0	0	0	0	72861000	34227000	37284000
803	DFPLACYSVDK	0	1313962	TraesCS1B01G425000;TraesCS1A01G396800.1	TraesCS1B01G425000	200	210	yes	no	2	0.0066732	7628	18403000	14566000	11727000	0	17558000	16425000	0	0	0	0	0	0	0	0	0	0	18536000	20106000	34895000	17625000	24352000
804	VETANQDKGNEMPSAQQEEAVIK	1	251586	TraesCS1B01G432300;TraesCS1D01G410900	TraesCS1B01G432300	53	75	yes	no	3	0.00059887	34.914	33361000	21997000	24018000	0	0	0	0	0	0	0	0	0	0	0	0	0	0	0	0	0	0
805	FLHASTDSDEGANSPTEVTTPTQESTEEAK	0	3178062	TraesCS1B01G432300	TraesCS1B01G432300	138	167	yes	yes	3	2.3618e-05	36.092	25741000	20766000	0	0	0	0	0	0	0	0	0	0	0	0	0	0	0	0	0	0	0
806	AYFDSADWALGK	0	1342194	TraesCS1B01G432300;TraesCS1D01G410900;TraesCS1A01G402900;TraesCS3D01G172800;TraesCS3B01G197500;TraesCS3A01G168900	TraesCS1B01G432300	96	107	yes	no	2	3.1022e-05	1188	134140000	112280000	73863000	29743000	34760000	39490000	17506000	8717500	18038000	19952000	20248000	13379000	0	0	0	0	0	0	65396000	28585000	48930000
807	GNEMPSAQQEEAVIK	0	1629.77	TraesCS1B01G432300;TraesCS1D01G410900.1;TraesCS1A01G402900.1	TraesCS1B01G432300	61	75	yes	no	2	0.00048525	1034	54057000	47633000	36000000	0	0	0	0	0	0	25549000	26728000	23290000	0	0	0	0	0	0	0	0	0
808	AKPVSSGSPWYGSDR	1	1592.76	TraesCS1B01G432700;TraesCS1A01G403300.1;TraesCS1D01G411300.1	TraesCS1B01G432700	41	55	no	no		0.0010704	63.727	0	0	0	0	0	0	0	0	0	0	0	86702000	24780000	31371000	65454000	0	0	0	0	0	0
809	GPLENLADHLADPVNNNAWAFATNFVPGK	0	3091152	TraesCS5D01G357600;TraesCS5B01G353200;TraesCS5A01G350600;TraesCS5D01G464900;TraesCS5D01G464700;TraesCS5B01G463100;TraesCS1D01G306200;TraesCS1A01G306600;TraesCS5A01G454200;TraesCS1B01G317500;TraesCS1B01G432700;TraesCS1A01G403300;Tra	TraesCS1B01G432700	238	266	no	no	3	0.015162	21.925	0	0	0	0	0	0	0	0	0	0	0	0	0	63285000	77671000	0	0	0	0	0	0
810	NRELEVIHCR	1	132467	TraesCS5D01G357600;TraesCS5B01G353200;TraesCS5A01G350600;TraesCSU01G250000;TraesCS5D01G464900;TraesCS5D01G464700;TraesCS5B01G463100;TraesCS7D01G199400;TraesCS7B01G103400;TraesCS7B01G103300;TraesCS6B01G122600;TraesCS6A01G093700;Trae	TraesCS1B01G432700	95	104	no	no	3	0.0030118	7643	0	0	0	0	0	0	0	0	0	0	0	0	0	9282500	10535000	0	0	0	0	0	0
811	PVSSGSPWYGSDR	0	1393262	TraesCS1B01G432700;TraesCS1A01G403300;TraesCS1D01G411300	TraesCS1B01G432700	43	55	no	no	2	0.0012248	8397	0	0	0	0	0	0	0	0	0	5501600	0	19017000	0	0	0	0	0	0	0	0	0
812	VAGGPLGEIVDPLYPGGSFDPLGLADDPEAFAELK	0	3525.76	TraesCS1D01G306200;TraesCS1A01G306600.1;TraesCS5A01G454200.1;TraesCS1B01G317500.1;TraesCS1B01G432700.1;TraesCS1A01G403300.1;TraesCS1B01G388300.1;TraesCS1B01G388200.1;TraesCS6A01G094300.1;TraesCS6A01G094200.1;TraesCS1D01G374900.1;TraesCS1D01G411300.1;Tra	TraesCS1B01G432700	177	211	no	no	3	8.2436e-08	48.831	44013000	0	0	0	0	0	11693000	0	28514000	0	0	0	0	144160000	0	0	0	0	0	0	0
813	ELEVIHCR	0	105423	TraesCS5D01G357600;TraesCS5B01G353200.1;TraesCS5A01G350600.1;TraesCSU01G250000.1;TraesCS5D01G464900.1;TraesCS5D01G464700.1;TraesCS5B01G463100.1;TraesCS7D01G199400.1;TraesCS7B01G103400.1;TraesCS7B01G103300.1;TraesCS6B01G122600.1;TraesCS6A01G093700.1;Trae	TraesCS1B01G432700	97	104	no	no	2	0.00069085	1559	0	0	0	0	0	0	0	0	0	0	0	0	14058000	24693000	34190000	0	0	0	0	0	0
814	FGEAVWFK	0	9829125	TraesCS5D01G357600;TraesCS5B01G353200;TraesCS5A01G350600;TraesCSU01G250000;TraesCS5D01G464900;TraesCS5D01G464700;TraesCS5B01G463100;TraesCS7D01G199400;TraesCS7B01G103400;TraesCS7B01G103300;TraesCS6B01G122600;TraesCS6A01G093700;Trae	TraesCS1B01G432700	126	133	no	no	2	0.0033707	134.06	29037000	22850000	33603000	46945000	47805000	28168000	12923000	0	15750000	16935000	21229000	23689000	0	202320000	219570000	0	0	0	0	0	0
815	WAMLGALGCVFPELLAR	0	1902.98	TraesCS5D01G357600;TraesCS5B01G353200;TraesCS5A01G350600;TraesCSU01G250000;TraesCS5D01G464900;TraesCS5D01G464700;TraesCS5B01G463100;TraesCS7D01G199400;TraesCS7B01G103400;TraesCS7B01G103300;TraesCS6B01G122600;TraesCS6A01G093700;Trae	TraesCS1B01G432700	105	121	no	no	2	2.169e-18	1437	87187000	61264000	98084000	84735000	110460000	43497000	0	0	20607000	31449000	39561000	48224000	80240000	98906000	117810000	0	0	5199100	13501000	0	0
816	GLVDHLQER	0	1065567	TraesCS1A01G406500;TraesCS1B01G436700.1;TraesCS1D01G414900.1	TraesCS1B01G436700	69	77	no	no	2	6.9442e-05	1527	0	0	0	0	0	0	0	0	0	0	0	0	174540000	216760000	137240000	0	0	0	0	0	0
817	VYAIGNPFGLDHTLTTGVISGLR	0	2400801	TraesCS1B01G437600;TraesCS1D01G416000;TraesCS1A01G408900	TraesCS1B01G437600	220	242	yes	no	3	0.00016972	51.834	0	0	0	0	0	0	0	0	0	10675000	0	0	18967000	20400000	18193000	0	0	0	0	0	0
818	LGHIVTNFHVIR	0	1404.8	TraesCS1B01G437600;TraesCS1D01G416000;TraesCS1A01G408900	TraesCS1B01G437600	152	163	yes	no	3	0.0079147	378	0	0	0	0	0	0	0	0	0	0	0	0	8145400	8195900	4628200	0	0	0	0	0	0
819	VGETVTVEVLR	0	1200714	TraesCS1B01G437600;TraesCS1D01G416000	TraesCS1B01G437600	398	408	yes	no	2	0.0030761	905	0	0	0	0	0	0	0	0	0	0	0	0	12845000	16976000	0	0	0	0	0	0	0
820	LRPLPVGVSADLLVGQK	1	1761.05	TraesCS1B01G437600;TraesCS1D01G416000;TraesCS1A01G408900	TraesCS1B01G437600	203	219	yes	no	3	0.00070811	45.723	0	0	0	0	0	0	0	0	0	0	0	0	11115000	9273400	7379300	0	0	0	0	0	0
821	LILGDIITSVNGTK	0	1442.83	TraesCS1B01G437600;TraesCS1D01G416000	TraesCS1B01G437600	369	382	yes	no	2	0.00091189	80.763	0	0	0	0	0	0	0	0	0	0	0	0	11067000	11296000	11241000	0	0	0	0	0	0
822	DVAVLSIEAPK	0	114039	TraesCS1B01G437600;TraesCS1D01G416000;TraesCS1A01G408900	TraesCS1B01G437600	190	200	yes	no	2	0.0074193	73.985	0	0	0	0	0	0	0	0	0	0	0	0	11958000	6436100	0	0	0	0	0	0	0
823	NIGLGVETIGSNAITK	0	1585.87	TraesCS1B01G439600	TraesCS1B01G439600	1304	1319	yes	yes	2	0.0067951	5369	8745700	7155000	0	0	0	0	0	0	0	0	0	0	0	0	0	0	0	0	6486200	0	0
824	LSLDATDLHIR	0	1252776	TraesCS1B01G439700	TraesCS1B01G439700	112	122	yes	yes	3	0.0058307	46.706	0	0	0	0	0	0	0	0	0	0	0	0	2818100	3039900	2057700	0	0	0	0	0	0
825	GLCTAIATHCPNALVNMISNPVNSTVPIAAEVFK	0	3608.82	TraesCS1B01G443200	TraesCS1B01G443200	126	159	yes	yes	3	0.028072	1624	0	78328000	58354000	0	0	0	0	0	0	0	0	0	0	0	0	0	0	0	28709000	0	0
826	TVTINEAGVK	0	1030659	TraesCS1B01G443900	TraesCS1B01G443900	199	208	no	no	2	0.0048504	99.802	183150000	126900000	0	32595000	43759000	29356000	13870000	0	18746000	0	21245000	0	23595000	23347000	0	43433000	0	0	60918000	21923000	0
827	FANPIAFFPK	0	1150175	TraesCS1B01G444900;TraesCS1A01G415000;TraesCS1D01G422300	TraesCS1B01G444900	136	145	yes	no	2	0.01286	736	0	0	0	0	0	0	0	0	0	0	0	0	0	0	0	8035800	0	14796000	0	0	0
828	GLTMDEIEEAFR	0	1409497	TraesCS1B01G447500;TraesCS1D01G424900	TraesCS1B01G447500	82	93	yes	no	2	0.00031027	1008	14962000	8376100	6381500	0	0	0	0	0	0	0	0	0	0	0	0	0	0	0	0	0	0
829	VDTSFLNFAIDDPAK	0	1651.81	TraesCS1D01G427400;TraesCS1A01G419600;TraesCS1B01G449700	TraesCS1B01G449700	282	296	no	no	2	8.4646e-05	95.018	0	0	8217700	20902000	0	14907000	21072000	12465000	21521000	0	0	0	0	0	0	0	0	0	0	0	0
830	EAIISHGCFLR	0	130155	TraesCS1D01G427400;TraesCS1A01G419600;TraesCS1B01G449700	TraesCS1B01G449700	401	411	no	no		0.0090245	60.91	0	0	0	0	0	0	22581000	0	35004000	0	0	0	0	0	0	0	0	0	0	0	0
831	DVLLNLLK	0	9268007	TraesCS1D01G427400;TraesCS1A01G419600;TraesCS1B01G449700	TraesCS1B01G449700	311	318	no	no	2	0.038243	64.803	0	0	0	15786000	0	9466000	11350000	0	11403000	0	0	4248400	0	0	0	0	0	0	0	0	0
832	NYADPNEVAAVILGGGTGTQLFPLTSTR	0	2861559	TraesCS1D01G427400;TraesCS1A01G419600;TraesCS1B01G449700	TraesCS1B01G449700	83	110	no	no	3	1.9717e-05	3886	0	0	0	0	0	11470000	8867400	0	0	6408800	7847600	0	0	0	0	0	0	13786000	0	0	0
833	GPAATGAQCVLTSDASPADTLVLR	0	2370849	TraesCS1D01G427400;TraesCS1A01G419600;TraesCS1B01G449700	TraesCS1B01G449700	54	77	no	no		0.00025972	9067	0	0	0	10987000	0	0	24367000	0	38041000	0	0	0	0	0	0	0	0	0	0	0	0
834	ISNCIIDMNAR	0	1305169	TraesCS1D01G427400;TraesCS1A01G419600;TraesCS1B01G449700	TraesCS1B01G449700	468	478	no	no	2	0.01104	67.704	9055300	0	7789200	0	8716300	20630000	0	0	34621000	10196000	0	17079000	0	0	0	0	0	0	0	0	0
835	SIEHILILSGDQLYR	0	1755.95	TraesCS1D01G427400;TraesCS1A01G419600;TraesCS1B01G449700	TraesCS1B01G449700	208	222	no	no		1.39e-09	9691	0	0	0	2835100	0	0	34123000	9222400	41072000	16947000	16572000	20255000	0	0	0	4739400	0	27056000	0	0	0
836	TPFFTSPR	0	9518142	TraesCS1D01G427400;TraesCS1A01G419600;TraesCS1B01G449700	TraesCS1B01G449700	380	387	no	no	2	0.0035154	133	0	0	0	59547000	0	46400000	25846000	0	36519000	29911000	27279000	27210000	0	0	0	0	0	18946000	0	0	0
837	ATPAVPIGGCYR	0	1260285	TraesCS1D01G427400;TraesCS1A01G419600;TraesCS1B01G449700	TraesCS1B01G449700	111	122	no	no	2	4.3394e-06	1288	0	0	10316000	49578000	21550000	33293000	50660000	0	53350000	32542000	28183000	32459000	0	0	0	0	0	0	0	0	0
838	EGVQEADRPEEGYYIR	1	1909.88	TraesCS1B01G449700	TraesCS1B01G449700	495	510	yes	yes		8.488e-08	1057	0	0	0	0	0	54583000	115950000	41671000	98053000	134250000	112580000	134630000	0	0	0	0	0	0	0	0	0
839	HVDDNADITLSCAPVGESR	0	2054.93	TraesCS1D01G427400;TraesCS1A01G419600;TraesCS1B01G449700	TraesCS1B01G449700	232	250	no	no		1.9265e-20	1061	0	0	0	0	0	8233500	69168000	22401000	69654000	11711000	9733700	29491000	0	0	0	0	0	0	0	0	0
840	YAELHDFGSEILPR	0	1645.81	TraesCS1D01G427400;TraesCS1A01G419600;TraesCS1B01G449700	TraesCS1B01G449700	321	334	no	no		0.00088727	72.006	0	0	0	16676000	0	8769500	26669000	0	31343000	15894000	11863000	28189000	0	0	0	0	0	0	0	0	0
841	VPIGVGENTK	0	1012553	TraesCS1D01G427400;TraesCS1A01G419600;TraesCS1B01G449700	TraesCS1B01G449700	458	467	no	no	2	0.00081918	1223	0	0	0	44974000	28864000	27092000	0	0	25036000	0	13162000	0	0	0	0	0	0	0	0	0	0
842	GSNPMETISEAGNLADAK	0	1803.83	TraesCS1B01G450700	TraesCS1B01G450700	161	178	yes	yes	2	0.0064931	5063	12443000	11786000	0	0	0	0	0	0	0	0	0	0	0	0	0	0	0	0	0	0	0
843	SLYEVLSTSDDMGGVLSDDK	0	2129.97	TraesCS1B01G458900;TraesCS1B01G457600	TraesCS1B01G458900	217	236	yes	no	2	2e-37	140	24314000	25498000	21734000	0	0	0	0	0	0	0	0	0	0	0	0	0	0	0	0	0	0
844	YEFCIQWER	0	1329812	TraesCS1B01G458900;TraesCS1B01G457600	TraesCS1B01G458900	206	214	yes	no	2	0.014286	83.005	9704200	17267000	16479000	0	0	0	0	0	0	0	4080400	0	0	0	0	7563600	0	8339400	0	0	0
845	MTLEQSFEQR	0	1267867	TraesCS1B01G458900;TraesCS1B01G457600	TraesCS1B01G458900	172	181	yes	no	2	0.0046697	115.71	16902000	29202000	21909000	0	0	0	0	0	0	0	0	0	0	0	0	0	0	0	0	0	0
846	SMNDAACEWGVECIK	0	1768.72	TraesCS1B01G458900;TraesCS1B01G457600	TraesCS1B01G458900	191	205	yes	no	2	6.6504e-06	99	17767000	22537000	20226000	0	0	0	0	0	0	5216400	0	0	0	0	0	0	0	0	0	0	0
847	ILPSGVHFLLPVVDR	0	1660.97	TraesCS1B01G458900;TraesCS1B01G457600	TraesCS1B01G458900	88	102	yes	no		0.00052582	6785	19171000	31165000	37061000	0	0	0	0	0	0	6611200	6878800	2683300	0	0	0	16571000	16363000	10605000	0	0	0
848	DYGDADANGGFEGGGGGGGYPAPR	0	2212.9	TraesCS1B01G468700	TraesCS1B01G468700	82	105	yes	yes	2	6.61e-13	1054	25702000	23957000	14360000	0	0	0	0	0	0	0	0	0	0	0	0	0	0	0	12719000	0	0
849	AEDTVPAAAAAAATSVDDAEGK	0	2029.94	TraesCS1A01G438600;TraesCS1B01G472500	TraesCS1B01G472500	288	309	no	no	2	0.0010877	5736	10511000	10071000	8446600	0	0	0	0	0	0	0	0	0	0	0	0	0	0	0	9572600	0	0
850	LLAELGEGPAPAPEK	0	1490.8	TraesCS1B01G472500;TraesCS1D01G446900;TraesCS1D01G446400	TraesCS1B01G472500	337	351	no	no	2	2.6709e-07	1123	23776000	25239000	17843000	0	26832000	17341000	0	0	0	17513000	18272000	17492000	6125400	5173300	0	17500000	17506000	15960000	15461000	0	0
851	GGDSLAAPDADDAGGK	0	1415165	TraesCS1A01G438600;TraesCS1B01G472500;TraesCS1D01G446900	TraesCS1B01G472500	231	246	no	no	2	0.00071276	75.088	16622000	21720000	13470000	0	16133000	17640000	0	0	0	34728000	33950000	0	0	0	0	0	8594700	0	0	0	0
852	QFLGESEVPVADGAAPEIK	0	1955.98	TraesCS1A01G438600;TraesCS1B01G472500;TraesCS1D01G446900;TraesCS1D01G446400	TraesCS1B01G472500	513	531	no	no	2	1.8166e-05	1067	26084000	24539000	18505000	0	21391000	0	0	0	0	23607000	27707000	14581000	0	0	0	20649000	23970000	23250000	19248000	0	0
853	SEASGDLDDVDLDFDFSK	0	1973.84	TraesCS1A01G438600;TraesCS1B01G472500;TraesCS1D01G446900;TraesCS1D01G446400	TraesCS1B01G472500	124	141	no	no	2	8.7038e-19	119.01	31450000	22275000	0	0	0	0	0	11261000	0	25958000	26620000	12948000	0	0	0	0	20534000	21263000	19089000	14188000	12161000
854	TGDGAPAEAGGGASTGIK	0	1515.72	TraesCS1B01G480600	TraesCS1B01G480600	537	554	yes	yes	2	0.0001968	7824	0	36995000	20445000	0	0	0	0	0	0	0	0	0	0	0	0	0	0	0	0	0	0
855	LGSSAAGTAPVEGEGGEDK	0	1730.8	TraesCS1B01G480600	TraesCS1B01G480600	1211	1229	yes	yes	2	1.0466e-06	124.07	75880000	75854000	56983000	0	0	0	0	0	0	22025000	0	0	0	0	0	18608000	0	0	0	0	0
856	DAAPDENEAATPAEAGDAASTGFK	0	2305	TraesCS1B01G480600	TraesCS1B01G480600	734	757	yes	yes	2	0.041701	2648	0	20109000	19166000	0	0	0	0	0	0	0	0	0	0	0	0	0	0	0	0	0	0
857	VFLQQQCSPVAMPQR	0	1787.88	TraesCS1D01G000200;TraesCS1D01G009900	TraesCS1D01G000200	152	166	no	no		7.7271e-84	2612	0	0	0	999950000	113590000	375740000	1904200000	2455100000	1515800000	0	0	40266000	0	0	0	0	0	0	0	0	0
858	ILPTMCSVNVPLYR	0	1661.86	TraesCS1D01G000200	TraesCS1D01G000200	278	291	yes	yes		3.8424e-11	1454	0	0	0	1565800000	236060000	513590000	1400500000	2676400000	1082200000	15888000	0	41243000	0	0	0	0	0	0	0	0	0
859	SQMLQQSSCHVMQQQCCQQLPQIPQQSR	0	3442421	TraesCS1D01G000200	TraesCS1D01G000200	170	197	no	no		1.196e-52	135	0	0	0	0	0	269900000	5196100000	5102500000	4985700000	31059000	0	59728000	0	0	0	0	0	0	0	0	0
860	TTTSVPFGVGTGVGAY	0	1512.75	TraesCS1D01G000200	TraesCS1D01G000200	292	307	no	no	2	3.2733e-10	1083	0	0	0	133870000	0	0	124530000	310570000	70854000	0	0	0	0	0	0	0	0	0	0	0	0
861	TTTSVPFGVGAGVGAY	0	1482.74	TraesCS1D01G000300	TraesCS1D01G000300	339	354	yes	yes	2	0.0047838	56.916	0	0	0	0	0	0	0	236970000	0	0	0	0	0	0	0	0	0	0	0	0	0
862	VNVPLYR	0	8599159	TraesCS1D01G000300	TraesCS1D01G000300	332	338	no	no	2	4.531e-10	1682	0	0	0	796570000	72323000	245000000	784480000	1282300000	404100000	0	0	17705000	0	0	0	0	0	0	0	0	0
863	SQMLQQSSCHVMQQQCCQQLLQIPQQSR	0	3458734	TraesCS1D01G000300	TraesCS1D01G000300	217	244	yes	yes		2.8877e-109	1768	0	0	0	43354000	0	40285000	1683600000	1778500000	1628600000	0	0	13696000	0	0	0	0	0	0	0	0	0
864	TLPTMCR	0	8771499	TraesCS1D01G000300	TraesCS1D01G000300	325	331	no	no	2	0.0098364	118.06	0	0	0	288330000	78393000	99170000	103280000	359700000	351460000	0	0	0	0	0	0	0	0	0	0	0	0
865	SAWEPQHPSSPEHQPTPQPQEHPVPHQK	0	3216126	TraesCS1D01G000700	TraesCS1D01G000700	27	54	yes	yes		5.1321e-07	6102	0	0	0	0	0	182110000	1416700000	425040000	1193000000	0	0	0	0	0	0	0	0	0	0	0	0
866	HVVFGQVLEGMDIVR	0	1697.89	TraesCS1D01G000800;TraesCS1B01G011100;TraesCS1A01G007500	TraesCS1D01G000800	203	217	yes	no		8.411e-11	1356	0	0	14035000	0	0	0	0	0	4144000	43845000	42694000	49749000	61684000	87281000	73709000	8892200	32915000	43685000	9296800	7346000	0
867	VYFDISIGNPVGK	0	1407.74	TraesCS1D01G000800;TraesCS1B01G011100;TraesCS1A01G007500	TraesCS1D01G000800	80	92	yes	no	2	3.8933e-05	112.75	20489000	23285000	24797000	8361900	8425100	8406500	0	0	7848700	19119000	24032000	19215000	41978000	61914000	53426000	0	0	0	28827000	13766000	0
868	IVIGLYGDDVPQTVENFR	0	2034.04	TraesCS1D01G000800;TraesCS1B01G011100;TraesCS1A01G007500	TraesCS1D01G000800	97	114	yes	no		6.295e-73	1913	0	165820000	168510000	38731000	80275000	46841000	21881000	18208000	29339000	146120000	144040000	105010000	161620000	200840000	186920000	0	126850000	144120000	133350000	60813000	39237000
869	DFMIQGGDFDK	0	1271492	TraesCS1D01G000800;TraesCS1B01G011100;TraesCS1A01G007500.1	TraesCS1D01G000800	136	146	yes	no	2	0.0065943	7665	12477000	15540000	21496000	0	0	0	0	0	0	7891000	7499400	7480900	5863500	17865000	6038200	0	0	0	0	0	0
870	TPWLDGR	0	843239	TraesCS1D01G000800;TraesCS1B01G011100;TraesCS1A01G007500.1	TraesCS1D01G000800	196	202	yes	no	2	0.016106	1062	0	0	41584000	0	47145000	0	0	0	0	38606000	36940000	30821000	0	57354000	63852000	0	0	0	0	16767000	0
871	NFLLQQCKPVSLVSSLWSMILPR	1	2715604	TraesCS1D01G001000	TraesCS1D01G001000	158	180	yes	yes	3	0.0040228	4792	0	0	0	0	0	0	24884000	11594000	83723000	0	0	0	0	0	0	0	0	0	0	0	0
872	QQCCQQLAQIPQQLQCAAIHSIVHSIIMQQEQQEQR	0	4357.09	TraesCS1D01G001000	TraesCS1D01G001000	188	223	yes	yes	4	2.075e-30	8945	0	0	0	0	0	0	177300000	0	205830000	0	0	0	0	0	0	0	0	0	0	0	0
873	SLVLQTLATMCNVYVPPYCSTIR	0	2685329	TraesCS1D01G001000	TraesCS1D01G001000	263	285	yes	yes		4.049e-47	1389	0	0	0	198080000	21492000	150540000	269670000	72640000	304690000	0	0	0	0	0	0	0	0	0	0	0	0
874	NFLLQQCKPVSLVSSLWSMIWPQSDCQVMR	1	3636.77	TraesCS1D01G001100	TraesCS1D01G001100	158	187	yes	yes		0.021563	22.081	0	0	0	0	0	0	0	8866000	96192000	0	0	0	0	0	0	0	0	0	0	0	0
875	PVSLVSSLWSMIWPQSDCQVMR	0	2605491	TraesCS1D01G001100	TraesCS1D01G001100	166	187	yes	yes		0.0004855	47.915	0	0	0	0	0	0	22418000	32367000	8191000	0	0	0	0	0	0	0	0	0	0	0	0
876	APFSSVVAGIGGQ	0	1188139	TraesCS1D01G001100	TraesCS1D01G001100	283	295	yes	yes	2	6.4882e-09	1282	0	0	0	0	0	0	16468000	192170000	0	0	0	0	0	0	0	0	0	0	0	0	0
877	SLVLQTLPTMCNVYVPPECSIIK	0	266158	TraesCS1D01G001100;TraesCS1B01G010900	TraesCS1D01G001100	260	282	no	no		8.7832e-51	1053	0	0	0	2215400000	464120000	1786000000	1287400000	1403900000	1667200000	0	0	0	0	0	0	0	0	0	0	0	0
878	NILLQQCKPASLVSSLWSIIWPQSDCQVMR	1	3556.8	TraesCS1D01G001200	TraesCS1D01G001200	186	215	yes	yes	3	1.47e-32	1164	0	0	0	0	0	0	93158000	72651000	272810000	0	0	0	0	0	0	0	0	0	0	0	0
879	APFASIVAGIGGQ	0	1186346	TraesCS1D01G001200;TraesCS1B01G010700.1;TraesCS1D01G001000.1	TraesCS1D01G001200	315	327	no	no	2	2.626e-10	1542	0	0	0	8962500	0	0	13603000	381740000	0	0	0	0	0	0	0	0	0	0	0	0	0
880	PASLVSSLWSIIWPQSDCQVMR	0	2559614	TraesCS1D01G001200	TraesCS1D01G001200	194	215	yes	yes		5.8076e-120	260.85	0	0	0	0	0	9491000	460590000	498830000	206620000	0	0	0	0	0	0	0	0	0	0	0	0
881	SLVLQTLPSMCNVYVPPECSIMR	0	2693049	TraesCS1D01G001200	TraesCS1D01G001200	292	314	yes	yes		4.53e-64	166.92	0	0	0	1436300000	86669000	622530000	1191600000	1647900000	1397200000	0	0	0	0	0	0	0	0	0	0	0	0
882	SFIQPSLQQQLNPCK	0	1786.9	TraesCS1D01G001200	TraesCS1D01G001200	171	185	yes	yes		1.8991e-68	2074	0	0	0	1560300000	97436000	797500000	2284000000	2787400000	2416000000	0	0	27091000	0	0	0	0	0	0	0	0	0
883	NILLQQCK	0	1015485	TraesCS1B01G010800;TraesCS1D01G001200	TraesCS1D01G001200	186	193	no	no	2	1.1361e-05	1382	0	0	0	783930000	40213000	317470000	0	791810000	581580000	0	0	0	0	0	0	0	0	0	0	0	0
884	LSLLQSVIPFLR	0	1384.84	TraesCS1D01G001300	TraesCS1D01G001300	190	201	yes	yes	2	0.00016555	110.87	0	0	0	38509000	0	8901000	0	15824000	0	0	0	0	0	0	0	0	0	0	0	0	0
885	EFLLQQCNPEEK	0	1533.71	TraesCS1D01G001300;TraesCS1B01G010600;TraesCS1A01G007200	TraesCS1D01G001300	178	189	yes	no	2	1.361e-17	2026	0	0	0	331300000	38564000	197120000	506200000	710760000	679340000	0	0	13246000	0	0	0	0	0	0	0	0	0
886	GFGQPQPQQLGQEMPMQPQHQLGQHSILPQQLAQYQLVR	0	4463379	TraesCS1D01G001300	TraesCS1D01G001300	250	288	yes	yes	4	1.7874e-37	8607	0	0	0	0	0	0	208120000	529880000	374460000	0	0	0	0	0	0	0	0	0	0	0	0
887	LSLLQSVIPFLRPK	1	1609.99	TraesCS1D01G001300	TraesCS1D01G001300	190	203	yes	yes		1.2628e-07	125.75	0	0	0	150330000	0	0	75119000	40094000	223700000	0	0	0	0	0	0	0	0	0	0	0	0
888	IHDQERPQQSFLQQQPLIQQQPYPPQEPQQPLFPQK	1	4363138	TraesCS1D01G001300	TraesCS1D01G001300	27	62	yes	yes	4	4.787e-13	65.736	0	0	0	0	0	0	303610000	388120000	281080000	0	0	0	0	0	0	0	0	0	0	0	0
889	CPAIHNIVHAIVMQQQHVDR	0	2365896	TraesCS1D01G001300;TraesCS1B01G010600	TraesCS1D01G001300	230	249	yes	no		1.0181e-39	103.87	0	0	0	0	0	0	111370000	61708000	58244000	0	0	0	0	0	0	0	0	0	0	0	0
890	LSNLGVLK	0	8422255	TraesCS1D01G001500	TraesCS1D01G001500	523	530	yes	yes	2	0.034286	709	216290000	0	105970000	0	0	0	0	0	0	0	0	0	0	0	0	0	0	0	0	0	0
891	ASPAAAAEETPAAASTPR	0	1667.81	TraesCS1D01G002400	TraesCS1D01G002400	753	770	yes	yes	2	0.013741	5045	9712000	8482200	7456700	0	0	0	0	0	0	0	0	0	0	0	0	0	0	0	0	0	0
892	PWQQQPLQQK	0	1279673	TraesCS1D01G007400	TraesCS1D01G007400	32	41	yes	yes	2	9.265e-20	188.81	0	0	0	20090000	0	0	35368000	102050000	22731000	0	0	0	0	0	0	0	0	0	0	0	0
893	IPEQSRYEAIR	1	1360.71	TraesCS1D01G007400	TraesCS1D01G007400	173	183	yes	yes	3	0.022034	5084	0	0	0	0	0	0	24845000	35715000	22291000	0	0	0	0	0	0	0	0	0	0	0	0
894	TLPTMCSVNVPLYSSITSAPLGVGSR	0	2706721	TraesCS1D01G007400	TraesCS1D01G007400	269	294	yes	yes		2.0328e-40	1183	0	0	0	0	0	0	0	312990000	0	0	0	0	0	0	0	0	0	0	0	0	0
895	SQMWQQSSCNVMQQQCCQQLPR	0	2811768	TraesCS1D01G007400	TraesCS1D01G007400	151	172	yes	yes		2.9695e-30	130.07	0	0	0	0	0	0	257590000	263610000	277630000	0	0	0	0	0	0	0	0	0	0	0	0
896	GTFLQPHQIAR	0	1266833	TraesCS1D01G007400	TraesCS1D01G007400	248	258	yes	yes		7.412e-12	171.73	0	0	0	293420000	0	283190000	587480000	525950000	517760000	16360000	0	23585000	0	0	0	0	0	0	0	0	0
897	LEVMTSIALR	0	1131322	TraesCS1D01G007400	TraesCS1D01G007400	259	268	yes	yes	2	5.852e-12	1754	0	0	0	47847000	0	17093000	143380000	168900000	101140000	0	0	3545300	0	0	0	0	0	0	0	0	0
898	ETFPQQPPSSQQQQPFPQQPPFLQQQPSFSQQPLFSQK	0	4439611	TraesCS1D01G007400	TraesCS1D01G007400	42	79	yes	yes	4	3.6191e-05	31.742	0	0	0	0	0	0	178240000	168550000	139140000	0	0	0	0	0	0	0	0	0	0	0	0
899	VFLQQQCSPVAMPQHLAR	0	2109.06	TraesCS1D01G007400	TraesCS1D01G007400	133	150	yes	yes		2.94e-32	1317	0	0	0	0	0	0	477210000	523550000	115900000	0	0	0	0	0	0	0	0	0	0	0	0
900	FEEAANAFYEGVQLEPENK	0	2184	TraesCS1A01G009000;TraesCS1B01G013900;TraesCS1D01G007800.3	TraesCS1D01G007800	410	428	no	no	2	5.502e-17	1225	18882000	21302000	19194000	0	0	0	0	0	0	0	0	0	0	0	0	0	0	0	0	0	0
901	FGSALDEEGK	0	1051822	TraesCS1A01G009000;TraesCS1B01G013900;TraesCS1D01G007800.3	TraesCS1D01G007800	32	41	no	no	2	0.0015081	116.05	23757000	14456000	13197000	0	0	0	0	0	0	0	0	0	0	0	0	0	0	0	0	0	0
902	FLVEQLR	0	903178	TraesCS1A01G009000;TraesCS1B01G013900;TraesCS1D01G007800.3	TraesCS1D01G007800	73	79	no	no	2	0.016762	1057	24164000	24263000	25498000	0	0	0	0	0	0	0	0	0	0	0	0	0	0	0	0	0	0
903	LETVEYLLGR	0	1191499	TraesCS1A01G009000;TraesCS1D01G007800.3	TraesCS1D01G007800	102	111	no	no	2	0.00025198	140	55389000	58087000	75909000	0	0	0	0	0	0	0	0	0	0	0	0	0	0	0	0	0	0
904	CLLQAGGDPNTSDDDGFKPIEVAALR	1	2758232	TraesCS1A01G009000;TraesCS1B01G013900;TraesCS1D01G007800.3	TraesCS1D01G007800	237	262	no	no	3	4.1167e-10	5857	24811000	29511000	37613000	0	0	0	0	0	0	0	0	0	0	0	0	0	0	0	0	0	0
905	DNLEVVEHLLPLTSPIPGVSNWTVDGIVK	0	3140758	TraesCS1A01G009000;TraesCS1B01G013900;TraesCS1D01G007800.3	TraesCS1D01G007800	263	291	no	no		0.00012633	3724	0	62447000	94328000	0	0	0	0	0	0	0	0	0	0	0	0	0	0	0	0	0	0
906	VFLQQQCSHVAMSQR	0	1817.87	TraesCS1D01G009400	TraesCS1D01G009400	131	145	yes	yes		4.111e-52	1987	0	0	0	378540000	0	517530000	3838700000	3724300000	4030000000	54957000	15500000	140510000	0	0	0	0	0	0	0	0	0
907	SQMWQQSSCHVMQQQCCQQLPQIPEQSR	0	3516214	TraesCS1D01G009400;TraesCS1A01G010900	TraesCS1D01G009400	149	176	yes	no		1.378e-65	136.01	0	0	0	0	0	81582000	2299700000	2651500000	2352200000	17883000	0	41116000	0	0	0	0	0	0	0	0	0
908	SQMWQQSSCHVMQQQCCQQLQQIPEQSR	0	3547272	TraesCS1D01G009900	TraesCS1D01G009900	154	181	yes	yes	3	1.106e-12	8965	0	0	0	0	0	0	187460000	174750000	124730000	0	0	0	0	0	0	0	0	0	0	0	0
909	GACFSDTNCASVCR	0	1603177	TraesCS1D01G012000;TraesCS7B01G244000.1;TraesCS1D01G011900.1	TraesCS1D01G012000	45	58	yes	no	2	6.6473e-10	1287	0	0	0	0	0	14655000	97186000	25227000	44501000	12356000	6472000	17583000	0	0	0	0	0	0	0	0	0
910	GTCLSDSNCAGVCR	0	1555177	TraesCS1D01G012600;TraesCS1A01G014800	TraesCS1D01G012600	45	58	yes	no	2	1.6466e-06	115.78	68058000	58116000	37823000	0	0	0	0	0	0	0	0	0	0	0	0	0	0	0	17192000	0	0
911	IPEQSRYDAIR	1	1346943	TraesCS1D01G015100;TraesCS1D01G008600;TraesCS1B01G042700	TraesCS1D01G015100	238	248	yes	no	3	0.0056918	6308	0	0	0	0	0	0	29726000	25196000	0	0	0	0	0	0	0	0	0	0	0	0	0
912	AIIYSIVLQEQQHGQGFNQPQQQQPQQSVQGVSQPQQQQK	0	4557749	TraesCS1D01G015100	TraesCS1D01G015100	249	288	yes	yes		2.0225e-109	136.77	0	0	0	394010000	0	285860000	1182100000	1380500000	1124000000	30164000	0	0	0	0	0	0	0	0	0	0	0
913	SQMLWQSSCHVMQQQCCQQLPR	0	2819182	TraesCS1D01G015100;TraesCS1D01G008600;TraesCS1B01G042700	TraesCS1D01G015100	216	237	yes	no		7.7089e-61	154.74	0	0	0	36972000	0	35410000	1104700000	968770000	1360400000	0	0	0	0	0	0	0	0	0	0	0	0
914	DEYDESGPAIVHR	0	1486688	TraesCS1D01G020000;TraesCS1B01G024500.1;TraesCS1A01G020500	TraesCS1D01G020000	362	374	yes	no		4.5237e-05	102.06	0	0	0	0	0	0	0	0	0	16268000	0	45437000	0	0	0	16981000	0	0	15032000	7788600	6584100
915	GYSFTTSAER	0	111704	TraesCS1D01G020000;TraesCS1B01G024500;TraesCS1A01G020500	TraesCS1D01G020000	199	208	yes	no	2	0.00024832	143.01	0	84046000	64584000	0	20127000	9057900	0	0	0	32311000	40168000	0	0	0	0	20760000	12045000	0	39537000	0	26415000
916	DLYGNIVLSGGTTMFPGIADR	0	2196.09	TraesCS5D01G516200;TraesCS5B01G516100.1;TraesCS4A01G356100;TraesCS1D01G020000.1;TraesCS1B01G024500.1;TraesCS1A01G020500	TraesCS1D01G020000	294	314	no	no	2	0.000511	7217	0	44690000	0	0	0	0	0	0	0	8824000	0	10836000	0	0	0	0	9642600	9579800	12925000	10330000	13347000
917	IFVDTVDDTPFTG	0	1425664	TraesCS1D01G027400	TraesCS1D01G027400	66	78	yes	yes	2	3.8495e-10	1456	156250000	105420000	69853000	0	0	0	0	0	0	0	0	0	0	0	0	0	0	0	0	0	0
918	TEWPELVGK	0	1057444	TraesCS1D01G027800;TraesCS1B01G035000;TraesCS1B01G034300;TraesCSU01G272500;TraesCS1B01G036100;TraesCS1B01G034400;TraesCSU01G000300;TraesCS1D01G028500	TraesCS1D01G027800	23	31	yes	no	2	0.013043	8512	0	0	0	0	0	0	25661000	0	0	0	0	0	0	0	0	0	0	0	0	0	0
919	LFVDSLDK	0	935964	TraesCS1D01G027800;TraesCS1B01G035000;TraesCS1B01G034300;TraesCS1D01G028100	TraesCS1D01G027800	69	76	yes	no	2	0.012941	9899	0	0	0	0	0	0	36170000	0	0	0	0	0	0	0	0	0	0	0	0	0	0
920	AEQYLADSGLPYTIIR	0	1808.93	TraesCS1D01G030600;TraesCS1B01G037100.1	TraesCS1D01G030600	204	219	yes	no	2	0.00159	6595	0	0	0	0	0	0	0	0	0	8617500	8776400	5246600	0	19239000	16525000	0	0	0	0	0	0
921	ELIVGKDDEILK	1	1370.77	TraesCS1D01G030600;TraesCS1B01G037100;TraesCS1A01G030100	TraesCS1D01G030600	232	243	no	no	3	0.025431	4184	0	0	0	0	0	0	0	0	0	0	0	0	0	21578000	16762000	0	0	0	0	0	0
922	AFDLASKPEGEGTPTTDFK	1	2009.96	TraesCS1D01G030600;TraesCS1A01G030100	TraesCS1D01G030600	271	289	no	no	2	1.4507e-05	93.011	0	0	0	0	0	0	0	0	0	0	0	0	0	25913000	17804000	0	0	0	0	0	0
923	GGRPEFYFEEGSDPEQVDWIGQK	1	2669034	TraesCS1D01G030600;TraesCS1B01G037100;TraesCS1A01G030100	TraesCS1D01G030600	138	160	no	no	3	4.861e-37	99.999	0	0	0	0	0	0	0	0	0	18080000	20707000	15428000	28740000	48257000	45833000	0	0	0	0	0	0
924	DDGTTVFSGGCDK	0	1357456	TraesCS1D01G034200;TraesCS1B01G041300;TraesCS1A01G033000;TraesCS3A01G226200	TraesCS1D01G034200	77	89	no	no	2	0.0047036	68.069	10170000	13133000	10087000	0	0	0	0	0	0	0	0	0	0	0	0	0	0	0	0	0	0
925	NIVIFNLQNPQTEFK	0	1803.95	TraesCS1D01G034200;TraesCS1B01G041300.1;TraesCS1A01G033000.1	TraesCS1D01G034200	171	185	yes	no	2	5.0431e-09	119.03	16505000	19335000	24588000	0	0	0	0	0	0	0	0	0	0	0	0	10798000	0	0	0	0	0
926	SFEVLPNPGDSLSSLSFSPK	0	2107.05	TraesCS1D01G034200;TraesCS1B01G041300;TraesCS1A01G033000	TraesCS1D01G034200	16	35	yes	no	2	0.0031727	484	0	0	0	0	0	0	0	0	0	0	0	0	0	0	0	14295000	19725000	22464000	0	0	0
927	CVAAFPDQQGFLVGSIEGR	0	2049.99	TraesCS1D01G034200;TraesCS1B01G041300;TraesCS1A01G033000	TraesCS1D01G034200	197	215	yes	no	2	0.0028779	6595	0	0	0	0	0	0	0	0	0	0	0	0	0	0	0	11198000	15755000	12070000	0	0	0
928	QPNPAHVQQLPDR	0	1498.76	TraesCS1D01G034200;TraesCS1B01G041300.1;TraesCS1A01G033000.1	TraesCS1D01G034200	140	152	yes	no	3	0.0068129	38.787	0	3983900	6646400	0	0	0	0	0	0	0	0	5179100	0	0	0	11301000	8399500	7206900	4463600	0	0
929	GLDCGGEGWVTAGEDGR	0	1734.73	TraesCS1D01G036300;TraesCS1B01G051100;TraesCS1A01G035000	TraesCS1D01G036300	115	131	yes	no	2	0.00013059	8588	0	8699400	8031800	0	0	0	0	0	0	0	0	0	0	0	0	0	0	0	0	0	0
930	HLLLAIR	0	8344396	TraesCS1D01G039800;TraesCS1D01G039900;TraesCS1B01G048900;TraesCS1A01G038200;TraesCS1A01G038100;TraesCS1B01G049100;TraesCS5D01G478400;TraesCS5D01G444000;TraesCS5D01G192800;TraesCS5B01G477300;TraesCS5B01G439500;TraesCS5A01G465500;Tra	TraesCS1D01G039800	89	95	no	no	2	5.395e-24	208.83	173710000	394610000	875320000	18646000	58612000	0	13821000	0	20566000	182310000	220030000	92379000	0	0	0	980290000	2383400000	1207700000	1590600000	892450000	582580000
931	FLEGASSIDNHVHTSSFEK	0	2103.99	TraesCS1D01G041200	TraesCS1D01G041200	298	316	yes	yes	3	0.0014065	30.042	0	0	0	0	0	0	21227000	0	29906000	0	0	0	14496000	19050000	17901000	0	0	0	0	0	0
932	LPFEAGEIDFGEPGTNGQHSFYQLIHQGR	0	3243374	TraesCS1D01G041200	TraesCS1D01G041200	373	401	yes	yes	4	0.026084	167	0	0	0	0	0	0	0	0	0	0	0	0	0	0	0	0	11653000	13341000	0	0	0
933	TFTTAETMLNAR	0	1354551	TraesCS1A01G040600;TraesCS1B01G053600;TraesCS1D01G041200	TraesCS1D01G041200	214	225	no	no	2	1.9058e-05	121.73	0	0	0	0	0	0	0	0	0	0	0	0	0	0	0	0	0	0	52741000	18625000	36668000
934	GVSIDGVR	0	8013447	TraesCS1A01G040600;TraesCS1B01G053600;TraesCS1D01G041200	TraesCS1D01G041200	365	372	no	no	2	0.0067821	1149	43473000	0	0	28333000	32240000	0	0	0	0	0	0	0	0	0	0	0	0	0	0	0	0
935	YSVCSAVGVLPLSLQYGFPIVQK	0	25244	TraesCS1A01G040600;TraesCS1B01G053600;TraesCS1D01G041200	TraesCS1D01G041200	275	297	no	no		5.6192e-09	59.975	0	18047000	18416000	0	0	0	0	0	0	0	0	0	0	0	0	0	0	0	68188000	0	15497000
936	QFSETFR	0	9132938	TraesCS1A01G040600;TraesCS1B01G053600;TraesCS1D01G041200	TraesCS1D01G041200	128	134	no	no	2	0.022664	97.071	0	0	0	0	0	0	0	0	0	0	0	0	26704000	31226000	0	31608000	0	0	0	0	30306000
937	LAPHIQQLSMESNGK	0	1651.84	TraesCS1A01G040600;TraesCS1B01G053600;TraesCS1D01G041200	TraesCS1D01G041200	350	364	no	no	3	0.0018055	3929	0	0	0	0	0	0	0	0	0	0	6636600	0	8656000	13692000	0	0	0	0	0	0	0
938	PVEGFNPSSASLLTR	0	1573.81	TraesCS1A01G040600;TraesCS1B01G053600;TraesCS1D01G041200	TraesCS1D01G041200	535	549	no	no	2	1.3091e-07	114.72	0	0	0	0	0	0	0	0	0	0	0	5416900	0	0	0	44363000	53730000	57506000	15389000	0	0
939	DLMTDADR	0	9350185	TraesCS1A01G040600;TraesCS1B01G053600.1;TraesCS1D01G041200.1	TraesCS1D01G041200	30	37	no	no	2	0.017924	8723	0	0	0	16477000	28440000	25847000	5506200	7878900	9188500	18446000	25347000	14521000	0	0	0	0	0	0	0	0	0
940	DAVINSDGVNVVPEVWAVK	0	2010.04	TraesCS1A01G040600;TraesCS1B01G053600;TraesCS1D01G041200	TraesCS1D01G041200	105	123	no	no	2	1.9486e-53	1762	91591000	52663000	48412000	42476000	43806000	37238000	30132000	0	39384000	30921000	38066000	45239000	22664000	34556000	22898000	38548000	73891000	90326000	89055000	52266000	79917000
941	EWIVSSLGPQAVSK	0	1499.8	TraesCS1B01G053600;TraesCS1D01G041200	TraesCS1D01G041200	229	242	no	no	2	7.7824e-06	1094	66935000	41951000	32795000	10859000	0	0	17868000	0	20395000	0	0	8924400	0	0	0	0	39564000	0	0	20552000	37710000
942	EFGIDPNNAFAFWDWVGGR	0	2197	TraesCS1A01G040600;TraesCS1B01G053600.1;TraesCS1D01G041200.1	TraesCS1D01G041200	256	274	no	no	2	1.8079e-07	97.86	15580000	12173000	16332000	0	0	0	11466000	0	14984000	0	0	15827000	12655000	0	0	0	0	0	0	18764000	11417000
943	DLDPATTLVVVVSK	0	1455.82	TraesCS1A01G040600;TraesCS1B01G053600;TraesCS1D01G041200	TraesCS1D01G041200	200	213	no	no	2	6.9939e-06	110.08	31667000	21488000	0	0	0	0	12361000	0	12394000	6899600	11983000	12378000	16774000	18171000	16979000	32180000	43313000	48033000	43830000	21554000	27270000
944	MEGKPVEGFNPSSASLLTR	1	2019.01	TraesCS1A01G040600;TraesCS1B01G053600.1;TraesCS1D01G041200.1	TraesCS1D01G041200	531	549	no	no	3	4.6203e-06	70.094	27410000	18163000	18641000	0	0	0	20151000	0	0	0	0	0	0	0	0	0	0	0	29390000	17911000	0
945	GETVSNHDELMSNFFAQPDALAYGK	0	2740439	TraesCS1A01G040600;TraesCS1B01G053600.1;TraesCS1D01G041200.1	TraesCS1D01G041200	421	445	no	no	3	6.5619e-05	3656	0	15130000	19551000	0	0	0	15027000	0	23397000	7727100	0	0	0	0	0	29902000	24266000	27076000	0	0	0
946	FLANVDPVDVAR	0	1314932	TraesCS1A01G040600;TraesCS1B01G053600;TraesCS1D01G041200	TraesCS1D01G041200	185	196	no	no	2	5.0432e-14	196.88	121870000	74011000	55835000	79058000	96766000	49861000	36004000	11730000	46815000	40303000	57831000	0	48423000	54212000	38563000	88134000	105280000	109660000	131660000	60462000	80587000
947	VIPCDFIGVIK	0	1259948	TraesCS1A01G040600;TraesCS1B01G053600;TraesCS1D01G041200	TraesCS1D01G041200	402	412	no	no	2	0.00094448	109.71	48894000	29454000	23168000	45188000	51421000	28130000	0	0	0	20548000	0	30417000	13351000	21014000	18015000	42113000	37847000	55353000	47071000	31972000	38236000
948	DVAWAPNLGLPK	0	1279925	TraesCS1D01G044700;TraesCS5B01G499200;TraesCS5A01G485600;TraesCS3D01G145000;TraesCS1A01G044200	TraesCS1D01G044700	214	225	yes	no	2	0.0090934	64.711	14228000	17140000	14915000	0	0	0	0	0	0	0	0	0	0	0	0	0	0	0	0	0	0
949	YGSMLASCSYDGR	0	1465966	TraesCS1D01G044700;TraesCS5B01G499200;TraesCS5A01G485600;TraesCS3D01G145000;TraesCS1A01G044200;TraesCS1B01G057100;TraesCS3B01G162400	TraesCS1D01G044700	64	76	yes	no	2	0.038671	42.743	8293200	10862000	0	0	0	0	0	0	0	0	0	0	0	0	0	0	0	0	0	0	0
950	TVVHNWLGPGVCPK	0	1562.8	TraesCS1D01G046100;TraesCS1A01G045400;TraesCS1B01G058700	TraesCS1D01G046100	396	409	yes	no	3	0.0074053	3084	0	0	0	0	0	0	3959100	0	0	0	0	0	10309000	0	5120400	0	0	7847500	0	0	6453500
951	HYLPVDVIK	0	1082124	TraesCS1D01G046100;TraesCS1A01G045400.1;TraesCS1B01G058700.1	TraesCS1D01G046100	198	206	yes	no	2	0.0088712	95.909	0	0	0	0	0	0	0	0	0	0	0	0	17751000	13489000	0	0	0	9472800	9915100	0	7460600
952	IADASGMEWFSIITTPNPIFSHLAGK	0	2802051	TraesCS1B01G059000;TraesCS7A01G545600;TraesCS7A01G545400;TraesCS7D01G531900;TraesCS7B01G468800;TraesCS1D01G046400	TraesCS1D01G046400	293	318	no	no	3	0.00040552	19.986	0	0	0	16822000	0	0	12291000	0	0	0	0	0	0	0	0	0	0	0	0	0	0
953	LALAAGGMSLPSYSDSAK	0	1737.86	TraesCS1D01G046400	TraesCS1D01G046400	42	59	yes	yes	2	4.063e-10	1121	0	0	0	0	13763000	5750600	0	0	9203100	6371900	0	0	0	0	0	0	0	0	18406000	15015000	18768000
954	LPVPVDADRK	1	1108241	TraesCS1B01G059000;TraesCS1D01G046400.1	TraesCS1D01G046400	180	189	no	no	2	0.0090776	110.87	0	0	0	22666000	0	44781000	0	0	0	48462000	63935000	29806000	0	0	0	0	0	0	0	0	0
955	RVLETHIEGGSLFIVPR	1	1922.07	TraesCS1D01G046400	TraesCS1D01G046400	270	286	yes	yes	3	0.0094484	3529	0	0	0	0	0	0	6050800	0	6304400	0	0	0	0	0	0	0	0	0	0	0	0
956	LPVPVDADR	0	980291	TraesCS1B01G059000;TraesCS1D01G046400.1	TraesCS1D01G046400	180	188	no	no	2	0.007765	1014	0	0	0	44442000	61402000	86183000	16929000	0	0	69032000	66155000	72887000	0	0	0	0	0	0	0	0	0
957	RLDSEIFFAPN	1	130751	TraesCS1B01G059000;TraesCS7A01G545600;TraesCS7A01G545400;TraesCS7D01G531900;TraesCS7B01G468800;TraesCS1D01G046400	TraesCS1D01G046400	348	358	no	no	2	0.00020369	108.98	0	0	0	0	0	0	42734000	0	28323000	0	0	0	0	0	0	47980000	50716000	0	39759000	22666000	32228000
958	DMALNCLEAK	0	1163315	TraesCS1B01G059000;TraesCS7A01G545600;TraesCS7A01G545400;TraesCS7D01G531900;TraesCS7B01G468800;TraesCS1D01G046400	TraesCS1D01G046400	190	199	no	no	2	0.0037093	106	6708800	0	0	49186000	62372000	54273000	25270000	0	25634000	0	11476000	0	0	0	0	11793000	0	16666000	14194000	0	0
959	VVVLNTANLPLVK	0	1378.85	TraesCS1B01G059000;TraesCS7A01G545600;TraesCS7A01G545400;TraesCS7D01G531900;TraesCS7B01G468800;TraesCS1D01G046400	TraesCS1D01G046400	210	222	no	no	2	6.352e-32	185.81	14589000	16686000	14273000	52867000	53162000	26234000	47505000	9253700	38109000	25197000	17550000	21015000	27688000	21836000	15593000	60866000	73887000	64295000	78505000	44764000	57587000
960	VLETHIEGGSLFIVPR	0	1765.97	TraesCS1D01G046400	TraesCS1D01G046400	271	286	yes	yes		2.574e-11	1028	0	0	0	3745200	0	2647700	15586000	5250300	14226000	6791500	8297800	15836000	0	0	0	15077000	29017000	32068000	18237000	6546000	0
961	LVSSQPASGIVK	0	1184765	TraesCS1B01G059000;TraesCS7A01G545600;TraesCS7A01G545400;TraesCS7D01G531900;TraesCS7B01G468800;TraesCS1D01G046400	TraesCS1D01G046400	162	173	no	no	2	4.7761e-07	1501	21510000	0	18295000	202300000	179530000	266060000	97222000	0	104320000	79426000	74283000	101810000	0	29920000	0	112070000	73667000	85196000	117690000	42734000	68630000
962	AWDLKEDDAAK	1	1260986	TraesCS1B01G059000;TraesCS1D01G046400	TraesCS1D01G046400	151	161	no	no		0.00031227	1287	0	0	0	19518000	0	97909000	40520000	24597000	78937000	0	58206000	0	12985000	12817000	0	17431000	11428000	13685000	12420000	0	0
963	AISPEVLEASFNTTPEMEK	0	2092	TraesCS1B01G059000;TraesCS7A01G545600;TraesCS7A01G545400;TraesCS7D01G531900;TraesCS7B01G468800;TraesCS1D01G046400	TraesCS1D01G046400	324	342	no	no		1.0303e-13	1087	0	0	0	43974000	65461000	26383000	35097000	0	32752000	30244000	23297000	36245000	0	0	0	25577000	27596000	27569000	19522000	16022000	24795000
964	GTVGIVLPEATK	0	1183812	TraesCS1D01G046400	TraesCS1D01G046400	68	79	no	no	2	3.0262e-05	118	0	0	0	52381000	53768000	37496000	35584000	0	42978000	27741000	21859000	33520000	0	0	0	0	0	0	27824000	0	20419000
965	LDVDIPNGGR	0	1054407	TraesCS1B01G059000;TraesCS1D01G046400.1	TraesCS1D01G046400	200	209	no	no	2	0.00054446	1251	0	0	0	22739000	27933000	0	0	0	0	0	29750000	0	0	0	0	0	0	0	34770000	27662000	26663000
966	VAYVLQGK	0	876069	TraesCS1B01G059000;TraesCS7A01G545600.1;TraesCS7A01G545400.1;TraesCS7D01G531900.1;TraesCS7B01G468800.1;TraesCS1D01G046400.1	TraesCS1D01G046400	60	67	no	no	2	0.012467	99.919	0	0	0	37819000	36885000	29492000	0	0	19801000	0	0	33413000	0	0	0	18489000	0	0	0	0	0
967	EVGLGADLVR	0	1027662	TraesCS1B01G059000;TraesCS7A01G545600;TraesCS7A01G545400;TraesCS7D01G531900;TraesCS7B01G468800;TraesCS1D01G046400	TraesCS1D01G046400	223	232	no	no	2	2.1627e-06	1598	0	0	0	109920000	145230000	97024000	55796000	22397000	55979000	45906000	45886000	0	0	23677000	0	35058000	34002000	46098000	41691000	27169000	37923000
968	TENFPDGECHAPHYER	0	1957.8	TraesCS1D01G052900	TraesCS1D01G052900	58	73	yes	yes		5.922e-15	107.07	0	0	0	0	0	30957000	16750000	68583000	42354000	138150000	251090000	167610000	0	0	0	212720000	172120000	152110000	0	0	0
969	GACLSSSNCAAVCR	0	1511279	TraesCS1A01G050900;TraesCS1A01G050800;TraesCS1A01G050600;TraesCS1D01G052900	TraesCS1D01G052900	45	58	no	no	2	4.8646e-10	1406	15042000	9497500	0	0	18063000	26265000	17166000	0	37294000	84321000	99676000	116440000	0	0	0	143210000	144300000	81802000	0	0	0
970	GACLSSSNCAGVCR	0	1497123	TraesCS1D01G053000;TraesCS1B01G067300;TraesCS1D01G052800	TraesCS1D01G053000	45	58	yes	no	2	1.1719e-07	123.75	0	0	0	0	12386000	10421000	0	0	33999000	16373000	69423000	80331000	0	0	0	26975000	24722000	11090000	0	0	0
971	AGSLEIELEEATLSEK	0	1717.86	TraesCS1D01G053300	TraesCS1D01G053300	385	400	yes	yes	2	0.0085415	51.774	11678000	11801000	0	0	0	0	0	0	0	0	0	0	0	0	0	0	0	0	0	0	0
972	VAYVANFCK	0	1070219	TraesCS1D01G063800;TraesCS1D01G063900;TraesCS1D01G063500;TraesCS1D01G063700;TraesCS1D01G063600;TraesCS1A01G062900;TraesCS1A01G062600;TraesCS1A01G062500	TraesCS1D01G063800	81	89	yes	no	2	0.00067273	1355	0	0	0	159510000	268620000	153280000	276960000	30006000	191070000	72800000	0	195760000	0	0	0	0	0	0	0	0	0
973	TNANSMVSHIAGK	0	1328507	TraesCS1D01G067100;TraesCS1A01G066100	TraesCS1D01G067100	508	520	no	no	3	0.0019137	49.929	0	0	0	0	0	10386000	0	0	21703000	0	0	0	0	0	0	0	0	0	0	0	0
974	FSQSIFR	0	883552	TraesCS1D01G067100	TraesCS1D01G067100	561	567	yes	yes	2	0.0096015	1264	0	0	0	21853000	0	7902300	6901300	9430400	9051700	0	0	0	0	0	0	0	0	0	0	0	0
975	NSILGALPVDVIANAYGISR	0	204216	TraesCS1D01G067100	TraesCS1D01G067100	521	540	yes	yes		6.0945e-12	136.81	0	0	0	87724000	0	52904000	9015100	9686300	0	0	0	0	0	0	0	0	0	0	0	0	0
976	EEELGVFAPK	0	1117655	TraesCS1D01G067100;TraesCS1B01G084300.1;TraesCS1A01G066100.1	TraesCS1D01G067100	551	560	no	no	2	0.0050828	9858	0	0	0	123960000	41757000	110990000	36633000	28251000	0	0	0	0	0	0	0	0	0	0	0	0	0
977	EPESYPHTQYEEGQSQAK	0	2106.91	TraesCS1D01G067100	TraesCS1D01G067100	269	286	yes	yes	3	2.251e-16	8787	0	0	0	46855000	0	131430000	171950000	102440000	186470000	11366000	0	29000000	0	0	0	0	0	0	0	0	0
978	LSVNIDDPSR	0	1114619	TraesCS1D01G067100;TraesCS1A01G066100.1	TraesCS1D01G067100	393	402	no	no	2	0.00046427	1264	0	0	0	171270000	0	147180000	68369000	38028000	88689000	0	0	0	0	0	0	0	0	0	0	0	0
979	HTQGEQPQMGWSQAK	0	1711.77	TraesCS1D01G067100	TraesCS1D01G067100	322	336	yes	yes		5.0381e-17	1239	0	0	0	0	0	16452000	67143000	28259000	78315000	0	0	0	0	0	0	0	0	0	0	0	0
980	FLKPVFTQQR	1	1262.71	TraesCS1D01G067100;TraesCS1A01G066100.1	TraesCS1D01G067100	259	268	no	no	3	3.9669e-05	1405	0	0	0	126130000	0	84682000	53922000	20912000	52712000	0	0	0	0	0	0	0	0	0	0	0	0
981	LQASTPLR	0	8840797	TraesCS1D01G067100;TraesCS1B01G084300;TraesCS1A01G066100	TraesCS1D01G067100	50	57	no	no	2	0.0034031	1391	0	0	0	87746000	29632000	45627000	0	9881100	27895000	0	0	0	0	0	0	0	0	0	0	0	0
982	FSREEELGVFAPK	1	1507.77	TraesCS1D01G067100;TraesCS1A01G066100	TraesCS1D01G067100	548	560	no	no	3	0.00011723	9488	0	0	0	34682000	5655100	26407000	24650000	8923800	28971000	0	0	9075400	0	0	0	0	0	0	0	0	0
983	LLAEALGTSGK	0	1058972	TraesCS1D01G067100;TraesCS1A01G066100	TraesCS1D01G067100	228	238	no	no	2	0.00017033	1287	0	0	0	342770000	84414000	259880000	75732000	33869000	74945000	0	0	13130000	0	0	0	0	0	0	0	0	0
984	SSQLHSSQNIFSGFDVR	0	1907.91	TraesCS1D01G067100;TraesCS1B01G084300.1;TraesCS1A01G066100.1	TraesCS1D01G067100	211	227	no	no		3.9967e-14	9239	0	0	0	32394000	0	0	54208000	39594000	86364000	0	0	0	0	0	0	0	0	0	0	0	0
985	NVFNDLLSPGQLLIIPQNYVVLK	0	2596629	TraesCS1D01G067100	TraesCS1D01G067100	472	494	yes	yes		0.0035034	3866	0	0	0	109120000	15646000	26286000	0	10148000	14152000	0	0	0	0	0	0	0	0	0	0	0	0
986	SQAGLTEYFDEENEQFR	0	2061.89	TraesCS1D01G067100;TraesCS1B01G084300.1;TraesCS1A01G066100.1	TraesCS1D01G067100	61	77	no	no	2	1.187e-15	1668	0	0	0	26312000	0	28228000	52125000	39687000	69302000	0	0	0	0	0	0	0	0	0	0	0	0
987	EFLFAGNYR	0	11154	TraesCS1D01G067100;TraesCS1A01G066100	TraesCS1D01G067100	202	210	no	no	2	5.4535e-09	168.74	0	0	0	128180000	44312000	90053000	32077000	26478000	35249000	0	0	9511300	0	0	0	0	0	0	0	0	0
988	CTGVFAIR	0	9226947	TraesCS1D01G067100	TraesCS1D01G067100	78	85	yes	yes	2	1.8421e-05	164.89	0	0	0	60779000	16602000	30050000	10336000	6417800	16186000	0	0	0	0	0	0	0	0	0	0	0	0
989	DLAEDVLQLAK	0	1213554	TraesCS1D01G074500;TraesCS1A01G072000.1;TraesCS1B01G090500.1	TraesCS1D01G074500	435	445	yes	no	2	0.00035327	1186	10032000	22281000	10894000	0	0	0	0	0	0	6957900	8973100	10907000	0	0	0	0	0	0	0	0	0
990	EFLQGLR	0	8617085	TraesCS1B01G090600;TraesCS1D01G074600	TraesCS1D01G074600	262	268	no	no	2	0.027433	9393	18885000	14429000	0	0	0	0	0	0	0	0	0	0	0	0	0	0	0	0	0	0	0
991	TGYLWAHEVYGVVPDIMTLAK	0	2362031	TraesCS1B01G090600;TraesCS1D01G074600	TraesCS1D01G074600	290	310	no	no	3	0.0018841	27.904	0	10626000	13145000	0	0	0	0	0	0	0	0	0	0	0	0	0	0	0	0	0	0
992	EYLDMAAGIAVNALGHGDPDVDAAAADQR	0	2925563	TraesCS1B01G090600;TraesCS1D01G074600;TraesCS1A01G072200	TraesCS1D01G074600	95	123	no	no	3	0.0018497	1676	16265000	14763000	14646000	0	0	0	0	0	0	0	0	0	0	0	0	0	0	0	0	0	0
993	TIGSLALTSK	0	9897571	TraesCS1B01G090600;TraesCS1D01G074600;TraesCS1A01G072200	TraesCS1D01G074600	199	208	no	no	2	0.018348	6699	35717000	25431000	0	0	0	0	0	0	0	0	0	0	0	0	0	0	0	0	0	0	0
994	ELEQAAEVIR	0	1156088	TraesCS1D01G074600;TraesCS1A01G072200.1	TraesCS1D01G074600	440	449	yes	no	2	0.0031929	1091	28971000	24423000	19087000	0	0	11321000	0	0	0	0	0	0	0	0	0	6965300	0	0	0	0	0
995	LVEASFADR	0	1006084	TraesCS1B01G090600;TraesCS1D01G074600;TraesCS1A01G072200	TraesCS1D01G074600	145	153	no	no	2	0.0048884	1014	37048000	0	0	0	0	9370000	0	0	0	0	0	0	0	0	0	0	0	0	0	0	0
996	AQVVFVAGR	0	945396	TraesCS1B01G090600;TraesCS1D01G074600;TraesCS1A01G072200	TraesCS1D01G074600	76	84	no	no	2	0.018698	75.854	26544000	21362000	0	0	0	0	0	0	0	0	0	0	0	0	0	0	0	0	0	0	0
997	AFFANSGTEANEAAIK	0	1639.78	TraesCS1B01G090600;TraesCS1D01G074600.1;TraesCS1A01G072200.1	TraesCS1D01G074600	154	169	no	no	2	5.0599e-27	1546	44819000	44498000	27064000	0	0	0	10347000	0	0	0	0	0	12897000	0	0	12963000	14266000	17656000	13071000	0	0
998	IAAVFVEPVQGEGGIHSATK	0	2009.06	TraesCS1B01G090600;TraesCS1D01G074600.1	TraesCS1D01G074600	242	261	no	no	3	3.8445e-05	589	37705000	39056000	35195000	0	0	0	13738000	0	7621100	0	0	0	0	0	0	18487000	0	0	17456000	0	0
999	LVPALIVSEK	0	106759	TraesCS1B01G090600;TraesCS1D01G074600.1;TraesCS1A01G072200.1	TraesCS1D01G074600	430	439	no	no	2	0.0082136	857	41173000	0	24531000	12882000	12502000	12935000	0	0	0	0	0	8937100	0	0	0	0	0	0	0	0	0
1000	SYAVEYDALAVSGASGR	0	1714.82	TraesCS1D01G077700	TraesCS1D01G077700	60	76	no	no	2	5.0052e-05	89.959	11600000	16386000	16800000	0	0	0	0	0	0	0	0	0	0	0	0	0	0	0	0	0	0
1001	LEADSVVAWFPAIVAK	0	1714.93	TraesCS1D01G077700;TraesCS1A01G075100	TraesCS1D01G077700	183	198	no	no	2	8.494e-11	114.86	33473000	47095000	40298000	0	0	0	0	0	0	0	0	0	0	0	0	7088300	18404000	14087000	12110000	9394900	0
1002	YEGSEFSEDTFIAK	0	1621.71	TraesCS1D01G078500;TraesCS1A01G076100;TraesCS1B01G094600	TraesCS1D01G078500	115	128	yes	no	2	0.0028546	67.726	22316000	19869000	0	0	0	0	0	0	0	0	0	0	0	0	0	0	0	0	0	0	0
1003	VSHVSSGLLEMGIR	0	1483.78	TraesCS1D01G078500;TraesCS1A01G076100;TraesCS1B01G094600	TraesCS1D01G078500	82	95	yes	no	3	0.00060834	4867	0	0	0	0	0	0	6123000	0	0	0	0	9906300	4451300	0	0	0	0	5020400	4962800	0	0
1004	AQSAPSPGYLPDSEFYK	0	1855.86	TraesCS1D01G078500;TraesCS1A01G076100;TraesCS1B01G094600	TraesCS1D01G078500	56	72	yes	no	2	0.00095638	6951	0	0	0	0	0	0	0	0	0	0	0	9693600	0	0	0	11127000	12473000	11397000	14309000	0	0
1005	IFLIPVADVVR	0	1240.75	TraesCS1D01G078500;TraesCS1A01G076100;TraesCS1B01G094600	TraesCS1D01G078500	161	171	yes	no	2	0.00042284	1162	33385000	30316000	24546000	9883400	43488000	13322000	5250500	0	0	12782000	14416000	24307000	13063000	11170000	0	23483000	33960000	28891000	34614000	22880000	23100000
1006	GCDASVLLDPTPENPHTEK	0	2078.96	TraesCS1D01G079800	TraesCS1D01G079800	71	89	yes	yes	3	0.00017048	48.848	0	0	0	0	0	0	0	0	0	0	0	0	0	0	0	0	0	0	17354000	0	11860000
1007	DAASLLSNGHVHFDALAGR	0	1949.97	TraesCS1A01G077700;TraesCS1B01G095800;TraesCS1D01G079800	TraesCS1D01G079800	130	148	no	no	3	4.1406e-05	72.819	0	0	0	0	0	0	0	0	0	0	0	0	6979100	0	0	0	0	0	23251000	12140000	11901000
1008	DFLDNSYYHNNLAR	0	1740.79	TraesCS1A01G077700;TraesCS1B01G095800;TraesCS1D01G079800.1	TraesCS1D01G079800	263	276	no	no		2.745e-11	1544	0	0	0	0	0	0	0	0	0	0	0	0	0	0	0	0	0	0	86123000	45564000	52583000
1009	TAPINIGLAAFDLLDDIK	0	1899.04	TraesCS1A01G077700;TraesCS1B01G095800;TraesCS1D01G079800.1	TraesCS1D01G079800	90	107	no	no		3.051e-10	113.76	0	0	0	0	0	0	0	0	0	0	0	0	23031000	21039000	23047000	0	0	0	169390000	158190000	94241000
1010	IVTFNSDWQLLTEK	0	1692.87	TraesCS1A01G077700;TraesCS1B01G095800;TraesCS1D01G079800	TraesCS1D01G079800	277	290	no	no	2	7.701e-20	167	0	0	0	0	0	0	0	0	0	0	8525300	0	0	14450000	17102000	0	0	0	66434000	59583000	41173000
1011	LTAPADQILPAYR	0	1427.78	TraesCS1A01G077700;TraesCS1B01G095800;TraesCS1D01G079800.1	TraesCS1D01G079800	208	220	no	no	2	5.8643e-10	1445	0	0	0	0	0	0	0	0	0	12004000	0	0	10610000	0	8475700	0	0	0	85248000	37167000	36348000
1012	VLEVYEAR	0	977182	TraesCS1D01G081200;TraesCS1A01G078800;TraesCS1B01G097400;TraesCS3B01G334300;TraesCS3A01G302300;TraesCS1D01G094700;TraesCS1B01G113500;TraesCS1A01G102700;TraesCS7B01G084400;TraesCS1D01G095400;TraesCS1D01G094800;TraesCS1B01G113600;Tra	TraesCS1D01G081200	146	153	yes	no	2	0.0033607	1267	0	0	10846000	27834000	41624000	36343000	6684700	0	0	45460000	0	45921000	0	7801000	0	0	0	0	0	0	10809000
1013	GLPTNQTVVDESLEK	0	1628.83	TraesCS1D01G081200;TraesCS1A01G078800;TraesCS1B01G097200;TraesCS1B01G097400	TraesCS1D01G081200	128	142	yes	no	2	2.775e-11	142.08	0	0	12014000	26466000	54218000	33301000	0	0	0	46339000	62470000	59769000	0	0	0	0	14501000	14940000	24258000	16035000	0
1014	NPFGQIPAFQDGDLLLFESR	0	2263273	TraesCS1D01G081200;TraesCS1A01G078800;TraesCS1B01G097200;TraesCS1B01G097400;TraesCS1A01G078900	TraesCS1D01G081200	50	69	yes	no		1.736e-61	1738	7162800	0	0	25180000	57905000	32931000	0	0	0	71345000	63864000	71995000	8939100	7979400	0	6830000	18365000	13457000	14619000	15593000	8555800
1015	VFGPAMSTNVAR	0	1248285	TraesCS1D01G081200;TraesCS1A01G078800;TraesCS1B01G097200;TraesCS1A01G078900	TraesCS1D01G081200	6	17	yes	no	2	0.0019859	847	0	0	0	0	54679000	42239000	0	0	0	46944000	46136000	70100000	0	0	0	0	0	0	0	8600200	0
1016	ATVTEDDFYFK	0	133403	TraesCS1B01G098000;TraesCS1D01G081700	TraesCS1D01G081700	57	67	no	no	2	0.0048643	8287	16977000	0	0	0	0	0	0	0	0	0	0	0	0	0	0	0	0	0	23349000	0	0
1017	GYALIEYENFEQAK	0	1673.79	TraesCS1D01G084600;TraesCS1B01G100800;TraesCS1A01G083400	TraesCS1D01G084600	145	158	yes	no	2	5.34e-16	1727	64143000	80041000	76381000	0	0	0	0	0	0	33538000	36170000	0	0	0	0	21709000	39999000	33610000	40752000	23515000	30235000
1018	SGFDALASDGGPGPVR	0	1501.72	TraesCS1D01G084600;TraesCS1B01G100800;TraesCS1A01G083400	TraesCS1D01G084600	83	98	yes	no	2	7.49e-29	1692	179530000	220410000	229900000	34675000	82999000	39107000	13632000	0	15176000	70908000	64669000	33821000	24150000	24884000	18574000	47014000	40584000	38488000	93545000	52599000	67964000
1019	DAEETLQALR	0	1144724	TraesCS1D01G084900;TraesCS1A01G083800;TraesCS1B01G101100	TraesCS1D01G084900	133	142	yes	no	2	0.0010663	1197	0	0	0	0	0	0	7182100	6980200	0	0	0	0	0	0	0	0	0	0	0	0	0
1020	EHAMDPRPETLIK	1	1535.78	TraesCS1D01G084900;TraesCS1A01G083800;TraesCS1B01G101100	TraesCS1D01G084900	72	84	yes	no	3	0.024279	3577	0	0	0	0	0	0	8139900	0	3912100	0	0	0	0	0	0	0	0	0	0	0	0
1021	VALVTGGDSGIGR	0	1200463	TraesCS1D01G084900;TraesCS1A01G083800;TraesCS1B01G101100	TraesCS1D01G084900	96	108	yes	no	2	0.010512	67.726	0	0	0	17752000	0	0	0	0	0	0	0	0	0	3922500	3075600	0	0	0	0	0	0
1022	ALEVAFSK	0	8637527	TraesCS1D01G086700	TraesCS1D01G086700	297	304	yes	yes	2	0.0071462	113	8337800	6609600	0	43620000	15815000	18852000	16775000	0	25545000	0	0	0	0	0	0	0	0	0	0	0	0
1023	NLDIWGGDAK	0	1087298	TraesCS1D01G088100;TraesCS1A01G086600;TraesCS1B01G105100	TraesCS1D01G088100	145	154	yes	no	2	0.020563	64.04	0	8869500	7418000	0	0	0	0	0	0	0	0	0	0	0	0	0	0	0	0	0	0
1024	LYDMIDVLR	0	11369	TraesCS1D01G094400;TraesCS1B01G113300;TraesCS1A01G102500	TraesCS1D01G094400	328	336	yes	no	2	0.023307	6923	4321400	6656100	5235800	0	0	0	0	0	0	0	0	0	0	0	0	0	0	0	0	0	0
1025	IAFENDFFK	0	1129444	TraesCS1D01G094600;TraesCS1A01G102600;TraesCS1B01G113400	TraesCS1D01G094600	295	303	yes	no	2	0.030284	61.999	5174600	7137700	6021600	0	0	0	0	0	0	0	0	0	0	0	0	0	0	0	0	0	0
1026	AILDAGDAMAGER	0	1288082	TraesCS1D01G094600;TraesCS1A01G102600.1;TraesCS1B01G113400.1	TraesCS1D01G094600	38	50	yes	no	2	0.0050402	7993	14500000	19312000	12728000	0	6865300	0	0	0	0	6019700	6836300	11553000	0	0	0	0	0	0	0	0	0
1027	ILDADLPLEPYEWYLDLR	0	2233307	TraesCS1D01G094600;TraesCS1A01G102600;TraesCS1B01G113400	TraesCS1D01G094600	507	524	yes	no	2	0.017462	5625	10388000	18405000	17268000	0	0	0	0	0	0	0	13255000	0	0	0	0	0	0	0	0	0	0
1028	VVVGGWVK	0	8420142	TraesCS1D01G094600;TraesCS1A01G102600;TraesCS1B01G113400	TraesCS1D01G094600	51	58	yes	no	2	0.051117	5867	0	0	0	0	0	0	0	0	0	0	11493000	11994000	0	0	0	0	0	0	0	0	0
1029	DVIPFPR	0	8426504	TraesCS1D01G094600;TraesCS1A01G102600;TraesCS1B01G113400;TraesCS7D01G028100;TraesCS7A01G031700;TraesCS2A01G584300	TraesCS1D01G094600	553	559	yes	no	2	0.039957	8506	0	0	0	0	0	0	0	0	0	0	5129600	8537200	0	0	0	0	0	0	0	0	0
1030	VIELGEVDAAAYPLPK	0	1683.91	TraesCS1D01G094600;TraesCS1A01G102600;TraesCS1B01G113400	TraesCS1D01G094600	127	142	yes	no	2	4.264e-10	121.08	0	18263000	14716000	0	6116100	0	0	0	0	14655000	11419000	16066000	0	0	0	0	0	0	6891100	0	0
1031	SDPLAVGTTAPIVDR	0	1510.8	TraesCS1D01G096400;TraesCS1B01G115900	TraesCS1D01G096400	285	299	yes	no	2	4.8574e-06	101.93	0	0	0	0	0	0	0	0	0	0	0	0	24517000	15662000	13362000	0	0	0	0	0	0
1032	NYFTSLEVNR	0	1241041	TraesCS1D01G096400;TraesCS1B01G115900	TraesCS1D01G096400	265	274	yes	no	2	0.018215	6635	0	0	0	0	0	0	0	0	0	0	0	0	14474000	0	10101000	0	0	0	0	0	0
1033	VQCQFVTDR	0	1151393	TraesCS1D01G096400;TraesCS1B01G115900;TraesCS1A01G104300	TraesCS1D01G096400	208	216	no	no	2	0.0079731	99.802	0	0	0	0	0	0	0	0	0	0	0	0	20830000	9381200	11806000	0	0	0	0	0	0
1034	FAGSQDAFFK	0	111624	TraesCS1D01G096400;TraesCS1B01G115900	TraesCS1D01G096400	300	309	no	no	2	0.016687	67.993	0	0	0	0	0	0	0	0	0	0	0	0	12980000	8275300	11941000	0	0	0	0	0	0
1035	LNADPAVHGILVQLPLPK	0	189404	TraesCS1D01G101200;TraesCS1B01G120300;TraesCS1A01G092700	TraesCS1D01G101200	117	134	yes	no	3	0.0069057	24.784	7912200	13800000	23148000	0	0	0	0	0	0	0	0	0	0	0	0	0	0	0	0	0	0
1036	LVGDVDFSEASK	0	1265139	TraesCS1D01G101200;TraesCS1B01G120300;TraesCS1A01G092700	TraesCS1D01G101200	279	290	yes	no	2	0.0055757	80.763	0	0	0	0	5784400	8722200	0	0	0	0	6618400	0	0	0	0	0	0	0	0	0	0
1037	SFDVDLPEDISEAALVAEVHR	0	2311332	TraesCS1D01G101200;TraesCS1B01G120300	TraesCS1D01G101200	96	116	yes	no	3	6.583e-10	8056	13841000	40115000	36840000	0	0	0	0	0	0	19687000	14656000	7743600	0	0	0	0	0	20458000	12045000	8710900	0
1038	APSPQETPGSLR	0	1238255	TraesCS1D01G101300	TraesCS1D01G101300	47	58	yes	yes	2	2.1562e-05	120.99	0	6823900	0	8263000	19661000	15149000	0	0	0	26423000	23467000	53926000	0	0	0	0	0	0	0	0	0
1039	RLNAPSHWMLDK	1	1466.75	TraesCS1D01G101600;TraesCS1B01G120600;TraesCS1A01G092900	TraesCS1D01G101600	11	22	yes	no	3	0.011666	36.847	0	0	0	0	0	0	0	0	0	0	0	0	0	0	0	0	6761100	9535500	0	0	0
1040	PWVSLPK	0	8257487	TraesCS1D01G101600;TraesCS1B01G120600;TraesCS1A01G092900	TraesCS1D01G101600	234	240	yes	no	2	0.031008	90.986	0	0	0	0	0	0	0	0	0	5408200	0	0	0	0	0	0	13892000	16266000	0	0	0
1041	GTFETIHVEDAQGHQFATR	0	2143.01	TraesCS1D01G101600;TraesCS1B01G120600;TraesCS1A01G092900	TraesCS1D01G101600	203	221	yes	no		2.8273e-92	2025	0	0	40485000	46343000	0	0	57617000	32085000	134580000	89426000	32732000	102810000	0	0	0	282940000	428630000	722830000	97696000	113290000	38549000
1042	LTIIEEQR	0	1000553	TraesCS1D01G101600;TraesCS1B01G120600;TraesCS1A01G092900	TraesCS1D01G101600	246	253	yes	no	2	1.22e-16	196.98	245190000	264200000	272000000	77465000	70562000	94304000	54050000	22765000	51469000	101600000	83668000	136670000	0	0	0	164350000	174090000	214180000	185100000	71034000	54975000
1043	LGNVFTIGK	0	9474402	TraesCS1D01G101600;TraesCS1B01G120600;TraesCS1A01G092900	TraesCS1D01G101600	222	230	yes	no	2	0.00064252	1367	90628000	102850000	81740000	64226000	36096000	26039000	9030500	0	33717000	16512000	9979500	35607000	0	0	0	67403000	102930000	119390000	0	0	0
1044	LNAPSHWMLDK	0	1310441	TraesCS1D01G101600;TraesCS1B01G120600.1;TraesCS1A01G092900.1	TraesCS1D01G101600	12	22	yes	no		0.0022201	1043	0	0	0	0	0	0	0	0	7331500	4659200	0	0	0	0	0	15177000	27548000	40856000	0	0	0
1045	YPDPLIK	0	8446945	TraesCS1D01G101600;TraesCS1B01G120600;TraesCS1A01G092900	TraesCS1D01G101600	149	155	yes	no	2	0.022113	9773	74824000	0	75920000	105160000	49050000	89766000	0	0	0	84192000	47135000	47413000	0	0	0	58123000	111280000	125950000	0	0	0
1046	ARECLPLILILR	1	1465.88	TraesCS1D01G101600;TraesCS1B01G120600.1;TraesCS1A01G092900.1	TraesCS1D01G101600	38	49	yes	no	3	0.00024653	8131	0	0	0	0	0	0	0	0	0	0	0	0	0	0	0	2055500	10794000	0	12634000	7130900	2971200
1047	ECLPLILILR	0	1238.74	TraesCS1D01G101600;TraesCS1B01G120600;TraesCS1A01G092900	TraesCS1D01G101600	40	49	yes	no	2	0.00025682	1378	85449000	141760000	96750000	0	0	0	0	0	5061000	0	0	0	0	0	0	101110000	216320000	257180000	78966000	50036000	20884000
1048	TYPAGFMDIISIPK	0	1551.8	TraesCS1D01G101600;TraesCS1B01G120600;TraesCS1A01G092900	TraesCS1D01G101600	81	94	yes	no	2	0.00064268	8479	42708000	45847000	37107000	18535000	0	0	0	0	0	0	0	0	0	0	0	23658000	80550000	102580000	89318000	32572000	0
1049	FDVGNVVMVTGGR	0	1349762	TraesCS1D01G101600;TraesCS1B01G120600;TraesCS1A01G092900	TraesCS1D01G101600	175	187	yes	no	2	7.7042e-26	1759	117390000	151490000	130940000	28564000	7156200	9957800	5619100	0	17697000	19694000	0	30327000	0	0	0	62062000	131810000	156450000	137230000	60310000	33064000
1050	GIPYLNTYDGR	0	1267197	TraesCS1D01G101600;TraesCS1B01G120600;TraesCS1A01G092900	TraesCS1D01G101600	135	145	yes	no	2	4.73e-30	1985	0	130590000	119960000	28085000	28258000	33409000	0	0	0	27890000	28350000	36497000	0	0	0	90057000	129300000	157440000	98999000	52136000	36491000
1051	EVQSILMQR	0	1102805	TraesCS1D01G101600;TraesCS1B01G120600;TraesCS1A01G092900	TraesCS1D01G101600	60	68	yes	no	2	8.3059e-06	1541	79450000	103810000	73928000	17756000	0	0	0	0	10710000	0	0	0	0	0	0	77954000	114750000	123920000	93900000	64708000	31042000
1052	TVAAADDEDTGGEENEGAQVVTDR	0	2448.05	TraesCS1D01G102500	TraesCS1D01G102500	503	526	yes	yes	2	0.0010106	4608	0	0	0	0	0	0	0	0	0	0	0	0	14991000	11577000	8602800	0	0	0	0	0	0
1053	ASGLLVPGLASHSPR	0	1460.81	TraesCS1A01G094700;TraesCS1D01G103200	TraesCS1D01G103200	489	503	no	no	2	5.8724e-06	1005	0	0	0	0	22488000	0	0	0	0	87748000	60524000	48972000	0	0	0	0	0	0	0	0	0
1054	VPFDAPPVAEFTHGGSCVYYDGWYDGK	0	303328	TraesCS1A01G094700;TraesCS1D01G103200	TraesCS1D01G103200	410	436	no	no	3	3.9131e-06	60.943	0	0	0	0	0	0	0	0	0	83004000	63654000	40863000	0	0	0	0	0	0	0	0	0
1055	VLPGDAPNPNYFDPR	0	1670.81	TraesCS1A01G094700;TraesCS1D01G103200	TraesCS1D01G103200	437	451	no	no	2	0.00089545	7655	0	0	0	0	95606000	0	0	0	0	102830000	74432000	73182000	0	0	0	0	0	0	0	0	0
1056	GAFLWAR	0	8193916	TraesCS1D01G103200	TraesCS1D01G103200	467	473	yes	yes	2	0.034447	8827	0	0	0	0	18889000	0	0	0	0	22613000	0	6858000	0	0	0	0	0	0	0	0	0
1057	EGPVSLLYR	0	1032604	TraesCS1A01G094700;TraesCS1D01G103200	TraesCS1D01G103200	480	488	no	no	2	0.0093228	9402	0	0	0	19896000	70169000	0	0	0	0	79584000	0	33918000	0	0	0	0	0	0	0	0	0
1058	IAYENAAFVK	0	1124866	TraesCS1A01G094700;TraesCS1D01G103200	TraesCS1D01G103200	195	204	no	no	2	0.0084982	84.743	0	0	0	0	37704000	0	0	0	0	57347000	38073000	0	0	0	0	0	0	0	0	0	0
1059	YLLSMYGNALGDLVK	0	1655.86	TraesCS1D01G103200	TraesCS1D01G103200	452	466	yes	yes	2	0.0021373	6662	0	0	0	0	17103000	0	0	0	0	33115000	22177000	0	0	0	0	0	0	0	0	0	0
1060	DASVVVVAFR	0	1061869	TraesCS1A01G094700;TraesCS1D01G103200	TraesCS1D01G103200	242	251	no	no	2	0.00040733	1281	0	0	0	0	0	0	0	0	0	19836000	16554000	0	0	0	0	0	0	0	0	0	0
1061	LGTVQTYGQPR	0	1218357	TraesCS1A01G094700;TraesCS1D01G103200	TraesCS1D01G103200	367	377	no	no	2	5.6404e-07	156.92	0	0	0	34217000	119530000	26908000	0	0	11082000	175920000	147420000	113420000	0	0	0	14867000	0	9069400	0	0	0
1062	NVVNNVWK	0	9711886	TraesCS1A01G094700;TraesCS1D01G103200	TraesCS1D01G103200	205	212	no	no	2	0.0047371	1196	0	0	0	8062800	23323000	0	0	0	0	38571000	25072000	18450000	0	0	0	0	0	0	0	0	0
1063	EDTTQAFVFTDR	0	1428521	TraesCS1A01G094700;TraesCS1D01G103200	TraesCS1D01G103200	228	239	no	no	2	4.0649e-06	1409	0	0	0	0	11894000	0	0	0	0	65402000	45303000	37545000	0	0	0	7667700	0	8278900	0	0	0
1064	VGDATFVSFFR	0	124419	TraesCS1A01G094700;TraesCS1D01G103200	TraesCS1D01G103200	378	388	no	no	2	4.208e-57	214.93	0	0	0	12200000	41145000	12283000	0	0	0	58552000	37299000	30126000	0	0	0	9874500	5949400	10846000	3058600	2686900	0
1065	TIEVDNTDAEGR	0	1318001	TraesCS1D01G104800	TraesCS1D01G104800	379	390	yes	yes	2	0.0015383	8624	8263800	5559000	0	0	0	0	0	0	0	11226000	0	0	0	0	0	0	0	0	0	0	0
1066	IIEVLAFK	0	9317425	TraesCS1D01G105000;TraesCS1B01G127700.1;TraesCS1A01G096000.1	TraesCS1D01G105000	50	57	yes	no	2	0.025061	8197	8352200	7977200	7973000	0	0	0	0	0	0	0	0	0	0	0	0	0	0	0	0	0	0
1067	IINAGGECLTFDQLALR	0	1889.97	TraesCS1D01G105500	TraesCS1D01G105500	113	129	yes	yes	2	6.79e-74	202.81	35900000	27180000	30431000	11952000	0	24259000	0	0	0	0	0	0	0	0	0	84167000	127630000	120260000	64595000	24052000	14087000
1068	VGVLFEGGNWDR	0	1347571	TraesCS1D01G105800;TraesCS1B01G126900;TraesCS1A01G097000	TraesCS1D01G105800	175	186	yes	no	2	8.9315e-05	114	0	0	0	0	0	0	0	0	0	0	0	0	21476000	29198000	25879000	0	0	0	0	0	0
1069	LITFGVDELEGR	0	1347.7	TraesCS1D01G105800;TraesCS1B01G126900.1;TraesCS1A01G097000.1	TraesCS1D01G105800	187	198	yes	no	2	5.6769e-06	137.98	0	0	0	0	0	0	0	0	0	0	0	0	32030000	35398000	31549000	0	0	0	0	0	0
1070	DLVLGSGGLFPLLQQLNEHAK	0	2248216	TraesCS1D01G106200;TraesCS1B01G126500.1;TraesCS1A01G097400.1	TraesCS1D01G106200	200	220	yes	no		1.1543e-06	68.809	39608000	53698000	78747000	0	0	0	0	0	0	0	0	0	0	0	0	0	0	3466700	0	0	0
1071	IENLQSHDNTEIYEK	0	1831.86	TraesCS1D01G106200;TraesCS1B01G126500.1;TraesCS1A01G097400.1	TraesCS1D01G106200	476	490	yes	no	3	0.0044127	34.82	0	11544000	25308000	0	0	0	0	0	0	0	0	16114000	0	0	0	0	0	16300000	13684000	0	0
1072	IQSVIESGVFPR	0	1330.72	TraesCS1D01G106200;TraesCS1B01G126500.1;TraesCS1A01G097400.1	TraesCS1D01G106200	283	294	yes	no	2	0.00032026	9968	16686000	25834000	21813000	0	0	0	0	0	0	0	0	0	0	0	0	0	0	0	9620100	0	0
1073	EACWTISNITAGNR	0	1591.74	TraesCS1D01G106200;TraesCS1B01G126500;TraesCS1A01G097400	TraesCS1D01G106200	352	365	yes	no	2	0.00094409	69.979	6298900	0	11227000	0	0	0	0	0	0	0	0	0	0	0	0	0	0	0	0	0	0
1074	VVVEYGAVPIFVK	0	1418.82	TraesCS1D01G106200;TraesCS1B01G126500;TraesCS1A01G097400	TraesCS1D01G106200	159	171	yes	no	2	0.010838	5663	0	0	0	0	0	0	0	0	0	0	8341900	11631000	0	0	0	0	0	0	0	0	0
1075	LLSSPSEDVR	0	1101666	TraesCS1D01G106200;TraesCS1B01G126500;TraesCS1A01G097400	TraesCS1D01G106200	172	181	yes	no	2	0.011328	76.827	25664000	36869000	35675000	0	0	0	0	0	0	0	0	0	0	0	0	0	0	0	0	0	0
1076	NLGAGDVNNYAQMIDDAEGLEK	0	2336.06	TraesCS1D01G106200;TraesCS1B01G126500;TraesCS1A01G097400	TraesCS1D01G106200	454	475	yes	no	2	0.0010768	581	15250000	21965000	14257000	0	0	0	0	0	0	0	0	0	0	0	0	0	0	0	0	0	0
1077	FIEFLTR	0	924069	TraesCS1D01G106200;TraesCS1B01G126500.1;TraesCS1A01G097400.1	TraesCS1D01G106200	126	132	yes	no	2	0.0096551	1247	10403000	16092000	14246000	0	9361500	0	0	0	0	10722000	11488000	16802000	0	0	0	0	0	0	0	0	0
1078	SPPIEEVINTGVVPR	0	1605.87	TraesCS1D01G106200;TraesCS1B01G126500.1;TraesCS1A01G097400.1	TraesCS1D01G106200	111	125	yes	no		7.935e-66	208.74	33798000	45179000	39178000	0	0	0	0	0	0	26970000	33463000	56839000	0	0	0	0	0	0	0	0	0
1079	QDEGVVIANLDADK	0	1485.73	TraesCS1D01G106500;TraesCS1B01G126100.1;TraesCS1A01G097700.1	TraesCS1D01G106500	198	211	yes	no	2	2.1399e-11	1493	19476000	23345000	38375000	0	0	0	0	8268500	0	0	0	0	0	0	0	11035000	0	14676000	0	0	0
1080	SLAPIYEK	0	9190148	TraesCS1D01G106500;TraesCS1B01G126100;TraesCS1A01G097700	TraesCS1D01G106500	184	191	yes	no	2	0.025187	8191	49327000	51245000	0	0	0	0	0	0	0	0	0	0	0	0	0	0	0	0	0	0	0
1081	ELDDFVK	0	864229	TraesCS1D01G106500;TraesCS1B01G126100;TraesCS1A01G097700	TraesCS1D01G106500	245	251	yes	no	2	0.038663	86.086	0	17659000	25357000	0	39928000	0	0	0	0	28220000	0	0	0	0	0	0	0	0	0	0	0
1082	AGEEYESGRELDDFVK	1	1842.83	TraesCS1D01G106500;TraesCS1B01G126100;TraesCS1A01G097700	TraesCS1D01G106500	236	251	yes	no		0.0039331	7993	0	0	0	0	0	0	0	0	0	10854000	13054000	45271000	0	0	0	0	0	0	0	0	0
1083	TAEALTEYVNSEAATNVK	0	1909.93	TraesCS1D01G106500;TraesCS1B01G126100;TraesCS1A01G097700	TraesCS1D01G106500	126	143	yes	no		5.52e-103	217.09	55870000	69548000	74334000	8192000	0	0	0	0	0	36895000	43116000	39082000	0	0	0	32648000	42638000	31913000	67983000	30693000	0
1084	YGVSGFPTLK	0	1067651	TraesCS1D01G106500;TraesCS1B01G126100;TraesCS1A01G097700	TraesCS1D01G106500	219	228	yes	no	2	0.0027652	110.87	35232000	37257000	38653000	26301000	58647000	23752000	0	0	0	30653000	38157000	47792000	0	0	0	0	0	0	0	0	0
1085	GALVEFYAPWCGHCK	0	1793.8	TraesCS1D01G106500;TraesCS1B01G126100;TraesCS1A01G097700	TraesCS1D01G106500	50	64	yes	no		0.00023443	8881	0	0	0	0	0	0	16571000	0	17292000	51278000	61547000	30294000	0	0	0	6931500	9651800	20728000	0	0	0
1086	DVLVEFYAPWCGHCK	0	1879.84	TraesCS1D01G106500;TraesCS1B01G126100;TraesCS1A01G097700	TraesCS1D01G106500	169	183	yes	no		0.00056853	7594	0	0	6211400	0	0	0	0	0	0	22172000	27055000	18771000	0	0	0	0	13686000	6550000	3428000	0	0
1087	YGVSGYPTIQWFPK	0	1641.82	TraesCS1D01G106500;TraesCS1B01G126100;TraesCS1A01G097700	TraesCS1D01G106500	100	113	yes	no	2	1.752e-05	1032	57664000	62106000	60825000	19101000	75945000	28889000	0	0	0	43073000	43430000	59077000	0	0	0	46606000	45438000	54989000	0	22682000	30414000
1088	IAAVPSSVVVLTEETFDSVVLDETK	0	2647844	TraesCS1D01G106500;TraesCS1B01G126100;TraesCS1A01G097700	TraesCS1D01G106500	144	168	yes	no		1.242e-15	9812	65697000	84280000	82297000	0	0	0	0	0	0	14100000	0	0	0	0	0	0	0	0	34576000	21595000	22292000
1089	EGDFLTVDIEK	0	1264187	TraesCS1D01G107200;TraesCS1B01G125100;TraesCS1A01G099300	TraesCS1D01G107200	212	222	yes	no	2	0.0082961	7149	9194000	13559000	10716000	0	0	0	0	0	0	0	10251000	0	0	0	0	0	0	0	0	0	0
1090	FAEINNAYEVLTDQEK	0	1882.89	TraesCS1D01G107200;TraesCS1B01G125100;TraesCS1A01G099300	TraesCS1D01G107200	71	86	yes	no	2	0.00048693	78.096	0	0	0	0	0	0	0	0	0	13282000	15831000	0	0	0	0	0	0	13177000	0	0	0
1091	SFYDVLQVPK	0	1194285	TraesCS1D01G107200;TraesCS1B01G125100;TraesCS1A01G099300	TraesCS1D01G107200	29	38	yes	no	2	0.015284	6923	0	10647000	10835000	0	0	0	0	0	0	0	0	0	0	0	0	0	0	0	14325000	0	0
1092	RFAEINNAYEVLTDQEK	1	2039	TraesCS1D01G107200;TraesCS1B01G125100;TraesCS1A01G099300	TraesCS1D01G107200	70	86	yes	no	3	0.0079084	3957	0	0	0	0	0	0	0	0	0	5363400	6173700	0	0	0	0	0	0	0	0	0	0
1093	IDGEPGDLK	0	9426583	TraesCS1D01G107200;TraesCS1B01G125100;TraesCS1A01G099300	TraesCS1D01G107200	240	248	yes	no	2	0.015856	8019	0	0	0	0	39334000	9952200	0	0	0	0	0	0	0	0	0	0	0	0	0	0	0
1094	GMQDGQEVSFFEEGEPK	0	1912.81	TraesCS1D01G107200;TraesCS1B01G125100.1;TraesCS1A01G099300.1	TraesCS1D01G107200	223	239	yes	no	2	0.0062937	5255	9283200	13937000	0	0	0	0	0	0	0	18791000	17800000	14711000	0	0	0	0	0	0	0	0	0
1095	AALQWAADNLLR	0	1340.72	TraesCS1D01G108300;TraesCS1A01G106600;TraesCS1B01G124100	TraesCS1D01G108300	21	32	yes	no	2	9.0266e-30	190.02	100280000	108660000	87296000	15601000	27167000	14494000	6043500	0	0	27897000	22743000	7201000	0	0	11453000	29644000	30390000	17804000	56696000	31646000	28890000
1096	VPYTAGIGLDAIGVETDKGGR	1	2088.09	TraesCS1D01G109600;TraesCS1B01G131300.1;TraesCS1A01G105600.1	TraesCS1D01G109600	310	330	yes	no		1.9338e-43	125.92	0	0	0	0	0	0	0	0	0	0	0	0	0	0	0	0	0	0	97571000	45818000	45463000
1097	FSNLEVDLPAMMAQK	0	1692.82	TraesCS1D01G109600;TraesCS1B01G131300.1;TraesCS1A01G105600.1	TraesCS1D01G109600	109	123	yes	no	2	1.987e-11	119.03	25100000	11365000	0	0	0	0	0	0	0	0	0	0	0	0	0	0	0	0	0	0	0
1098	NIIVATGSDVK	0	1115186	TraesCS1D01G109600;TraesCS1B01G131300;TraesCS1A01G105600	TraesCS1D01G109600	174	184	yes	no	2	0.00079945	1111	297260000	259590000	188160000	81654000	114100000	151790000	77769000	0	60111000	102590000	103550000	130020000	43704000	0	0	212140000	149380000	138690000	317830000	129620000	216790000
1099	ILGVHIMSPGAGEIIHEAVLALQYGASSEDIAR	0	3416.78	TraesCS1D01G109600;TraesCS1B01G131300;TraesCS1A01G105600	TraesCS1D01G109600	444	476	yes	no		7.291e-09	6611	0	0	59125000	0	0	0	18299000	0	0	0	9051700	15946000	0	0	0	0	78918000	95762000	19363000	14343000	0
1100	FPLLANSR	0	9161305	TraesCS1D01G109600;TraesCS1B01G131300;TraesCS1A01G105600	TraesCS1D01G109600	415	422	yes	no	2	0.00052552	1571	121210000	95179000	59197000	44115000	101610000	0	27256000	0	0	0	0	0	0	0	0	59659000	54366000	64447000	126350000	49316000	85726000
1101	IVSSTGALALTEIPK	0	1498.86	TraesCS1D01G109600;TraesCS1B01G131300;TraesCS1A01G105600	TraesCS1D01G109600	196	210	yes	no		6.9611e-13	130.01	335100000	271280000	219610000	112110000	180940000	92253000	71069000	14046000	70838000	55827000	46819000	91939000	27288000	27568000	28526000	288710000	279780000	323760000	298560000	151570000	205340000
1102	SLPGVTIDEK	0	1057655	TraesCS1D01G109600;TraesCS1B01G131300;TraesCS1A01G105600	TraesCS1D01G109600	185	194	yes	no	2	0.00041209	1288	155470000	132850000	94924000	70747000	104300000	115320000	45554000	58973000	50944000	146750000	137760000	83115000	18853000	18238000	0	91001000	67176000	106340000	111670000	78054000	68170000
1103	RGALGGTCLNVGCIPSK	1	1758.89	TraesCS1D01G109600;TraesCS1B01G131300;TraesCS1A01G105600	TraesCS1D01G109600	70	86	yes	no		2.7818e-08	82.707	0	0	0	0	0	0	0	0	0	0	0	0	0	0	0	45601000	36304000	66538000	24974000	44604000	25189000
1104	AIDDAEGMVK	0	1047907	TraesCS1D01G109600;TraesCS1B01G131300;TraesCS1A01G105600;TraesCS1B01G084700;TraesCS1A01G066400;TraesCS1D01G067500	TraesCS1D01G109600	425	434	no	no	2	0.0067069	91.069	192240000	166460000	125090000	88368000	162120000	181680000	45809000	58304000	44559000	248170000	226650000	112630000	21077000	25872000	17752000	70489000	40587000	35943000	116250000	50301000	80981000
1105	VPYTAGIGLDAIGVETDK	0	1817.94	TraesCS1D01G109600;TraesCS1B01G131300;TraesCS1A01G105600	TraesCS1D01G109600	310	327	yes	no		2.951e-88	207.97	258650000	231920000	166470000	0	89068000	74509000	0	0	47123000	86983000	56124000	98957000	20794000	0	0	262820000	257550000	326470000	188060000	80018000	136820000
1106	GVYAIGDAIPGPMLAHK	0	1708.9	TraesCS1D01G109600;TraesCS1B01G131300;TraesCS1A01G105600	TraesCS1D01G109600	343	359	yes	no		2.4515e-08	107.06	162960000	151090000	145130000	40728000	87009000	50649000	19117000	0	27681000	42071000	40547000	114590000	0	0	0	64783000	44635000	83601000	75127000	40388000	48398000
1107	VVGVDTSGSGVK	0	1103823	TraesCS1D01G109600;TraesCS1B01G131300;TraesCS1A01G105600	TraesCS1D01G109600	273	284	yes	no	2	6.4486e-06	1258	363680000	224920000	164930000	156060000	345530000	253770000	54106000	71895000	73101000	177490000	211640000	140230000	37184000	40089000	29447000	183990000	119490000	110360000	238230000	130550000	118870000
1108	LGSEVTVVEFAPDIVPSMDGEIR	0	2459254	TraesCS1D01G109600;TraesCS1B01G131300;TraesCS1A01G105600	TraesCS1D01G109600	231	253	yes	no		7.926e-40	1665	140530000	119120000	92253000	0	0	0	0	0	0	34878000	22901000	41159000	0	0	0	30204000	27971000	41732000	0	17074000	19990000
1109	LVSPSEVSVDLVDGGSTIVK	0	2000.07	TraesCS1D01G109600;TraesCS1B01G131300;TraesCS1A01G105600	TraesCS1D01G109600	152	171	yes	no		1.739e-74	190.86	269920000	287210000	233200000	94412000	163140000	156880000	61026000	80156000	58891000	236730000	179110000	132110000	16810000	20841000	16450000	278260000	274110000	298390000	296700000	188080000	292620000
1110	LGSEVTVVEFAPDIVPSMDGEIRK	1	2587204	TraesCS1D01G109600;TraesCS1B01G131300;TraesCS1A01G105600	TraesCS1D01G109600	231	254	yes	no	3	8.808e-16	88.09	24547000	23995000	21291000	0	0	0	0	0	0	0	0	0	0	0	0	0	22664000	0	53039000	25109000	35789000
1111	GALGGTCLNVGCIPSK	0	1602.79	TraesCS1D01G109600;TraesCS1B01G131300;TraesCS1A01G105600	TraesCS1D01G109600	71	86	yes	no	2	4.903e-25	162	204240000	173130000	117620000	41466000	62897000	0	41194000	0	44319000	41708000	0	68517000	0	0	0	106150000	87206000	123930000	72263000	47636000	76178000
1112	LTVEPAAGGEQTVIEADVVLVSAGR	0	2480122	TraesCS1D01G109600;TraesCS1B01G131300;TraesCS1A01G105600	TraesCS1D01G109600	285	309	yes	no		2.841e-71	1562	31743000	27331000	12769000	0	0	0	20400000	0	7280100	7458000	7934400	10544000	0	0	0	56672000	93095000	116220000	52746000	26514000	34704000
1113	EGHVDYDTVPGVVYTHPEVASVGK	0	255434	TraesCS1D01G109600;TraesCS1B01G131300;TraesCS1A01G105600	TraesCS1D01G109600	375	398	yes	no		1.33e-100	137.87	13540000	0	42813000	18912000	0	94179000	164280000	36732000	127280000	49048000	101940000	263860000	0	40134000	67547000	354940000	378480000	392090000	205460000	48874000	144300000
1114	ESTLHLVLR	0	1066135	TraesCS1D01G109800;TraesCS1B01G130900;TraesCS1A01G397500;TraesCS1A01G105400;TraesCS7D01G454100;TraesCS7B01G366400;TraesCS2D01G474700;TraesCS5A01G073800;TraesCS4A01G086300;TraesCS4D01G006900;TraesCS4B01G008400;TraesCS4A01G306500;Tra	TraesCS1D01G109800	64	72	no	no	2	2.098e-24	1997	28276000	28114000	136220000	30332000	0	37999000	221110000	58710000	134830000	116720000	126550000	134260000	166600000	144960000	92296000	258800000	287650000	326050000	574850000	186090000	242730000
1115	TLADYNIQK	0	1064502	TraesCS1D01G109800;TraesCS1B01G130900;TraesCS1A01G397500;TraesCS1A01G105400;TraesCS7D01G454100;TraesCS7B01G366400;TraesCS2D01G474700;TraesCS5A01G073800;TraesCS4A01G086300;TraesCS4D01G006900;TraesCS4B01G008400;TraesCS4A01G306500;Tra	TraesCS1D01G109800	55	63	no	no	2	0.0018611	1212	1834100000	1321400000	1378100000	518830000	868610000	878430000	580050000	0	272030000	881780000	863600000	760090000	347390000	344750000	222000000	1396600000	1051400000	1053400000	2467900000	1048000000	1472600000
1116	ECPNADCGAGTFMANHFDR	0	2168.85	TraesCS1D01G109800;TraesCS1B01G130900;TraesCS1A01G397500;TraesCS1A01G105400	TraesCS1D01G109800	121	139	yes	no		3.05e-25	1126	62593000	93093000	155140000	0	0	0	0	0	19131000	25480000	17429000	0	0	0	0	0	0	0	22582000	0	16806000
1117	CGLTYVYNQK	0	124486	TraesCS1D01G109800;TraesCS1B01G130900;TraesCS1A01G397500;TraesCS1A01G105400;TraesCS1D01G405400;TraesCS1B01G425700;TraesCS1A01G397400	TraesCS1D01G109800	145	154	no	no	2	4.3572e-06	155.75	13651000	0	11528000	0	0	0	0	0	0	0	0	0	0	0	0	38272000	49275000	47881000	41367000	30094000	23128000
1118	TITLEVESSDTIDNVK	0	1762.88	TraesCS1D01G109800;TraesCS1B01G130900;TraesCS1A01G397500;TraesCS1A01G105400;TraesCS7D01G454100;TraesCS7B01G366400;TraesCS2D01G474700;TraesCS5A01G073800;TraesCS4A01G086300;TraesCS4D01G006900;TraesCS4B01G008400;TraesCS4A01G306500;Tra	TraesCS1D01G109800	12	27	no	no		2.136e-175	307.96	1043800000	987380000	849820000	72306000	50686000	130740000	354980000	198250000	297580000	231750000	165650000	180690000	211460000	180950000	99707000	470260000	565880000	585380000	664210000	346370000	391720000
1119	LAVLQFYK	0	980695	TraesCS1D01G109800;TraesCS1B01G130900;TraesCS1A01G397500;TraesCS1A01G105400;TraesCS1D01G405400;TraesCS1B01G425700;TraesCS1A01G397400	TraesCS1D01G109800	100	107	no	no	2	0.0030221	145.87	280580000	412620000	385760000	23410000	27210000	6014700	0	0	10189000	12883000	5848500	8392200	0	0	0	70220000	127280000	111770000	138590000	91715000	70776000
1120	IQDKEGIPPDQQR	1	1522.77	TraesCS1D01G109800;TraesCS1B01G130900;TraesCS1A01G397500;TraesCS1A01G105400;TraesCS7D01G454100;TraesCS7B01G366400;TraesCS2D01G474700;TraesCS5A01G073800;TraesCS4A01G086300;TraesCS4D01G006900;TraesCS4B01G008400;TraesCS4A01G306500;Tra	TraesCS1D01G109800	30	42	no	no		9.4514e-08	134.98	356730000	136530000	186270000	0	0	0	4178100	17954000	128620000	14195000	75184000	35109000	20970000	41830000	18907000	14546000	19857000	8280600	188760000	69980000	68052000
1121	EGIPPDQQR	0	1038094	TraesCS1D01G109800;TraesCS1B01G130900;TraesCS1A01G397500;TraesCS1A01G105400;TraesCS7D01G454100;TraesCS7B01G366400;TraesCS2D01G474700;TraesCS5A01G073800;TraesCS4A01G086300;TraesCS4D01G006900;TraesCS4B01G008400;TraesCS4A01G306500;Tra	TraesCS1D01G109800	34	42	no	no	2	0.00092737	1272	281820000	0	53674000	0	0	0	0	0	0	0	0	12810000	0	0	0	11305000	0	0	0	0	0
1122	EIAPIMTEYWEK	0	1508.72	TraesCS1D01G111900;TraesCS1B01G129300;TraesCS1A01G110300	TraesCS1D01G111900	72	83	yes	no	2	0.014859	5823	0	0	0	0	0	0	0	0	0	0	0	0	0	0	0	0	11336000	16493000	0	0	0
1123	TVGCWALTEPDYGSDASSLK	0	2155.97	TraesCS1D01G111900;TraesCS1B01G129300.1;TraesCS1A01G110300.1	TraesCS1D01G111900	167	186	yes	no	2	1.2906e-11	103.85	0	0	0	0	0	0	0	0	0	21206000	19632000	20196000	0	0	0	0	0	32608000	28427000	18372000	19283000
1124	LTGINSFQDISK	0	1321878	TraesCS1D01G111900;TraesCS1B01G129300;TraesCS1A01G110300	TraesCS1D01G111900	270	281	yes	no	2	0.042634	4652	0	0	0	0	0	0	0	0	0	0	0	0	0	0	0	8906300	0	10813000	0	0	0
1125	VFVPEEDRLTGINSFQDISK	1	229359	TraesCS1D01G111900;TraesCS1B01G129300.1;TraesCS1A01G110300.1	TraesCS1D01G111900	262	281	yes	no	3	0.00037084	6064	0	0	0	0	0	0	0	0	0	0	0	0	0	0	0	0	39884000	34157000	62766000	34169000	24804000
1126	QFGAPLAAFQLNQEK	0	1660.86	TraesCS1D01G111900;TraesCS1B01G129300;TraesCS1A01G110300	TraesCS1D01G111900	314	328	yes	no	2	0.0082256	5369	0	0	0	0	0	0	0	0	0	0	0	0	0	0	0	0	0	0	0	12931000	0
1127	VFVPEEDR	0	9898181	TraesCS1D01G111900;TraesCS1B01G129300;TraesCS1A01G110300	TraesCS1D01G111900	262	269	yes	no	2	0.020599	85.064	0	0	0	0	0	6769500	0	0	0	0	0	0	0	0	0	11204000	0	0	0	0	0
1128	ELLGGNGILADFLVAK	0	1628.91	TraesCS1D01G111900;TraesCS1B01G129300;TraesCS1A01G110300	TraesCS1D01G111900	380	395	yes	no	2	0.00013775	8903	0	0	0	0	0	0	0	0	0	0	0	0	0	0	0	0	0	19913000	14515000	10626000	10313000
1129	YLPSLAQFK	0	1065859	TraesCS1D01G111900;TraesCS1B01G129300.1;TraesCS1A01G110300.1	TraesCS1D01G111900	158	166	yes	no	2	0.010184	82.716	0	0	0	0	0	0	0	0	0	0	0	9295000	0	0	0	0	22351000	19683000	0	0	10408000
1130	LATLGLAGSTTK	0	1131499	TraesCS1D01G111900;TraesCS1B01G129300.1;TraesCS1A01G110300.1	TraesCS1D01G111900	94	105	yes	no	2	0.00030585	100.88	0	0	0	0	0	0	0	0	0	0	16368000	0	0	0	0	19437000	24232000	25977000	0	0	0
1131	VPGGWQLDGQK	0	1183986	TraesCS1D01G111900;TraesCS1B01G129300.1;TraesCS1A01G110300.1	TraesCS1D01G111900	192	202	yes	no	2	0.0064353	76.943	0	0	0	0	14484000	0	0	0	0	24828000	23828000	18747000	0	0	0	0	0	0	12553000	0	0
1132	APGQAFLSAA	0	9317633	TraesCS1D01G114100;TraesCS1B01G132700;TraesCS1A01G112500	TraesCS1D01G114100	210	219	yes	no	1	0.0010723	1384	0	0	0	0	0	0	0	0	0	0	0	0	0	0	0	0	0	0	87505000	0	0
1133	IYDVGMK	0	8241023	TraesCS1D01G114100;TraesCS1B01G132700;TraesCS1A01G112500;TraesCS4D01G105600;TraesCS4B01G108400;TraesCS4A01G204800	TraesCS1D01G114100	33	39	no	no	2	0.019822	99.919	109290000	100020000	59145000	0	0	42350000	0	0	0	0	0	0	0	0	0	0	0	0	0	0	0
1134	VAIGQVLLSVR	0	1153.72	TraesCS1D01G114100;TraesCS1B01G132700;TraesCS1A01G112500	TraesCS1D01G114100	129	139	yes	no	2	9.213e-44	2078	162540000	234410000	210350000	0	0	0	0	0	16147000	0	0	0	0	0	0	97930000	316290000	267160000	263320000	88682000	54863000
1135	ILPDGVNAK	0	9252328	TraesCS1D01G114100;TraesCS1B01G132700;TraesCS1A01G112500	TraesCS1D01G114100	190	198	yes	no	2	0.000837	130.04	213160000	218610000	170530000	58105000	22025000	79172000	0	0	18187000	23211000	18672000	0	0	0	0	181600000	139670000	124570000	230950000	80921000	60201000
1136	ENVSSEALEAAR	0	1274103	TraesCS1D01G114100;TraesCS1B01G132700;TraesCS1A01G112500;TraesCS4D01G105600;TraesCS4B01G108400;TraesCS4A01G204800	TraesCS1D01G114100	58	69	no	no	2	1.1931e-06	1454	342350000	414140000	416250000	73150000	28778000	178660000	14468000	86209000	50955000	335410000	132500000	93949000	0	6034100	0	422700000	401580000	362040000	409900000	173050000	116650000
1137	GVDEFSHCVHLVSWEK	0	1927.89	TraesCS1D01G114100;TraesCS1B01G132700.1;TraesCS1A01G112500.1	TraesCS1D01G114100	42	57	yes	no		0.000273	5369	0	0	0	0	0	0	0	0	0	0	0	0	0	0	0	32240000	55243000	72229000	0	0	0
1138	IMNAASFTIER	0	1251282	TraesCS1D01G114400;TraesCS5D01G275000;TraesCS5B01G266700;TraesCS5A01G267100	TraesCS1D01G114400	27	37	no	no	2	0.00023001	123.88	26157000	29902000	25854000	0	0	0	0	0	0	0	0	0	0	0	0	0	0	0	0	0	0
1139	EDHTIGNILR	0	1166044	TraesCS1D01G114400;TraesCS5D01G275000;TraesCS5B01G266700;TraesCS5A01G267100	TraesCS1D01G114400	38	47	no	no	2	0.0027808	110.81	0	0	15092000	0	0	0	0	0	0	0	0	0	0	0	0	14564000	26230000	0	0	0	0
1140	FVVPEGTK	0	8757527	TraesCS1D01G114400;TraesCS5D01G275000;TraesCS5B01G266700;TraesCS5A01G267100	TraesCS1D01G114400	10	17	no	no	2	0.012389	1009	84157000	80699000	81658000	9697200	23743000	13545000	0	0	0	0	0	0	0	0	0	22512000	14636000	0	17216000	0	0
1141	SNFNAVTIADIDR	0	1434.71	TraesCS1D01G115300;TraesCS1A01G113700;TraesCS1B01G134000	TraesCS1D01G115300	127	139	yes	no	2	0.00011069	9915	24090000	20370000	0	0	0	0	0	0	0	0	0	0	0	0	0	0	0	0	0	0	0
1142	AEDVESENASAGQVDSR	0	1762.76	TraesCS1D01G115300;TraesCS1B01G134000	TraesCS1D01G115300	229	245	yes	no	2	2.9433e-18	1319	37022000	35574000	23774000	0	0	0	0	0	0	11619000	0	0	0	0	0	0	0	0	0	0	0
1143	VAVDDVVDK	0	9589713	TraesCS1D01G115300;TraesCS1A01G113700;TraesCS1B01G134000	TraesCS1D01G115300	516	524	yes	no	2	0.016367	7849	38428000	34389000	0	0	0	0	0	0	0	0	0	0	0	0	0	0	0	0	0	0	0
1144	ILSFVGGLDLCDGR	0	1520.77	TraesCS1D01G116700;TraesCS1A01G115300;TraesCS1B01G135200	TraesCS1D01G116700	358	371	yes	no	2	3.0535e-10	142.07	0	0	0	8530900	6256300	8585300	0	0	0	20908000	23980000	14077000	0	0	0	24600000	40456000	55863000	0	0	0
1145	GPALEQLVYCIR	0	1417.74	TraesCS1A01G120200;TraesCS1B01G139600;TraesCS1D01G121200	TraesCS1D01G121200	696	707	no	no	2	0.00015715	1243	27787000	37388000	0	0	0	0	0	0	0	0	0	18508000	0	0	0	0	12321000	0	9454900	6810400	0
1146	AVIDAATIAGLRPLR	1	1535.91	TraesCS1A01G120200;TraesCS1B01G139600;TraesCS1D01G121200	TraesCS1D01G121200	155	169	no	no	3	0.00060308	6595	0	0	20099000	0	0	0	0	0	0	0	0	0	0	0	0	0	0	0	15487000	0	0
1147	METDDAPQDPASSAGDHMQEPK	0	2355.96	TraesCS1B01G139600;TraesCS1D01G121200	TraesCS1D01G121200	516	537	no	no	3	1.0712e-06	5647	13800000	0	0	0	0	0	0	0	0	0	0	55596000	0	0	0	0	0	0	0	0	0
1148	DFDEALFK	0	9836001	TraesCS1B01G139500;TraesCS1A01G120100;TraesCS1D01G121000;TraesCS1A01G120200;TraesCS1B01G139600;TraesCS1D01G121200	TraesCS1D01G121200	233	240	no	no	2	0.03698	6682	6540500	7980300	0	0	0	0	0	0	0	0	0	0	0	0	0	0	0	0	0	0	0
1149	VSEGPDGFPLVHVR	0	1507.78	TraesCS1B01G139600;TraesCS1D01G121200	TraesCS1D01G121200	91	104	no	no	3	0.00038273	59.898	0	0	11170000	0	0	0	0	0	0	0	0	17929000	0	0	0	0	0	0	0	0	0
1150	RDEFEQISAPVLER	1	1687.85	TraesCS1B01G139500;TraesCS1A01G120100;TraesCS1D01G121000;TraesCS1A01G120200;TraesCS1B01G139600;TraesCS1D01G121200	TraesCS1D01G121200	300	313	no	no	3	0.0056525	35.711	0	0	0	0	0	0	0	0	0	0	0	0	0	0	0	0	0	0	9692900	0	0
1151	NSVEAYVYDMR	0	1345973	TraesCS1B01G139500;TraesCS1A01G120100;TraesCS1D01G121000;TraesCS1A01G120200;TraesCS1B01G139600;TraesCS1D01G121200	TraesCS1D01G121200	619	629	no	no	2	0.00071198	112.75	22221000	0	19696000	0	0	0	0	0	0	27808000	26581000	0	0	0	0	0	0	8062000	9349900	0	0
1152	LQEVEDWLYEDGEDETK	0	2096.91	TraesCS1B01G139500;TraesCS1A01G120100;TraesCS1D01G121000;TraesCS1A01G120200;TraesCS1B01G139600;TraesCS1D01G121200	TraesCS1D01G121200	652	668	no	no	2	8.0652e-53	185.87	48166000	57134000	63138000	0	0	6308200	12183000	0	13402000	31119000	29269000	30860000	0	0	0	0	0	0	21085000	17670000	17984000
1153	HANPVLLVSDIK	0	1304.75	TraesCS1A01G120200;TraesCS1B01G139600.1;TraesCS1D01G121200	TraesCS1D01G121200	755	766	no	no		0.0023056	8217	0	0	0	0	0	0	0	0	0	13178000	12650000	11737000	0	0	0	14722000	16878000	18451000	0	0	0
1154	EYEMALQDR	0	1153074	TraesCS1B01G139500;TraesCS1A01G120100;TraesCS1D01G121000;TraesCS1A01G120200;TraesCS1B01G139600;TraesCS1D01G121200	TraesCS1D01G121200	601	609	no	no	2	0.00051392	140.09	34897000	31327000	30240000	12627000	29616000	22842000	0	0	11740000	31025000	36762000	33033000	0	0	0	0	11768000	12345000	12245000	0	0
1155	FIGTAGAANSTMNPK	0	1478.72	TraesCS1B01G139500;TraesCS1A01G120100;TraesCS1D01G121000;TraesCS1A01G120200;TraesCS1B01G139600;TraesCS1D01G121200	TraesCS1D01G121200	47	61	no	no	2	5.7389e-06	1005	23764000	26550000	24425000	0	0	0	0	0	0	24235000	18611000	54076000	0	0	0	0	0	0	29229000	0	0
1156	ETVYFNEEAACAR	0	1558722	TraesCS1D01G121500;TraesCS1B01G139900.1;TraesCS1A01G120500.1	TraesCS1D01G121500	79	91	yes	no	2	3.0046e-10	1472	51153000	58106000	31284000	0	0	0	0	0	0	0	0	0	0	0	0	10037000	0	14291000	13169000	0	0
1157	DAAGEALGAFDALLAR	0	1559.79	TraesCS1D01G121500;TraesCS1B01G139900;TraesCS1A01G120500	TraesCS1D01G121500	92	107	yes	no		3.8787e-27	1569	109770000	91344000	60498000	4811600	0	5115000	0	0	0	0	0	0	0	5985700	6275300	13365000	5140600	4994200	54539000	41143000	35904000
1158	ILNLGEDGQDR	0	1228048	TraesCS1D01G121900;TraesCS1B01G140400;TraesCS1A01G121000	TraesCS1D01G121900	439	449	yes	no	2	0.0020367	9849	15436000	16832000	15375000	0	0	0	0	0	0	0	0	0	0	0	0	0	0	0	0	0	0
1159	TGAVAAALQSTDDDPVDPHLER	0	2277.09	TraesCS1D01G121900;TraesCS1B01G140400;TraesCS1A01G121000	TraesCS1D01G121900	450	471	yes	no	2	0.0070484	38.787	0	0	17145000	0	0	0	0	0	0	0	0	0	0	0	0	0	0	0	0	0	0
1160	NINPELSTTDIAK	0	1414.73	TraesCS1D01G121900;TraesCS1B01G140400;TraesCS1A01G121000	TraesCS1D01G121900	578	590	yes	no	2	0.00063999	8896	0	0	0	0	0	0	0	0	0	0	0	0	0	0	0	0	22856000	20440000	0	14678000	19082000
1161	VNPARPNDKLPYR	2	1538.83	TraesCS1D01G122800;TraesCS1B01G141200;TraesCS1A01G122000	TraesCS1D01G122800	93	105	yes	no	3	0.026972	53.967	0	0	0	0	0	0	0	0	0	0	0	0	19072000	21442000	0	0	0	0	0	0	0
1162	AGISYTLSK	0	938073	TraesCS1D01G122800;TraesCS1B01G141200;TraesCS1A01G122000	TraesCS1D01G122800	157	165	yes	no	2	0.01101	88.819	0	0	0	0	0	0	0	0	0	0	0	0	22428000	18051000	0	0	0	0	0	0	0
1163	SMAFYQDLLGLK	0	1384.71	TraesCS1D01G122800;TraesCS1B01G141200;TraesCS1A01G122000	TraesCS1D01G122800	81	92	yes	no	2	0.017892	5567	0	0	0	0	0	0	0	0	0	0	0	0	0	8219400	7492500	0	0	0	0	0	0
1164	LDTFTAVYR	0	1084553	TraesCS1D01G125600;TraesCS1B01G146100.1;TraesCS1A01G129100.1	TraesCS1D01G125600	167	175	yes	no	2	2.192e-14	1448	0	0	0	0	0	0	0	0	0	0	0	0	0	0	0	0	16900000	16958000	24380000	15136000	10970000
1165	TLTAVHDGLLEDVVYPAEIVGK	0	233842	TraesCS1D01G125600;TraesCS1B01G146100;TraesCS1A01G129100	TraesCS1D01G125600	118	139	yes	no		3.42e-172	235.71	384040000	623430000	554360000	10906000	0	0	0	0	9752000	20760000	19528000	14303000	0	0	0	99704000	152770000	151760000	143940000	31830000	22499000
1166	VNNVDVVYTPWYNLK	0	1822.93	TraesCS1D01G126700;TraesCS1B01G147600;TraesCS1A01G127000	TraesCS1D01G126700	84	98	yes	no	2	9.3355e-05	9416	13140000	20214000	15205000	0	0	0	0	0	0	0	0	0	0	0	0	0	0	0	0	0	0
1167	IQLGEGSAAQVAK	0	1270881	TraesCS1D01G129200;TraesCS1B01G142400;TraesCS1A01G124600	TraesCS1D01G129200	46	58	yes	no	2	0.0057931	65	0	0	0	0	0	0	0	0	0	0	0	21313000	0	0	0	0	0	0	13043000	0	6056300
1168	AMQLIEDVR	0	1073539	TraesCS1D01G130200;TraesCS1B01G142800.1;TraesCS1A01G124200.1	TraesCS1D01G130200	115	123	yes	no	2	0.0072837	1057	0	22618000	19109000	0	0	0	0	0	0	0	0	0	0	0	0	6866300	7706400	0	0	0	13506000
1169	VHAACGATVSCADIIALATR	0	2056.02	TraesCS1D01G130200;TraesCS1B01G142800;TraesCS1A01G124200	TraesCS1D01G130200	126	145	yes	no	3	0.00013134	673	0	0	0	0	0	0	0	0	0	0	0	0	0	0	0	0	14105000	0	18213000	0	12404000
1170	GVFTSDQVLISDGR	0	1492.75	TraesCS1D01G130200;TraesCS1B01G142800.1	TraesCS1D01G130200	271	284	yes	no	2	1.3434e-05	1056	12105000	15521000	12781000	0	0	0	0	0	0	0	0	0	0	0	0	0	0	0	20768000	8406500	13204000
1171	LSQYQPGGNVGEIR	0	1516.76	TraesCS1D01G130200;TraesCS1B01G142800;TraesCS1A01G124200	TraesCS1D01G130200	310	323	yes	no	2	8.7007e-10	1343	40508000	43234000	38310000	0	0	0	0	0	0	12466000	14175000	0	15131000	0	0	29344000	30055000	26606000	47559000	39212000	50390000
1172	IFFHDCFPQGCDASVLLTGPNSER	0	276653	TraesCS1D01G130200;TraesCS1B01G142800;TraesCS1A01G124200	TraesCS1D01G130200	80	103	yes	no	3	2.2117e-08	62.064	13930000	21257000	26910000	0	0	0	0	0	0	6106600	0	0	0	0	0	21807000	28891000	0	48314000	37844000	33507000
1173	FSEDADFAR	0	1056512	TraesCS1D01G130200;TraesCS1B01G142800;TraesCS1A01G124200	TraesCS1D01G130200	226	234	yes	no	2	0.0029024	116.73	26528000	27698000	21526000	0	0	0	0	0	0	0	0	0	7503700	6799600	0	0	0	14707000	37725000	20607000	25823000
1174	NLEPIDLVALSGAHTVGK	0	1833	TraesCS1D01G130200;TraesCS1B01G142800;TraesCS1A01G124200	TraesCS1D01G130200	199	216	yes	no		5.8487e-25	121.04	33789000	32020000	30535000	0	0	0	0	0	0	7763600	6663600	0	12988000	12712000	0	41783000	72974000	36723000	115590000	75473000	97403000
1175	LQDLDVETPIVLDNQYFK	0	2149.09	TraesCS1D01G130200;TraesCS1B01G142800;TraesCS1A01G124200	TraesCS1D01G130200	247	264	yes	no	2	9.086e-22	1341	31891000	25037000	21282000	0	0	0	0	0	0	0	0	0	0	0	0	0	0	18637000	43060000	31198000	36193000
1176	LKELQDAVAGGSTQTIK	1	1757.95	TraesCS1A01G133100;TraesCS1D01G131800	TraesCS1D01G131800	609	625	no	no		1.0965e-19	136.99	0	0	0	0	0	0	0	0	0	0	0	0	36247000	74017000	30255000	0	0	0	0	0	0
1177	FDIDANGILSVAAVDK	0	1646.85	TraesCS5D01G117600;TraesCS5B01G111200.1;TraesCS5A01G106200;TraesCS1A01G133100;TraesCS1B01G151300.1;TraesCS1D01G131800.1	TraesCS1D01G131800	516	531	no	no	2	2.066e-17	1413	0	0	0	0	0	0	0	0	0	0	0	0	32365000	48134000	24104000	0	0	0	0	0	0
1178	MELSSLTQTNISLPFITATADGPK	0	2534938	TraesCS1A01G133100;TraesCS1B01G151300;TraesCS1D01G131800	TraesCS1D01G131800	311	334	no	no		2.0599e-59	1379	23785000	57673000	25030000	0	0	0	0	0	0	0	0	0	0	0	0	0	0	0	0	0	0
1179	TGDGGDVIDADFTDSN	0	159738	TraesCS1A01G133100;TraesCS1B01G151300;TraesCS1D01G131800	TraesCS1D01G131800	667	682	no	no	2	0.0082653	51.927	12280000	16999000	10875000	0	0	0	0	0	0	0	0	0	0	0	0	0	0	0	0	0	0
1180	NDEGIDLLKDK	1	1258405	TraesCS5D01G117600;TraesCS5B01G111200.1;TraesCS5A01G106200;TraesCS1A01G133100;TraesCS1B01G151300.1;TraesCS1D01G131800.1	TraesCS1D01G131800	286	296	no	no	2	0.0075496	134.84	0	0	0	0	0	0	0	0	0	0	0	0	84569000	119300000	73358000	0	0	0	0	0	0
1181	SEVFSTAADGQTSVEINVLQGER	0	2436769	TraesCS5D01G117600;TraesCS5B01G111200;TraesCS5A01G106200;TraesCS1A01G133100;TraesCS1B01G151300;TraesCS1D01G131800	TraesCS1D01G131800	463	485	no	no	2	0.041423	2749	0	0	0	0	0	0	0	0	0	0	0	0	0	11694000	6871500	0	0	0	0	0	0
1182	TTPSVVAYTK	0	1065706	TraesCS5D01G117600;TraesCS5B01G111200;TraesCS5A01G106200;TraesCS1A01G133100;TraesCS1B01G151300;TraesCS1D01G131800	TraesCS1D01G131800	80	89	no	no	2	0.0010718	1191	86499000	105330000	77191000	0	44111000	0	0	0	0	72634000	78917000	63398000	124860000	136580000	76799000	18343000	22331000	19769000	36306000	13668000	23086000
1183	IPAVQDLVK	0	9818588	TraesCS1A01G133100;TraesCS1B01G151300;TraesCS1D01G131800	TraesCS1D01G131800	386	394	no	no	2	0.003933	114	45004000	52104000	51930000	39188000	86052000	42012000	10234000	0	0	79996000	75800000	41367000	38282000	45920000	39155000	10723000	11921000	15621000	14589000	6814600	5859800
1184	ELGDKVPGDVK	1	1155136	TraesCS1A01G133100;TraesCS1B01G151300;TraesCS1D01G131800.1	TraesCS1D01G131800	592	602	no	no	2	0.001286	1405	0	0	0	0	0	0	0	0	0	0	20837000	9385800	73480000	54063000	38487000	0	0	0	0	0	0
1185	QAVVNPENTFFSVK	0	1578.8	TraesCS5D01G117600;TraesCS5B01G111200;TraesCS5A01G106200;TraesCS1A01G133100;TraesCS1B01G151300;TraesCS1D01G131800	TraesCS1D01G131800	102	115	no	no	2	3.1013e-07	1195	98908000	132620000	150240000	46977000	62311000	32303000	0	0	25957000	57706000	47645000	40911000	87273000	90733000	82604000	0	0	97323000	36659000	0	0
1186	FEELCSDLLDR	0	139534	TraesCS1A01G133100;TraesCS1B01G151300;TraesCS1D01G131800	TraesCS1D01G131800	345	355	no	no	2	4.7829e-17	176.83	55757000	104220000	73952000	14724000	42716000	15025000	14343000	0	10335000	55434000	32686000	59357000	15842000	24669000	16847000	5912200	9330900	10121000	0	0	0
1187	IINEPTAASLAYGFEK	0	1722.88	TraesCS5D01G117600;TraesCS5B01G111200;TraesCS5A01G106200;TraesCS1A01G133100;TraesCS1B01G151300;TraesCS1D01G131800	TraesCS1D01G131800	213	228	no	no		2.29e-22	1594	159010000	188340000	194480000	94675000	183850000	66965000	22753000	17442000	38938000	167770000	194240000	70698000	0	0	0	50462000	65548000	62666000	56705000	22104000	29472000
1188	NQAESVIYQTEK	0	1408834	TraesCS1B01G151300;TraesCS1D01G131800	TraesCS1D01G131800	577	588	no	no	2	6.6542e-07	177.78	86384000	106360000	105790000	15871000	22372000	47247000	29221000	35474000	28268000	171800000	154530000	79877000	314850000	229820000	121560000	51298000	40001000	36514000	44344000	23667000	34097000
1189	QFAAEEISAQVLR	0	1460.76	TraesCS5D01G117600;TraesCS5B01G111200;TraesCS5A01G106200;TraesCS1A01G133100;TraesCS1B01G151300;TraesCS1D01G131800	TraesCS1D01G131800	154	166	no	no		1.7116e-46	199.08	69721000	90886000	104170000	0	0	0	17472000	10538000	21239000	0	3360500	0	0	146120000	92301000	30359000	49765000	47491000	32349000	0	0
1190	NDEGIDLLK	0	1015186	TraesCS5D01G117600;TraesCS5B01G111200;TraesCS5A01G106200;TraesCS1A01G133100;TraesCS1B01G151300;TraesCS1D01G131800	TraesCS1D01G131800	286	294	no	no	2	0.0019709	121.05	30537000	36986000	55204000	0	48760000	0	0	0	0	50408000	46090000	39132000	35425000	0	0	10046000	0	0	0	0	0
1191	QDITITGASTLPK	0	1343.73	TraesCS5D01G117600;TraesCS5B01G111200;TraesCS5A01G106200;TraesCS1A01G133100;TraesCS1B01G151300;TraesCS1D01G131800	TraesCS1D01G131800	537	549	no	no	2	6.402e-09	135.8	52415000	54834000	80091000	25013000	24076000	23446000	39571000	0	29413000	24127000	23730000	18205000	391350000	320740000	261060000	36397000	44089000	44694000	46076000	33196000	0
1192	LDCPAIGK	0	8724259	TraesCS5D01G117600;TraesCS5B01G111200.1;TraesCS5A01G106200;TraesCS1A01G133100;TraesCS1B01G151300.1;TraesCS1D01G131800.1	TraesCS1D01G131800	146	153	no	no	2	0.027009	7969	49101000	44412000	42416000	0	36926000	0	0	0	0	25082000	43032000	0	0	25664000	15272000	0	0	0	0	0	0
1193	ELQDAVAGGSTQTIK	0	1516.77	TraesCS1A01G133100;TraesCS1D01G131800	TraesCS1D01G131800	611	625	no	no	2	4.9646e-16	1493	0	0	0	0	0	0	35127000	0	0	38033000	29543000	0	219730000	153550000	107590000	36924000	36937000	31305000	0	0	0
1194	GVPQIEVK	0	8680182	TraesCS5D01G117600;TraesCS5B01G111200;TraesCS5A01G106200;TraesCS1A01G133100;TraesCS1B01G151300;TraesCS1D01G131800	TraesCS1D01G131800	508	515	no	no	2	0.010269	1073	64033000	68139000	69177000	59461000	76330000	58970000	29497000	10047000	25925000	97694000	95257000	79694000	146480000	141160000	71814000	0	0	21867000	0	0	0
1195	VVGIDLGTTNSAVAAMEGGKPTIVTNAEGAR	1	2998393	TraesCS1A01G133100;TraesCS1B01G151300;TraesCS1D01G131800	TraesCS1D01G131800	49	79	no	no	3	3.0483e-48	100.06	65327000	116780000	89893000	0	0	0	0	0	0	31162000	0	26297000	28567000	49291000	40879000	0	23900000	0	0	0	0
1196	KQDITITGASTLPK	1	1471.82	TraesCS5D01G117600;TraesCS5B01G111200;TraesCS5A01G106200;TraesCS1A01G133100;TraesCS1B01G151300;TraesCS1D01G131800	TraesCS1D01G131800	536	549	no	no		7.848e-71	2129	0	0	0	0	0	0	22809000	0	12720000	36495000	16448000	0	226280000	226400000	117190000	0	0	0	0	0	4299300
1197	IVDWLAGSFK	0	1134073	TraesCS1A01G133100;TraesCS1B01G151300;TraesCS1D01G131800	TraesCS1D01G131800	276	285	no	no	2	0.00025689	1374	31216000	42934000	47917000	19655000	53848000	22555000	0	0	8365300	39104000	39856000	22570000	15293000	19031000	14665000	10082000	14295000	16999000	0	0	0
1198	IAGLDVLR	0	855178	TraesCS1A01G133100;TraesCS1B01G151300;TraesCS1D01G131800	TraesCS1D01G131800	205	212	no	no	2	3.0931e-31	1621	522000000	576060000	0	0	0	0	0	0	0	0	0	0	30874000	40266000	24517000	7284800	12472000	11134000	0	0	0
1199	EIDEVILVGGSTR	0	1386.74	TraesCS1A01G133100;TraesCS1B01G151300;TraesCS1D01G131800.1	TraesCS1D01G131800	373	385	no	no	2	1.995e-10	1578	0	26464000	25076000	0	0	0	0	0	0	30672000	34964000	0	29999000	30550000	22018000	0	13948000	14117000	0	0	0
1200	FQSVISFR	0	9822362	TraesCS1D01G132700;TraesCS1B01G148500;TraesCS1A01G138800	TraesCS1D01G132700	206	213	yes	no	2	0.0078508	1127	9037900	12294000	17822000	0	0	0	0	0	0	0	0	0	0	0	0	0	0	20289000	0	0	0
1201	LTLTYNR	0	8798142	TraesCS1D01G132700;TraesCS1B01G148500;TraesCS1A01G138800	TraesCS1D01G132700	298	304	yes	no	2	0.011335	1149	0	0	0	0	0	0	0	0	0	34343000	0	0	0	0	0	0	0	0	0	0	0
1202	YVILGEK	0	8206945	TraesCS1D01G132700;TraesCS1B01G148500;TraesCS1A01G138800	TraesCS1D01G132700	147	153	yes	no	2	0.031391	90.706	0	0	0	0	0	0	0	0	0	14136000	0	0	0	0	0	33449000	0	0	0	0	0
1203	HIEMTVSELQK	0	1313649	TraesCS1D01G132700;TraesCS1B01G148500.1;TraesCS1A01G138800.1	TraesCS1D01G132700	165	175	yes	no		3.4083e-09	1632	0	0	0	0	0	0	0	0	0	37024000	31633000	27775000	0	0	0	31763000	0	28462000	0	0	0
1204	VGQLDSYEIEGGETK	0	1623.76	TraesCS1D01G132700;TraesCS1B01G148500;TraesCS1A01G138800	TraesCS1D01G132700	235	249	yes	no	2	3.53e-18	1602	78540000	121520000	103630000	0	37665000	0	0	23898000	0	0	0	0	0	0	0	135880000	121170000	175250000	120100000	78273000	82770000
1205	PTLATILSPEVMEK	0	1527.82	TraesCS1D01G132700;TraesCS1B01G148500;TraesCS1A01G138800	TraesCS1D01G132700	214	227	yes	no	2	1.1484e-07	123.8	18934000	19185000	20396000	0	10755000	6803300	0	0	0	13962000	12882000	6484000	0	0	0	14802000	12453000	20189000	0	0	0
1206	NVEYDAIR	0	9787706	TraesCS1D01G132700;TraesCS1B01G148500;TraesCS1A01G138800	TraesCS1D01G132700	193	200	yes	no	2	0.0035532	135.84	74120000	75729000	63325000	0	37357000	42529000	0	0	0	45301000	64932000	44289000	0	0	0	82670000	54986000	61020000	104270000	43953000	51694000
1207	NPINYTQVAVLADDILK	0	1886.01	TraesCS1D01G132700;TraesCS1B01G148500;TraesCS1A01G138800	TraesCS1D01G132700	176	192	yes	no		7.8048e-65	1931	120290000	164950000	153470000	13839000	0	0	0	0	0	0	0	28681000	0	0	0	77713000	120930000	145910000	178840000	138170000	99641000
1208	GLWQPFTALLGDAPSVNVK	0	2012.07	TraesCS1D01G132700;TraesCS1B01G148500.1;TraesCS1A01G138800.1	TraesCS1D01G132700	88	106	yes	no	2	6.72e-31	1452	0	86499000	55826000	12037000	0	10918000	0	0	0	0	0	0	0	0	0	51024000	96583000	0	0	0	48365000
1209	NVIVAITSDK	0	1058972	TraesCS1D01G132700;TraesCS1B01G148500;TraesCS1A01G138800	TraesCS1D01G132700	108	117	yes	no	2	0.0036162	1075	29647000	43984000	41114000	0	0	0	0	0	0	15210000	0	0	0	0	0	61918000	57234000	75787000	76747000	55113000	39343000
1210	GLCGGINSTSVK	0	1191918	TraesCS1D01G132700;TraesCS1B01G148500;TraesCS1A01G138800	TraesCS1D01G132700	118	129	yes	no	2	1.6302e-09	157.96	54981000	68615000	47636000	0	0	0	0	0	0	0	0	0	0	0	0	54057000	37923000	37751000	48123000	20443000	22321000
1211	AFFDSTGSLWEK	0	1386456	TraesCS1D01G134600;TraesCS1B01G155100;TraesCS1A01G136100	TraesCS1D01G134600	142	153	yes	no	2	0.017892	5567	0	0	0	0	0	4728000	0	0	0	0	0	0	0	0	0	0	8147600	0	0	0	0
1212	AVVSEVESASR	0	1132724	TraesCS1D01G140600;TraesCS1B01G158100	TraesCS1D01G140600	92	102	yes	no	2	0.00043945	116	29417000	0	25337000	0	0	0	0	0	0	0	0	0	0	0	0	0	0	0	0	0	0
1213	AASAALLLIHQPVPLSDVLGK	0	2112307	TraesCS1D01G140600	TraesCS1D01G140600	103	123	yes	yes	3	0.0033791	2372	12978000	11667000	0	0	0	0	0	0	0	0	0	0	0	0	0	0	0	0	4971700	0	0
1214	EGFTPASIEEATGMSGVEQNR	0	2209	TraesCS1D01G141100;TraesCS1A01G142000;TraesCS1B01G159700	TraesCS1D01G141100	137	157	no	no	2	0.001075	82.908	0	0	0	0	0	0	0	0	0	0	0	0	15674000	25344000	24301000	0	0	0	0	0	0
1215	VELEIER	0	88676	TraesCS1D01G141100;TraesCS1A01G142000	TraesCS1D01G141100	286	292	yes	no	2	0.019738	100.07	0	0	0	0	0	0	0	0	0	0	0	0	28779000	31196000	22588000	0	0	0	0	0	0
1216	RGDEGWDAFDR	1	132264	TraesCS1D01G141100;TraesCS1A01G142000.1;TraesCS1B01G159700.1	TraesCS1D01G141100	232	242	no	no	3	0.0069118	5561	0	0	0	0	0	0	0	0	0	0	0	0	9112700	10167000	7038500	0	0	0	0	0	0
1217	RSQTDADLGIVEVDK	1	1644.83	TraesCS1D01G141100;TraesCS1A01G142000;TraesCS1B01G159700	TraesCS1D01G141100	352	366	no	no	3	0.016498	2481	0	0	0	0	0	0	0	0	0	0	0	0	0	11201000	9159600	0	0	0	0	0	0
1218	AAGEEVEELEAEIDARPAVPVVR	1	2448496	TraesCS1D01G141100;TraesCS1A01G142000	TraesCS1D01G141100	297	319	yes	no	3	5.1258e-07	58.914	0	0	0	0	0	0	0	0	0	0	0	0	53688000	0	61531000	0	0	0	0	0	0
1219	LVVASQVR	0	870287	TraesCS1D01G141100;TraesCS1A01G142000;TraesCS1B01G159700	TraesCS1D01G141100	158	165	no	no	2	9.1092e-05	1621	0	0	0	0	0	0	0	0	0	0	0	0	42244000	54261000	41519000	0	0	0	0	0	0
1220	NLDLTER	0	8593995	TraesCS1D01G141100;TraesCS1A01G142000.1;TraesCS1B01G159700.1	TraesCS1D01G141100	107	113	no	no	2	0.0097435	1219	0	0	0	0	0	0	0	0	0	0	0	0	28891000	38198000	22577000	0	0	0	0	0	0
1221	AAGEEVEELEAEIDAR	0	1729.8	TraesCS1D01G141100;TraesCS1A01G142000	TraesCS1D01G141100	297	312	yes	no	2	0.00076994	7426	0	0	0	0	0	0	0	0	0	0	0	0	10355000	16694000	12850000	0	0	0	0	0	0
1222	SQTDADLGIVEVDK	0	1488.73	TraesCS1D01G141100;TraesCS1A01G142000.1;TraesCS1B01G159700.1	TraesCS1D01G141100	353	366	no	no	2	2.558e-05	98.803	0	0	0	0	0	0	0	0	0	0	4928500	0	35302000	37841000	36554000	0	0	0	0	0	0
1223	SQTDADLGIVEVDKGWAR	1	1958.97	TraesCS1D01G141100;TraesCS1A01G142000.1;TraesCS1B01G159700.1	TraesCS1D01G141100	353	370	no	no	3	0.00015333	6017	0	0	0	0	0	0	0	0	0	0	0	0	12159000	24962000	20886000	0	0	0	0	0	0
1224	EAIANEDRIPELER	1	1653.83	TraesCS1D01G141100;TraesCS1A01G142000;TraesCS1B01G159700	TraesCS1D01G141100	259	272	no	no		4.2503e-06	1172	0	0	0	0	0	0	0	0	0	0	10444000	0	121470000	133600000	70697000	0	0	0	0	0	0
1225	WYEYAPLISSLSR	0	1583.8	TraesCS1D01G141100;TraesCS1A01G142000.1;TraesCS1B01G159700.1	TraesCS1D01G141100	124	136	no	no	2	8.4237e-05	1069	0	0	0	0	0	0	0	0	0	0	6167400	0	33261000	44755000	38114000	0	0	0	0	0	0
1226	SLDVVETESAR	0	1204935	TraesCS1D01G141100;TraesCS1A01G142000;TraesCS1B01G159700	TraesCS1D01G141100	273	283	no	no	2	8.8182e-35	196.88	0	0	0	0	0	0	0	0	0	10012000	5293000	0	106560000	115150000	87205000	0	0	0	0	0	0
1227	LLEEGISQAAAEVVTVVRPPK	1	2205369	TraesCS1D01G141100;TraesCS1A01G142000.1;TraesCS1B01G159700.1	TraesCS1D01G141100	441	461	no	no	3	2.7297e-11	755	0	0	0	0	0	0	0	0	0	0	0	0	25755000	24596000	15510000	0	0	0	0	0	0
1228	LILPGSGGGGGGR	0	1096989	TraesCS1D01G141100;TraesCS1A01G142000.1	TraesCS1D01G141100	56	68	yes	no	2	1.2469e-07	126.07	0	0	0	0	8670600	0	0	0	0	13694000	0	0	44993000	57043000	38523000	0	0	0	0	0	0
1229	TPPPTAPPGQLYQPFHPPPNPLPETYR	0	3008185	TraesCS1D01G141100;TraesCS1A01G142000.1	TraesCS1D01G141100	80	106	yes	no	3	1.2968e-07	72.033	0	0	0	0	0	0	0	0	0	0	0	0	65921000	94604000	66444000	0	0	0	0	0	0
1230	EVVDEGIYVLEK	0	1391.72	TraesCS1D01G141100;TraesCS1A01G142000.1;TraesCS1B01G159700.1	TraesCS1D01G141100	418	429	no	no	2	0.0002294	107.83	0	0	0	0	0	0	0	0	0	0	0	0	68576000	94010000	67033000	0	0	0	0	0	0
1231	FGRPVVVPESPMACDLAWR	1	2186.08	TraesCS1D01G141700;TraesCS1A01G142900;TraesCS1B01G158900	TraesCS1D01G141700	184	202	yes	no	3	0.0007682	3559	0	0	0	0	0	0	0	0	0	12861000	0	0	0	0	0	0	0	0	0	0	0
1232	VTNLHQGYGFVEFR	0	1665.83	TraesCS1D01G142300;TraesCS1B01G160900.1;TraesCS1A01G143500.1	TraesCS1D01G142300	61	74	yes	no	3	0.00025766	78.814	0	0	24008000	0	0	0	0	0	0	13295000	15096000	8755500	0	0	0	0	0	0	0	0	0
1233	DTLPEDLLVPVFK	0	1484.81	TraesCS1D01G142700;TraesCS1B01G161300;TraesCS1A01G143900	TraesCS1D01G142700	71	83	yes	no	2	0.0089082	5926	0	0	0	0	0	0	0	0	0	7788900	5632000	0	0	0	0	0	0	0	0	0	0
1234	LNPSEVGDIVVGTVLAPGSQR	0	2107273	TraesCS1D01G142700;TraesCS1B01G161300;TraesCS1A01G143900	TraesCS1D01G142700	91	111	yes	no		0.001075	82.908	0	11234000	0	0	0	0	0	0	0	9635000	10322000	12488000	0	0	0	0	0	0	0	0	0
1235	SFAAVGVDPAVMGVGPAVAIPAAVK	0	2293504	TraesCS1D01G142700;TraesCS1B01G161300;TraesCS1A01G143900	TraesCS1D01G142700	321	345	no	no	2	0.00012892	6775	9755200	11648000	8734300	0	0	0	0	0	0	0	0	0	0	0	0	0	0	0	0	0	0
1236	SVIEQSTSDYDKEK	1	1627.76	TraesCS1D01G144000	TraesCS1D01G144000	382	395	yes	yes	3	0.0082604	46.746	0	0	14322000	0	0	0	0	0	9149900	19012000	8872400	13123000	0	0	0	0	0	0	0	0	0
1237	VSPDGLLQQSSTVADSSLFTFADGITESIPR	0	3237041	TraesCS1D01G144400;TraesCS1A01G145800.1;TraesCS1B01G164000	TraesCS1D01G144400	278	308	yes	no	3	1.3715e-05	4901	9224000	12749000	13353000	0	0	0	0	0	0	11826000	13695000	0	0	0	0	0	8375700	6675000	0	0	0
1238	AGIYGPLPR	0	942287	TraesCS1D01G144400;TraesCS1A01G145800;TraesCS1B01G164000	TraesCS1D01G144400	158	166	yes	no	2	0.016565	7916	0	0	0	0	29762000	0	0	0	0	17571000	15886000	0	0	0	0	0	0	0	0	0	0
1239	LPLPQFR	0	8691232	TraesCS1D01G144400;TraesCS1A01G145800;TraesCS1B01G164000	TraesCS1D01G144400	317	323	yes	no	2	0.025958	9469	7177200	0	8923700	19419000	0	0	0	0	0	0	0	0	0	0	0	0	0	6975600	0	0	0
1240	IFISELLVDELSAPSQEIIR	0	2271362	TraesCS1D01G144400;TraesCS1A01G145800.1;TraesCS1B01G164000	TraesCS1D01G144400	167	186	yes	no		9.2881e-05	1005	10045000	24539000	32230000	0	11489000	6820800	0	0	0	16274000	34613000	8111000	0	0	0	0	0	0	0	0	0
1241	VGEYVDVK	0	907651	TraesCS1D01G145100;TraesCS1B01G164500;TraesCS1A01G147000	TraesCS1D01G145100	36	43	yes	no	2	0.0040881	122.74	111260000	101700000	82424000	38585000	16271000	57027000	0	19139000	0	38454000	25422000	20994000	0	0	0	89595000	52654000	61286000	62563000	36050000	0
1242	TASNEAVQVDIGK	0	1330729	TraesCS1D01G146500;TraesCS1B01G167100.1;TraesCS1A01G149200.1	TraesCS1D01G146500	164	176	yes	no	2	7.7487e-09	131.83	51213000	52316000	57623000	0	0	0	0	0	0	0	0	0	0	0	0	0	0	0	24480000	0	0
1243	WTVISSR	0	847552	TraesCS1D01G146500;TraesCS1B01G167100;TraesCS1A01G149200	TraesCS1D01G146500	112	118	yes	no	2	0.0096026	126	0	31440000	25689000	0	0	0	0	0	0	0	0	0	0	0	0	0	0	0	0	0	0
1244	LVGSADFHLFK	0	1232554	TraesCS1D01G146500;TraesCS1B01G167100.1;TraesCS1A01G149200.1	TraesCS1D01G146500	84	94	yes	no	3	0.0023703	5876	7049200	18474000	21466000	0	0	0	0	0	0	5264300	0	0	0	0	0	0	0	0	9621700	0	4469200
1245	YLPYTEQR	0	106824	TraesCS1D01G148000;TraesCS1B01G168600;TraesCS1A01G151000	TraesCS1D01G148000	147	154	yes	no	2	0.031876	7316	0	0	0	9860200	21118000	14057000	0	0	0	0	0	0	0	0	0	0	0	0	0	0	0
1246	EIINEDFGDGIMSAIDFYCSVDK	0	2637615	TraesCS1D01G148000;TraesCS1B01G168600;TraesCS1A01G151000	TraesCS1D01G148000	107	129	yes	no	2	0.00050422	6646	10573000	0	9670900	0	0	0	0	0	0	0	0	0	0	0	0	0	0	0	0	0	0
1247	QAQLKPDMAPAFR	1	1471.76	TraesCS1D01G148000;TraesCS1B01G168600;TraesCS1A01G151000	TraesCS1D01G148000	47	59	yes	no	3	0.013555	3479	0	0	0	0	0	0	0	0	0	0	0	0	0	14790000	0	0	0	0	17457000	0	7632100
1248	AAVPALTDELVELMMRPPFR	1	2255806	TraesCS1D01G148000;TraesCS1B01G168600;TraesCS1A01G151000	TraesCS1D01G148000	60	79	yes	no	3	0.0013775	3256	84139000	100340000	55770000	0	0	0	0	0	0	0	0	0	0	0	0	0	0	0	0	0	0
1249	SYHPDIVHEPAIYR	0	1695.84	TraesCS1D01G148000	TraesCS1D01G148000	80	93	yes	yes		0.00030879	77.912	0	0	0	0	0	0	0	0	4461100	0	0	0	59914000	23008000	36688000	0	0	0	0	0	0
1250	SFSDIAAETGLTNVYVAQLLR	0	2267798	TraesCS1D01G148000;TraesCS1B01G168600.1;TraesCS1A01G151000	TraesCS1D01G148000	25	45	yes	no		2.9138e-39	176.91	62119000	47186000	39064000	0	0	0	0	0	0	0	0	0	20138000	7850100	0	0	0	11975000	49512000	14686000	31037000
1251	VVVTFDGK	0	8637527	TraesCS1D01G148000;TraesCS1B01G168600.1;TraesCS1A01G151000	TraesCS1D01G148000	139	146	yes	no	2	0.012389	1009	40598000	0	0	0	0	0	0	0	0	0	0	0	16924000	22982000	10066000	12224000	0	7989700	24617000	0	14599000
1252	WAGTPLLLEASELLSK	0	1726.95	TraesCS1D01G149400;TraesCS1B01G169900.1;TraesCS1A01G152500.1	TraesCS1D01G149400	50	65	yes	no	2	6.4429e-07	102	0	0	0	0	20767000	10949000	0	0	0	11109000	12772000	9836300	0	0	0	0	0	0	0	0	0
1253	GATDSTGQPELFDFDHVYPR	0	2251.02	TraesCS1D01G149400;TraesCS1B01G169900	TraesCS1D01G149400	186	205	yes	no	3	0.0010967	3111	0	0	0	0	0	0	0	0	0	6864300	6738300	6376000	0	0	0	0	0	0	0	0	0
1254	IVLNPISSLADLPLK	0	1591.95	TraesCS1D01G149400;TraesCS1B01G169900;TraesCS1A01G152500	TraesCS1D01G149400	1053	1067	yes	no	2	0.015752	59.757	0	0	0	0	0	3914300	0	0	0	0	5063800	6123000	0	0	0	0	0	0	0	0	0
1255	DAETLIECPKPQK	1	1527.76	TraesCS1D01G149700	TraesCS1D01G149700	201	213	yes	yes		1.174e-21	1381	0	0	0	0	0	0	0	0	0	0	0	0	65664000	38822000	31158000	0	0	0	0	0	0
1256	NADVLGALAEQGINPDYR	0	1914.94	TraesCS1D01G149800;TraesCS1B01G170200.1;TraesCS1A01G152800.1	TraesCS1D01G149800	142	159	yes	no	2	8.7296e-20	1251	0	0	0	0	0	0	0	0	0	0	0	0	27926000	24068000	19859000	0	0	0	0	0	0
1257	LEPIENNLNHYWSNIHCPR	0	2405335	TraesCS1D01G149800;TraesCS1B01G170200.1;TraesCS1A01G152800.1	TraesCS1D01G149800	89	107	yes	no		1.1217e-07	88.992	0	0	0	0	0	0	0	0	0	0	0	0	68770000	37675000	49804000	0	0	0	0	0	0
1258	ALAYSCLA	0	8671604	TraesCS1D01G153900;TraesCS1B01G172400;TraesCS1A01G155200	TraesCS1D01G153900	326	333	yes	no	1	0.0013693	1595	47080000	84939000	54651000	0	0	0	0	0	0	24836000	0	0	0	0	0	0	0	0	0	0	0
1259	MELIDAAFPLLK	0	1359.75	TraesCS1D01G153900;TraesCS1B01G172400;TraesCS1A01G155200	TraesCS1D01G153900	57	68	yes	no	2	8.9315e-05	114	298410000	476870000	306180000	256890000	211810000	168930000	0	0	0	199240000	155620000	236670000	0	0	0	70555000	135890000	149380000	127480000	73718000	50894000
1260	LGVQVSDVK	0	9433385	TraesCS1D01G153900;TraesCS1B01G172400;TraesCS1A01G155200	TraesCS1D01G153900	173	181	yes	no	2	0.0027589	117.04	0	0	366050000	260890000	0	204860000	75864000	28857000	131340000	201130000	168290000	213480000	0	0	0	153760000	144420000	212310000	0	0	0
1261	EFAPSIPEK	0	1016179	TraesCS1D01G153900;TraesCS1B01G172400;TraesCS1A01G155200	TraesCS1D01G153900	144	152	yes	no	2	0.0022869	1191	181430000	229920000	201470000	203330000	96203000	137220000	56465000	39400000	123510000	134020000	108340000	164780000	12879000	14983000	0	105540000	166280000	219850000	140280000	0	31225000
1262	GVMLGADQPVILHMLDIEFAAEALK	0	2680968	TraesCS1D01G153900;TraesCS1B01G172400.1;TraesCS1A01G155200.1	TraesCS1D01G153900	29	53	yes	no		7.76e-15	115.8	67752000	185500000	269420000	0	0	0	0	0	0	23825000	0	25214000	0	0	0	0	0	30316000	0	0	0
1263	VLVTGAAGQIGYALVPMIAR	0	1999289	TraesCS1D01G153900;TraesCS1B01G172400	TraesCS1D01G153900	9	28	yes	no		2.8839e-48	2087	84764000	148430000	15630000	88380000	56663000	21120000	0	0	23670000	100320000	66087000	122730000	0	0	0	0	0	0	16127000	60705000	51227000
1264	NAIIWGNHSSSQYPDVNHATVK	0	2437775	TraesCS1D01G153900;TraesCS1B01G172400;TraesCS1A01G155200	TraesCS1D01G153900	182	203	yes	no		1.0751e-54	125.04	10301000	6199700	52274000	38194000	0	40161000	136990000	68026000	318820000	84070000	88109000	329440000	31084000	35573000	38594000	212030000	437960000	676840000	114740000	73109000	42444000
1265	VLVVANPANTNALILK	0	1648.99	TraesCS1D01G153900;TraesCS1B01G172400;TraesCS1A01G155200	TraesCS1D01G153900	128	143	yes	no	2	3.0268e-64	1947	278460000	442580000	368430000	253300000	153520000	112590000	73311000	41215000	134080000	115540000	97535000	85030000	0	29336000	21156000	232040000	483690000	553440000	299580000	169140000	94038000
1266	MDATAQELSEEK	0	1350973	TraesCS1D01G153900;TraesCS1B01G172400;TraesCS1A01G155200	TraesCS1D01G153900	314	325	yes	no	2	3.043e-18	1806	12816000	17544000	0	158840000	155490000	288520000	95049000	70308000	159530000	330040000	252580000	362400000	0	15782000	12168000	122960000	145190000	170880000	208560000	176390000	0
1267	ELVQDDEWLNGEFIATVQQR	0	238955	TraesCS1D01G153900;TraesCS1B01G172400;TraesCS1A01G155200	TraesCS1D01G153900	213	232	yes	no		6.9951e-42	1827	41348000	72538000	70852000	0	0	0	0	0	0	8909000	30099000	16852000	0	0	0	20847000	126060000	172360000	49695000	27008000	0
1268	LSSALSAASSACDHIR	0	1644.79	TraesCS1D01G153900;TraesCS1B01G172400;TraesCS1A01G155200	TraesCS1D01G153900	242	257	yes	no		3.214e-18	1693	83376000	115750000	158740000	56928000	0	55427000	77941000	15932000	125340000	150000000	120040000	174150000	0	0	0	179070000	317590000	275740000	72929000	65360000	19209000
1269	IENLLLVK	0	9409572	TraesCS1D01G156100;TraesCS1B01G175400;TraesCS1A01G158800	TraesCS1D01G156100	638	645	yes	no	2	0.032563	72.789	0	0	0	0	0	0	0	0	0	0	0	0	5764200	4524500	0	0	0	0	0	0	0
1270	APETTSAAAPYR	0	123399	TraesCS1D01G156400	TraesCS1D01G156400	120	131	yes	yes	2	4.0738e-29	1866	198750000	102750000	91754000	37692000	83520000	36189000	0	11741000	29246000	0	43129000	71375000	11997000	11355000	8477900	28826000	11095000	26032000	43076000	21189000	21057000
1271	LQDLLPSIINQLGPDNLDNLRR	1	2516711	TraesCS1D01G156700;TraesCS1B01G175700;TraesCS1A01G159300	TraesCS1D01G156700	93	114	yes	no	3	4.34e-11	1029	58426000	81765000	62804000	0	0	0	0	0	0	15778000	0	0	17078000	0	0	0	0	7224000	112720000	61801000	59496000
1272	LQDLLPSIINQLGPDNLDNLR	0	23607	TraesCS1D01G156700;TraesCS1B01G175700;TraesCS1A01G159300	TraesCS1D01G156700	93	113	yes	no		3.0406e-77	1877	376350000	368820000	642390000	9749900	42573000	28005000	0	0	0	88766000	42449000	38006000	0	17833000	0	0	37721000	38986000	73480000	35333000	55694000
1273	VQASIGANTWVVSGTPQTK	0	1943.01	TraesCS1D01G156700;TraesCS1B01G175700;TraesCS1A01G159300	TraesCS1D01G156700	73	91	yes	no	2	1.9899e-109	2181	91745000	80280000	56578000	0	0	0	12233000	0	12470000	30980000	0	21605000	0	26234000	0	25348000	36573000	20982000	61895000	41947000	57744000
1274	KLQDLLPSIINQLGPDNLDNLR	1	2488649	TraesCS1D01G156700;TraesCS1B01G175700.1;TraesCS1A01G159300.1	TraesCS1D01G156700	92	113	yes	no		0.00027406	73.91	92450000	108170000	85277000	0	0	0	0	0	0	15156000	9190600	6854700	0	0	0	0	0	0	0	0	0
1275	DDVVIQFLNPK	0	1286871	TraesCS1D01G156700;TraesCS1B01G175700;TraesCS1A01G159300	TraesCS1D01G156700	62	72	yes	no	2	3.9277e-05	1508	139420000	113260000	113990000	11250000	16619000	15000000	13801000	0	12520000	36734000	24859000	16834000	17288000	18687000	10433000	37018000	49747000	38056000	56755000	29304000	41842000
1276	LLVPLTASLYVPGTLDDSEK	0	213046	TraesCS1D01G159300	TraesCS1D01G159300	64	83	yes	yes	2	0.0015409	5352	15963000	12054000	12646000	0	0	0	0	0	0	0	0	0	0	0	0	0	0	0	0	0	0
1277	SNFDELLEMATK	0	1396544	TraesCS1D01G159300;TraesCS1B01G179100.1;TraesCS1A01G163200.1	TraesCS1D01G159300	114	125	yes	no	2	3.1352e-06	141.93	48996000	24421000	27382000	0	0	0	0	0	0	0	0	0	0	0	0	0	0	0	0	0	0
1278	VLVDVGTGYYIEK	0	1454.77	TraesCS1D01G159300;TraesCS1B01G179100;TraesCS1A01G163200	TraesCS1D01G159300	84	96	yes	no	2	0.00015405	1023	0	25291000	28111000	0	0	0	0	0	0	0	5626700	5493300	0	0	0	0	0	0	0	0	0
1279	EQTDLEVNLLQDSLSK	0	1830.92	TraesCS1D01G159300;TraesCS1B01G179100.1;TraesCS1A01G163200.1	TraesCS1D01G159300	22	37	yes	no	2	5.265e-18	143.94	63401000	56371000	71033000	0	0	0	0	0	0	0	0	0	0	0	0	0	0	0	16442000	0	0
1280	LSVEQLK	0	8157527	TraesCS1D01G159300;TraesCS1B01G179100;TraesCS1A01G163200	TraesCS1D01G159300	12	18	yes	no	2	0.029746	91.906	0	0	26333000	5744900	0	0	0	0	0	0	0	0	0	0	0	0	0	0	0	0	0
1281	TIISNQEVIAVNQDSLGVQGK	0	2212699	TraesCS1D01G161900;TraesCS1B01G181800;TraesCS1A01G164800	TraesCS1D01G161900	308	328	yes	no	2	0.00092938	824	0	0	0	0	0	0	0	0	0	0	12301000	18218000	0	0	0	0	0	17167000	0	0	0
1282	LGIYSDAGTQTCSNK	0	1613.74	TraesCS1A01G103600;TraesCS1D01G161900;TraesCS1B01G181800;TraesCS1A01G164800	TraesCS1D01G161900	138	152	no	no	2	3.395e-06	103.91	0	0	0	0	0	9789200	0	0	0	30371000	27743000	31980000	0	0	0	0	0	17562000	0	0	0
1283	MPGSLDHEEQDVK	0	1483613	TraesCS1A01G103600;TraesCS5B01G011700.1;TraesCS1D01G161900.1;TraesCS1B01G181800;TraesCS1A01G164800	TraesCS1D01G161900	153	165	no	no		2.1911e-05	114.86	0	0	0	0	0	0	0	0	0	94086000	63512000	49815000	0	0	0	0	0	0	0	0	0
1284	TFASWGVDYLK	0	1285343	TraesCS1A01G103600;TraesCS5B01G011700;TraesCS5D01G019100;TraesCS5B01G011800;TraesCS1A01G103500;TraesCS1A01G164900;TraesCS1D01G161900;TraesCS1B01G181800;TraesCS1A01G164800	TraesCS1D01G161900	166	176	no	no	2	0.0014931	103.7	0	0	0	13881000	18098000	0	0	0	0	22865000	23408000	17546000	0	0	0	11820000	19513000	0	0	0	6288000
1285	YVNIDDCWAELNR	0	1666.74	TraesCS1A01G103600;TraesCS5B01G011700;TraesCS5D01G019100;TraesCS5B01G011800;TraesCS1D01G161900;TraesCS1B01G181800;TraesCS1A01G164800	TraesCS1D01G161900	95	107	no	no	2	8.7905e-09	135.86	0	0	4580600	0	0	0	7882600	0	12394000	55695000	50472000	63386000	0	0	0	11444000	21282000	40928000	0	6789800	0
1286	FAEPGDPEYAPPVPTCETR	0	2131.95	TraesCS1D01G162500;TraesCS1A01G176500;TraesCS1B01G203600	TraesCS1D01G162500	80	98	yes	no	2	0.0037778	6698	20833000	28193000	30683000	0	0	0	0	0	0	0	0	0	0	0	0	0	0	0	0	0	0
1287	YDPQNDPNVTGDPYK	0	1721.75	TraesCS1D01G162500;TraesCS1A01G176500	TraesCS1D01G162500	124	138	yes	no	2	0.0069839	5526	0	29613000	29555000	0	0	0	0	0	0	0	0	0	0	0	0	0	0	0	0	0	0
1288	TLTSCGIAVPK	0	1145114	TraesCS1D01G163900	TraesCS1D01G163900	80	90	yes	yes	2	0.0024077	9558	0	0	0	0	64267000	0	0	0	0	130160000	137170000	70604000	35272000	25663000	0	0	0	0	89266000	87174000	126450000
1289	NPAYSSYINSR	0	1270942	TraesCS1D01G163900	TraesCS1D01G163900	65	75	yes	yes	2	0.00014077	1606	0	0	0	0	0	0	0	0	0	16143000	16514000	21522000	0	0	0	0	0	10122000	72571000	55787000	82015000
1290	YASNPAYSGYINSPTAR	0	1830.85	TraesCS1D01G164000;TraesCS1B01G189600;TraesCS1B01G188600	TraesCS1D01G164000	64	80	yes	no	2	0.0014495	6595	0	0	0	0	14217000	0	0	0	0	0	8566200	15831000	0	0	0	0	0	0	0	0	0
1291	QDVAPPAPEPTEDVADEK	0	1906.88	TraesCS1D01G164300;TraesCS1A01G174700	TraesCS1D01G164300	7	24	yes	no	2	9.934e-05	8202	0	0	0	0	0	0	0	0	0	0	0	0	31900000	19048000	16547000	0	0	0	0	0	0
1292	IPFSSFDILSDDEVR	0	1738.84	TraesCS1D01G166900;TraesCS1A01G168900.1	TraesCS1D01G166900	325	339	yes	no	2	2.464e-06	1057	13620000	16446000	16760000	0	0	0	0	0	0	4744800	5009400	7834900	0	0	0	0	0	0	0	0	0
1293	LESLTNSNPVMIFIK	0	1704.91	TraesCS1D01G166900;TraesCS1A01G168900	TraesCS1D01G166900	288	302	yes	no	2	0.0012204	73.067	0	7645900	8101200	0	0	0	0	0	0	0	0	0	0	0	0	0	0	0	0	0	0
1294	GAGISFGSFDILSDEEVR	0	1897.91	TraesCS1B01G188000;TraesCS1D01G166900;TraesCS1A01G168900	TraesCS1D01G166900	429	446	no	no	2	0.0011503	8131	12425000	17535000	17353000	0	0	0	0	0	0	0	8971000	0	0	0	0	0	0	0	0	0	0
1295	QEGVEFGSFDILTDNEVR	0	2053.96	TraesCS1B01G188000;TraesCS1D01G166900;TraesCS1A01G168900	TraesCS1D01G166900	189	206	no	no	2	4.6587e-09	7966	0	0	0	0	0	0	0	0	0	0	7843200	0	0	0	0	0	0	0	0	0	0
1296	AELDAAVGGAR	0	1028251	TraesCS1D01G166900;TraesCS1A01G168900	TraesCS1D01G166900	15	25	yes	no	2	0.006474	76.827	0	0	0	6096100	13881000	0	0	0	0	14831000	0	12525000	0	0	0	0	0	0	0	0	0
1297	LENALVQAVALLR	0	1408.84	TraesCS1D01G174900;TraesCS1A01G165800;TraesCS1B01G182500	TraesCS1D01G174900	925	937	yes	no	2	0.00010362	1011	2809100	2495600	0	0	4100200	0	0	0	0	4727700	2696200	0	0	5311300	0	0	0	0	0	0	0
1298	ELTGVQPLVEALPPVAR	0	1788.01	TraesCS1D01G174900;TraesCS1A01G165800;TraesCS1B01G182500	TraesCS1D01G174900	82	98	yes	no	2	0.0015523	645	0	0	0	0	0	0	0	0	0	0	0	0	13226000	12769000	13856000	0	0	0	0	0	0
1299	ELTGVQPLVEALPPAGR	0	1745.97	TraesCS1D01G175000;TraesCS1B01G182400;TraesCS1A01G165700	TraesCS1D01G175000	56	72	yes	no	2	0.00092355	69.721	0	0	0	0	0	0	0	0	0	0	0	0	11452000	14815000	12058000	0	0	0	0	0	0
1300	LGPLNELR	0	9102362	TraesCS1D01G175000;TraesCS1B01G182400;TraesCS1A01G165700	TraesCS1D01G175000	412	419	yes	no	2	0.015769	8942	0	0	0	0	0	0	0	0	0	0	0	0	20718000	19938000	30509000	0	0	0	0	0	0
1301	GLGPISLAGDFDHDK	0	1540.75	TraesCS1D01G175000;TraesCS1A01G165700	TraesCS1D01G175000	371	385	yes	no	3	0.0052875	3692	0	0	0	0	0	0	0	0	0	0	0	0	3331200	7632300	15841000	0	0	0	0	0	0
1302	LVQENISSALSILK	0	1513.87	TraesCS1D01G175000;TraesCS1B01G182400	TraesCS1D01G175000	317	330	yes	no	2	0.0022063	707	0	0	0	0	0	0	0	0	0	0	0	0	0	8001100	11265000	0	0	0	0	0	0
1303	VLQILDQLER	0	1225.7	TraesCS1D01G176200;TraesCS1B01G202500;TraesCS1A01G177700	TraesCS1D01G176200	244	253	yes	no	2	0.0090319	83.005	7518100	8871500	9416100	0	0	0	0	0	0	2709900	0	0	0	0	0	0	0	0	0	0	0
1304	YGVENTCTSGSTLSR	0	1630.73	TraesCS1D01G176200;TraesCS1B01G202500;TraesCS1A01G177700	TraesCS1D01G176200	92	106	yes	no	2	0.0048105	5876	8257700	11867000	12908000	0	0	0	0	0	0	0	0	0	0	0	0	0	0	0	0	0	0
1305	SSPFDSLTTDNLR	0	1451892	TraesCS1D01G176700;TraesCS1A01G178200;TraesCS1B01G202100	TraesCS1D01G176700	127	139	yes	no	2	0.0062436	6439	10898000	10614000	0	0	0	0	0	0	0	0	0	0	0	0	0	0	0	0	7382300	0	0
1306	YFEFLDYHDDPTGPVFLR	0	2230.04	TraesCS1D01G176700;TraesCS1A01G178200	TraesCS1D01G176700	73	90	yes	no		0.0044566	3287	0	0	0	0	0	0	0	0	0	3624900	0	8613100	0	0	0	0	0	5852600	10463000	0	0
1307	QALSDLAVFR	0	1118084	TraesCS1D01G176800;TraesCS1B01G202000.1;TraesCS1A01G178300.1	TraesCS1D01G176800	150	159	no	no	2	0.0048504	99.802	10454000	0	0	0	10366000	0	0	0	6107400	0	0	0	0	0	0	0	11093000	10272000	15427000	0	11883000
1308	LVDGQLQSGHNLVK	0	1506.82	TraesCS1D01G176800	TraesCS1D01G176800	243	256	yes	yes		6.436e-05	67.019	0	0	0	0	0	18887000	14725000	0	9619500	46202000	37099000	24371000	0	9019400	0	0	0	0	0	0	0
1309	FLTQEEHWMSQTLDHFSPTDHR	0	2741292	TraesCS1D01G176800;TraesCS1B01G202000;TraesCS1A01G178300	TraesCS1D01G176800	51	72	no	no	4	0.0044672	19.897	0	0	0	0	0	0	15392000	0	20950000	0	0	0	0	0	0	0	0	0	0	0	0
1310	QYYQETLNAK	0	1256037	TraesCS1D01G176800;TraesCS1B01G202000.1;TraesCS1A01G178300.1	TraesCS1D01G176800	160	169	no	no	2	0.0021865	1136	0	0	0	0	0	0	0	0	0	16397000	23335000	30551000	25611000	18649000	0	22483000	12270000	13510000	28176000	14348000	23281000
1311	YYEFLDYHR	0	1304826	TraesCS1D01G176800;TraesCS1B01G202000.1;TraesCS1A01G178300.1	TraesCS1D01G176800	78	86	no	no		0.0067192	758	0	0	0	3776200	5101600	11527000	6369500	0	9365700	0	0	15698000	7132600	0	0	4470000	0	7118600	3936800	0	0
1312	FGAALVSPEHR	0	1182146	TraesCS1D01G176800;TraesCS1B01G202000;TraesCS1A01G178300	TraesCS1D01G176800	117	127	no	no	2	0.00024104	1202	0	0	0	17619000	15003000	28596000	9794700	8272400	13521000	35811000	0	22965000	0	0	0	0	0	0	15158000	9767100	13577000
1313	ASVASYDQNYLK	0	1357514	TraesCS1D01G176800;TraesCS1B01G202000.1	TraesCS1D01G176800	322	333	yes	no	2	0.0013032	87.913	16522000	14470000	9567600	0	0	13574000	0	0	0	0	0	13139000	14900000	12846000	0	0	7827100	0	0	0	0
1314	SSPFEDLTTENLR	0	1507.72	TraesCS1D01G176800;TraesCS1B01G202000;TraesCS1A01G178300	TraesCS1D01G176800	132	144	no	no	2	0.00043596	91.855	0	0	0	0	0	0	17027000	13331000	18324000	0	0	0	17652000	15975000	14394000	23853000	26053000	28805000	34683000	0	30466000
1315	AEYEESGPAIVHR	0	1456947	TraesCS1D01G177400;TraesCS1B01G201400;TraesCS1A01G179000	TraesCS1D01G177400	362	374	yes	no	3	0.00023302	7141	0	0	0	0	0	0	0	0	0	19217000	0	0	0	0	0	7758500	0	0	0	7101200	7953100
1316	DLYGNIVLSGGSTMFPGIADR	0	2182.07	TraesCS1D01G177400;TraesCS1B01G201400;TraesCS1A01G179000;TraesCS5B01G124100;TraesCS5A01G124300;TraesCS5D01G132200	TraesCS1D01G177400	294	314	no	no	2	5.2581e-06	1127	14693000	21725000	17094000	0	0	0	0	0	0	0	0	9287200	0	0	0	0	0	0	0	0	0
1317	AVFPSIVGR	0	9444435	TraesCS1D01G177400;TraesCS1B01G201400;TraesCS1A01G179000;TraesCS4D01G050800;TraesCS4B01G050600;TraesCS4A01G264400;TraesCS5D01G000400;TraesCS5A01G000400;TraesCS5B01G124100;TraesCS5A01G124300;TraesCS5D01G132200;TraesCS5D01G516200;Tra	TraesCS1D01G177400	31	39	no	no	2	0.00090491	127.84	94053000	111790000	146040000	39767000	40704000	30565000	14056000	17945000	0	38802000	23191000	51091000	0	0	0	0	0	0	0	0	0
1318	YPIEHGIVSNWDDMEK	0	1931.87	TraesCS1D01G177400;TraesCS1B01G201400;TraesCS1A01G179000;TraesCS4D01G050800;TraesCS4B01G050600;TraesCS4A01G264400;TraesCS5D01G000400;TraesCS5A01G000400;TraesCS5B01G124100;TraesCS5A01G124300;TraesCS5D01G132200;TraesCS5D01G516200;Tra	TraesCS1D01G177400	71	86	no	no		3.0113e-17	126.76	38127000	58123000	0	0	0	0	0	0	0	111150000	153310000	200260000	0	0	0	0	31979000	26011000	75215000	0	0
1319	TTGIVLDSGDGVSHTVPIYEGYALPHAILR	0	315035	TraesCS1D01G177400;TraesCS1B01G201400;TraesCS1A01G179000;TraesCS4D01G050800;TraesCS4B01G050600;TraesCS4A01G264400;TraesCS5D01G000400;TraesCS5A01G000400;TraesCS5B01G124100;TraesCS5A01G124300;TraesCS5D01G132200;TraesCS5D01G516200;Tra	TraesCS1D01G177400	150	179	no	no		2.078e-102	1569	22245000	43813000	116660000	13266000	0	28462000	19860000	14866000	26925000	266650000	143320000	216780000	0	40543000	14037000	91807000	507120000	275650000	553540000	316310000	350770000
1320	DLTDSLMK	0	9214773	TraesCS1D01G177400;TraesCS1B01G201400.1;TraesCS1A01G179000;TraesCS5D01G516200.1;TraesCS5B01G516100.1;TraesCS4A01G356100;TraesCS1D01G020000.1;TraesCS1B01G024500.1;TraesCS1A01G020500	TraesCS1D01G177400	186	193	no	no	2	0.024484	81.784	30457000	38055000	28194000	0	9773400	0	0	0	0	0	0	0	0	0	0	0	0	0	12984000	0	0
1321	VAPEEHPVLLTEAPLNPK	0	1953.06	TraesCS1D01G177400;TraesCS1B01G201400;TraesCS1A01G179000;TraesCS4D01G050800;TraesCS4B01G050600;TraesCS4A01G264400;TraesCS5D01G000400;TraesCS5A01G000400;TraesCS5B01G124100;TraesCS5A01G124300;TraesCS5D01G132200;TraesCS5D01G516200;Tra	TraesCS1D01G177400	98	115	no	no		4.8016e-126	222.94	298030000	418760000	474600000	60928000	118660000	116510000	34473000	39023000	54823000	418700000	499180000	551840000	20660000	27575000	28903000	175120000	205510000	224190000	435590000	277000000	263990000
1322	GYSFTTTAER	0	1131197	TraesCS1D01G177400;TraesCS1B01G201400;TraesCS1A01G179000;TraesCS4D01G050800;TraesCS4B01G050600;TraesCS4A01G264400;TraesCS5D01G000400;TraesCS5A01G000400;TraesCSU01G270700;TraesCS5B01G124100;TraesCS5A01G124300;TraesCS5D01G132200;Trae	TraesCS1D01G177400	199	208	no	no	2	9.7809e-10	1673	140150000	207590000	171410000	21736000	38729000	0	16059000	14224000	21312000	98891000	106850000	102120000	0	0	10573000	0	47281000	0	79473000	61334000	57399000
1323	AVFPSIVGRPR	1	1197982	TraesCS1D01G177400;TraesCS1B01G201400;TraesCS1A01G179000;TraesCS4D01G050800;TraesCS4B01G050600;TraesCS4A01G264400;TraesCS5D01G000400;TraesCS5A01G000400;TraesCS5B01G124100;TraesCS5A01G124300;TraesCS5D01G132200;TraesCS5D01G516200;Tra	TraesCS1D01G177400	31	41	no	no		7.9017e-10	163.9	23806000	51737000	30785000	14316000	0	0	9911700	0	11579000	22222000	18155000	36573000	5608100	5576600	4605600	9346500	28747000	14358000	156730000	126330000	91422000
1324	SYELPDGQVITIGAER	0	1746.88	TraesCS1D01G177400;TraesCS1B01G201400;TraesCS1A01G179000;TraesCS5D01G000400;TraesCS5A01G000400;TraesCSU01G270700;TraesCS5B01G124100;TraesCS5A01G124300;TraesCS5D01G132200;TraesCS5D01G516200;TraesCS5B01G516100;TraesCS4A01G356100;Trae	TraesCS1D01G177400	241	256	no	no		9.33e-13	1641	204110000	242910000	267450000	23150000	71396000	32013000	17566000	20211000	28685000	153210000	131560000	145050000	20271000	32519000	21822000	122420000	151990000	135870000	184520000	142370000	116360000
1325	EITALAPSSMK	0	1146955	TraesCS1D01G177400;TraesCS1B01G201400;TraesCS1A01G179000;TraesCS4D01G050800;TraesCS4B01G050600;TraesCS4A01G264400;TraesCS5D01G000400;TraesCS5A01G000400;TraesCSU01G270700;TraesCS5B01G124100;TraesCS5A01G124300;TraesCS5D01G132200;Trae	TraesCS1D01G177400	318	328	no	no	2	0.00034345	118.71	127350000	131630000	114370000	0	0	0	0	0	0	0	37229000	0	0	0	0	11950000	0	19709000	84558000	37068000	27222000
1326	LAYVALDYEQELETAK	0	1854.93	TraesCS1D01G177400;TraesCS1B01G201400;TraesCS1A01G179000;TraesCS5D01G516200;TraesCS5B01G516100;TraesCS4A01G356100;TraesCS1D01G020000;TraesCS1B01G024500;TraesCS1A01G020500	TraesCS1D01G177400	218	233	no	no	2	4.581e-10	1558	0	0	63591000	0	0	0	0	0	0	25378000	25047000	33791000	0	0	0	30109000	61100000	43938000	47450000	37326000	32719000
1327	FGQEEETYNIVAAHGYFGR	0	2187	TraesCS1D01G179900;TraesCS4A01G153400	TraesCS1D01G179900	239	257	yes	no	3	1.7486e-06	7084	0	0	0	0	0	0	0	0	0	0	0	0	27451000	28644000	50175000	0	0	0	0	0	0
1328	ERHTLIIYDDLSK	1	1601.84	TraesCS1D01G181000;TraesCS3A01G383800.1;TraesCS7B01G395800.1;TraesCSU01G234000.1;TraesCS5D01G459400.1;TraesCS1D01G070400.1	TraesCS1D01G181000	254	266	no	no		0.00082068	7993	0	0	0	0	0	0	0	0	0	0	0	0	30930000	27510000	16984000	0	0	0	0	0	0
1329	HTLIIYDDLSK	0	1316976	TraesCS1D01G181000;TraesCS3A01G383800;TraesCS7B01G395800;TraesCSU01G234000;TraesCS5D01G459400;TraesCS1D01G070400	TraesCS1D01G181000	256	266	no	no		3.747e-32	1991	0	0	0	0	0	0	47558000	20352000	51594000	64813000	88762000	113480000	1195800000	1231700000	1127200000	13445000	11591000	0	0	0	0
1330	DFGYSFPCDGPGR	0	1473983	TraesCS1D01G181100	TraesCS1D01G181100	551	563	no	no	2	0.014676	51.927	0	0	0	0	0	0	0	0	0	0	0	0	0	12300000	25643000	0	0	0	0	0	0
1331	DLLEAHTPPGGR	0	1261415	TraesCS1D01G181100	TraesCS1D01G181100	303	314	yes	yes	3	0.0036238	45.077	0	0	0	0	0	0	0	0	0	0	0	0	0	6889900	17978000	0	0	0	0	0	0
1332	TPLANLIR	0	8964435	TraesCS1D01G181100	TraesCS1D01G181100	684	691	no	no	2	0.003399	1288	0	0	0	0	0	0	0	0	0	0	0	0	11802000	12549000	27187000	0	0	0	0	0	0
1333	DYNPEQNEDNVLAR	0	1675.74	TraesCS1D01G181100	TraesCS1D01G181100	396	409	no	no	2	0.00053554	85.958	0	0	0	0	0	0	0	0	0	0	0	0	0	0	35392000	0	0	0	0	0	0
1334	FSQGLAQDPTTR	0	131947	TraesCS1D01G181100	TraesCS1D01G181100	8	19	no	no	2	1.108e-05	124	0	0	0	0	0	0	0	0	0	19456000	0	20354000	53508000	63700000	88738000	0	0	0	0	0	0
1335	MSATDGLMR	0	9804194	TraesCS1D01G181600;TraesCS3D01G338500	TraesCS1D01G181600	1	9	no	no	2	0.0088712	95.909	0	0	0	0	0	0	0	0	0	0	0	10269000	0	26820000	0	0	0	0	0	0	0
1336	VHTVVLNDPGR	0	1205517	TraesCS1D01G182600	TraesCS1D01G182600	8	18	yes	yes		2.6607e-05	117.7	0	0	0	0	0	0	0	0	0	0	0	0	14049000	19008000	37610000	0	0	0	0	0	0
1337	TSGVQATFVDADDEAAVR	0	1850.86	TraesCS1D01G184500;TraesCS1A01G181000.1	TraesCS1D01G184500	167	184	yes	no	2	4.294e-16	1225	0	0	0	0	0	0	0	0	0	0	0	0	0	0	0	31609000	44483000	39505000	0	0	0
1338	GLEECGLVR	0	103107	TraesCS1D01G184600;TraesCS1B01G199500.1	TraesCS1D01G184600	54	62	yes	no	2	0.0043038	113.7	0	0	0	11113000	21325000	12710000	0	0	0	20179000	20363000	14901000	0	0	0	0	0	0	0	0	0
1339	YHIGEIDASTIPAK	0	1513.78	TraesCS1D01G184800;TraesCS1A01G181500;TraesCS1B01G199300	TraesCS1D01G184800	75	88	yes	no	3	0.0055927	3076	0	0	0	0	0	0	6418700	0	0	0	10118000	12252000	0	0	0	0	0	0	0	0	0
1340	MFGFEEVAK	0	105695	TraesCS1D01G184800;TraesCS1A01G181500.1;TraesCS1B01G199300.1	TraesCS1D01G184800	7	15	yes	no	2	0.020131	7365	0	0	0	0	15289000	13311000	0	0	0	13483000	12957000	11838000	0	0	0	0	0	0	0	0	0
1341	DATSDFEDIGHSDSAR	0	1721.71	TraesCS1D01G184800;TraesCS1A01G181500;TraesCS1B01G199300	TraesCS1D01G184800	54	69	yes	no		2.0507e-33	163.99	0	0	0	0	19775000	40926000	18697000	43076000	21104000	101740000	95281000	59900000	0	0	0	27089000	11579000	33302000	9929100	0	0
1342	DQDDWINSVAAGLGTGALFR	0	2105.02	TraesCS1D01G185700;TraesCS1B01G198400;TraesCS1A01G182500	TraesCS1D01G185700	139	158	yes	no	2	4.8683e-17	114.74	8949400	9481900	10665000	0	0	0	0	0	0	0	0	0	0	0	0	0	0	0	0	0	0
1343	DVSVTVQPPMLR	0	1340.71	TraesCS1D01G189400;TraesCS1B01G195100;TraesCS1A01G187300	TraesCS1D01G189400	695	706	yes	no	2	0.00071904	9351	4445500	0	0	0	0	0	0	0	0	0	0	0	0	0	0	0	0	0	4670000	0	0
1344	SLHPDWSPAAIK	0	1320826	TraesCS1D01G189400;TraesCS1B01G195100.1;TraesCS1A01G187300.1;TraesCS2A01G099700.1	TraesCS1D01G189400	556	567	no	no		0.001887	62.005	0	0	0	0	0	0	0	0	0	27764000	22552000	22452000	0	0	0	0	0	0	0	0	0
1345	ELLEPLQR	0	996604	TraesCS1D01G197400;TraesCS1B01G208500.1;TraesCS1A01G193500.1	TraesCS1D01G197400	293	300	yes	no	2	0.003651	124.89	0	0	0	0	13528000	0	0	0	0	7109700	5340300	0	11274000	13802000	11821000	0	0	0	0	0	0
1346	VEFDERPPDDFDPK	1	1704.76	TraesCS1D01G197900;TraesCS1B01G209000;TraesCS1A01G194000	TraesCS1D01G197900	7	20	yes	no	3	0.026542	24.929	0	0	0	0	0	0	0	0	0	35534000	30242000	33483000	0	0	0	0	0	0	0	0	0
1347	WIQIETAK	0	9873893	TraesCS1D01G197900;TraesCS1B01G209000;TraesCS1A01G194000	TraesCS1D01G197900	41	48	yes	no	2	0.018361	86.953	20785000	18804000	17276000	0	0	0	0	0	0	30507000	27552000	11231000	0	0	0	6862100	9578100	8591300	15833000	0	10647000
1348	HLVDQYLESTR	0	1359783	TraesCS1D01G197900;TraesCS1B01G209000;TraesCS1A01G194000	TraesCS1D01G197900	71	81	yes	no		0.00031384	120.06	0	0	0	0	0	0	0	0	0	69493000	66574000	35609000	0	0	0	16315000	15684000	19137000	0	0	0
1349	NPYGDPVAMLEYR	0	1523.71	TraesCS1D01G197900;TraesCS1B01G209000.1;TraesCS1A01G194000.1	TraesCS1D01G197900	21	33	yes	no	2	8.6395e-06	139.86	20896000	0	17921000	0	32670000	0	0	0	0	35167000	28240000	0	0	0	0	0	0	0	0	0	0
1350	SEEIGAGTRPPEVK	1	1468.75	TraesCS1D01G202000	TraesCS1D01G202000	228	241	yes	yes	3	0.0026683	4825	0	0	9951000	0	0	0	0	0	0	0	0	0	0	0	0	16694000	9989100	13861000	0	6767800	0
1351	YNYEEMYKDPQK	1	1606974	TraesCS1D01G202100;TraesCS1B01G213300;TraesCS1A01G198400	TraesCS1D01G202100	273	284	yes	no		0.0039461	9149	0	0	0	0	0	0	0	0	0	0	0	0	0	49986000	0	0	0	0	0	0	0
1352	ADVSTIGMGIAGSTASIILGGGAK	0	2146304	TraesCS1D01G202100;TraesCS1B01G213300.1;TraesCS1A01G198400.1	TraesCS1D01G202100	150	173	yes	no		2.197e-05	7885	0	0	0	0	0	0	0	0	0	7566900	0	0	19019000	51135000	18434000	0	0	0	0	0	0
1353	LISGFTGR	0	8497085	TraesCS1D01G202100;TraesCS1B01G213300;TraesCS1A01G198400	TraesCS1D01G202100	217	224	yes	no	2	0.0034359	130.04	0	22406000	19947000	0	21130000	0	0	0	0	23449000	21363000	0	25242000	42136000	23284000	0	0	0	8920800	0	0
1354	SLVDPLVTLFGSVHEK	0	1739.95	TraesCS1D01G204900;TraesCS1B01G215800;TraesCS1A01G201600	TraesCS1D01G204900	299	314	yes	no	3	0.00034844	54.7	0	0	0	0	0	0	0	0	0	6632500	0	6392600	0	0	0	0	0	0	8746100	0	0
1355	ALMATSGNVHAAVER	0	1525.77	TraesCS1A01G203000;TraesCS1D01G206500;TraesCS1B01G217000	TraesCS1D01G206500	547	561	no	no		0.00022584	58.079	0	0	0	0	0	0	13651000	0	14307000	10823000	0	0	0	0	0	0	0	0	0	0	0
1356	DIIDRNPDLAHVLNDPSVLR	1	2271971	TraesCS1A01G203000;TraesCS1D01G206500;TraesCS1B01G217000	TraesCS1D01G206500	194	213	no	no		0.015781	3016	0	0	20097000	0	0	0	0	0	0	0	0	0	0	0	0	0	0	0	26180000	0	0
1357	PAGLFGAGLPELDQMQQQLSQNPNLMR	0	2952586	TraesCS1A01G203000;TraesCS1D01G206500;TraesCS1B01G217000	TraesCS1D01G206500	138	164	no	no		4.9659e-31	8277	46323000	0	7672800	0	0	0	0	0	0	0	0	0	0	0	0	0	0	0	0	0	0
1358	SLMESNTQLR	0	1177761	TraesCS1A01G203000;TraesCS1D01G206500.1;TraesCS1B01G217000.1	TraesCS1D01G206500	431	440	no	no	2	8.0456e-20	135.83	0	0	0	0	0	19892000	18500000	0	0	0	0	0	0	0	0	0	0	0	0	0	0
1359	DEQTLESYGVETDHTIHLVR	0	2341186	TraesCS1A01G203000;TraesCS1D01G206500;TraesCS1B01G217000	TraesCS1D01G206500	72	91	no	no		2.16e-05	78.021	0	0	0	0	0	0	39730000	0	31743000	0	8676600	9764400	0	0	0	47347000	17681000	25259000	0	0	0
1360	AGATGGPGGLGSADLSSLLGGLGGNAR	0	2282615	TraesCS1A01G203000;TraesCS1D01G206500;TraesCS1B01G217000	TraesCS1D01G206500	342	368	no	no		1.25e-86	154.82	172240000	97273000	139870000	0	0	0	12765000	0	9280400	0	0	0	0	0	0	0	0	0	21058000	0	0
1361	EVVAGSCDVPAPQQR	0	1611.77	TraesCS1D01G206500;TraesCS1B01G217000	TraesCS1D01G206500	48	62	yes	no	2	5.887e-10	1628	69524000	52273000	41967000	0	6196100	17787000	20758000	0	19735000	14179000	18451000	14068000	0	0	0	19818000	12676000	15006000	16349000	0	9180200
1362	DMFQNPEFLR	0	1295969	TraesCS1A01G203000;TraesCS1D01G206500.1;TraesCS1B01G217000.1	TraesCS1D01G206500	441	450	no	no	2	0.00018504	1479	37185000	23788000	19259000	5234400	0	0	0	0	0	0	0	0	0	0	0	0	0	0	6446100	0	0
1363	IEYAGNQGVGAVSR	0	1419.71	TraesCS1D01G211700;TraesCS1B01G222500	TraesCS1D01G211700	372	385	yes	no	2	0.0030064	6753	8588800	9524700	7601400	0	0	0	0	0	0	0	0	0	0	0	0	0	0	5231300	0	0	0
1364	EGLAPINLIVEDK	0	1409.78	TraesCS1D01G211700;TraesCS1B01G222500.1;TraesCS1A01G208500.1	TraesCS1D01G211700	230	242	yes	no	2	0.0038932	69.979	12268000	0	0	7702500	0	11109000	0	0	0	9545300	8065600	0	10949000	11188000	7653500	0	0	15986000	0	0	0
1365	DTEWLPGSPEAIK	0	1441.71	TraesCS1D01G213500;TraesCS1B01G224100.1;TraesCS1A01G210200.1	TraesCS1D01G213500	146	158	yes	no	2	0.0047183	80.916	0	0	6868400	0	10806000	0	0	0	0	20769000	20471000	14869000	0	0	0	0	0	0	0	0	0
1366	RCGVCGPALITR	1	1358911	TraesCS1D01G213500;TraesCS1B01G224100;TraesCS1A01G210200;TraesCS6D01G267400;TraesCS6B01G315700;TraesCS6A01G286700	TraesCS1D01G213500	173	184	no	no	3	0.014169	3267	0	0	0	0	0	0	0	0	0	8197200	0	0	0	0	0	0	0	0	0	0	0
1367	CGVCGPALITR	0	12029	TraesCS1D01G213500;TraesCS1B01G224100.1;TraesCS1A01G210200.1;TraesCS6D01G267400.1;TraesCS6B01G315700.1;TraesCS6A01G286700	TraesCS1D01G213500	174	184	no	no	2	0.025381	5663	9745800	8934000	8863400	0	14234000	0	0	0	0	0	0	0	0	0	0	0	7184800	13361000	0	0	0
1368	GPEEWPSHVEASESDHLPR	0	2157.97	TraesCS1D01G213500;TraesCS1B01G224100.1;TraesCS1A01G210200.1	TraesCS1D01G213500	65	83	yes	no		9.1283e-05	4663	0	0	0	0	0	0	0	0	0	23677000	31910000	36868000	0	0	0	0	0	5331700	0	0	0
1369	GEVTGHWYGYVAPDDVPVLLR	0	2342695	TraesCS1D01G213500;TraesCS1B01G224100;TraesCS1A01G210200	TraesCS1D01G213500	224	244	yes	no	3	6.0197e-05	5796	0	0	10152000	0	0	0	6915200	10972000	0	23498000	25674000	16838000	0	0	0	0	8557500	12332000	0	0	0
1370	YAGNVIIFSPDAK	0	1393.72	TraesCS1D01G213500;TraesCS1B01G224100.1;TraesCS1A01G210200.1;TraesCS6D01G267400.1;TraesCS6B01G315700.1;TraesCS6A01G286700	TraesCS1D01G213500	211	223	no	no	2	0.00019132	96.957	0	0	0	0	0	0	0	0	0	0	0	0	0	0	0	15073000	26824000	28293000	0	4426000	0
1371	LVTDDPSVIDSSLAQYGDLVYPDK	0	2609748	TraesCS1D01G213600;TraesCS1B01G224200;TraesCS1A01G210300	TraesCS1D01G213600	239	262	yes	no		0.017899	3189	5439900	24910000	0	0	0	0	0	0	0	0	0	0	0	0	0	0	9671300	0	0	0	0
1372	VSVISAQDGRRCR	2	1502.77	TraesCS1D01G214400	TraesCS1D01G214400	119	131	yes	yes	2	0.00012966	1202	0	0	0	0	0	0	0	0	0	0	0	0	193410000	210220000	220920000	0	0	0	0	0	0
1373	ESWGSIWR	0	1019825	TraesCS1D01G215400;TraesCS1A01G212400.1;TraesCS1B01G226000;TraesCS6B01G245700.1;TraesCS6A01G217100.1;TraesCS6D01G198400.1;TraesCS3A01G479900.1;TraesCS5B01G079400.1;TraesCS5D01G086000.1;TraesCS3A01G011200.1;TraesCS3D01G000400.1;TraesCS3B01G014400.1;Tra	TraesCS1D01G215400	211	218	no	no	2	0.023433	8271	0	0	0	0	26329000	0	0	0	0	25697000	25428000	22817000	0	0	0	0	0	0	0	0	0
1374	VPCEFPGLK	0	1045267	TraesCS1D01G215400;TraesCS1A01G212400;TraesCS1B01G226000;TraesCS1B01G226100;TraesCS1A01G212600;TraesCS1D01G215500;TraesCS5A01G538000;TraesCS4D01G361900	TraesCS1D01G215400	158	166	no	no	2	0.026121	6629	0	0	0	0	20453000	0	0	0	0	0	19207000	15547000	0	0	0	0	26567000	0	0	0	0
1375	YHFDLSGTAFGAMAK	0	1614.75	TraesCS1D01G215400;TraesCS1A01G212400;TraesCS1B01G226000;TraesCS6B01G245700;TraesCS6A01G217100;TraesCS6D01G198400;TraesCS3A01G479900;TraesCS5B01G079400;TraesCS5D01G086000;TraesCSU01G216000;TraesCS3D01G476800;TraesCSU01G085500;Traes	TraesCS1D01G215400	124	138	no	no	3	0.0052459	3275	0	0	0	0	0	0	0	0	0	0	8045300	3777300	0	0	0	0	0	0	0	0	0
1376	RVPCEFPGLK	1	1201278	TraesCS1D01G215400;TraesCS1A01G212400.1;TraesCS1B01G226000	TraesCS1D01G215400	157	166	yes	no		0.013499	104	0	0	0	0	0	0	0	0	0	31897000	36191000	40024000	0	0	0	0	0	0	0	0	0
1377	ATWYGAPTGAGPDDDGGACGFK	0	2169.91	TraesCS1D01G215400;TraesCS1A01G212400	TraesCS1D01G215400	44	65	yes	no	2	0.0024277	58.752	0	0	0	0	0	0	0	0	0	0	13216000	10407000	0	0	0	0	0	0	0	0	0
1378	NAASTYNILNEEGR	0	1550.73	TraesCS1D01G216000;TraesCS1B01G226600.1;TraesCS1A01G213100.1	TraesCS1D01G216000	147	160	yes	no	2	0.00044671	91.937	10386000	15476000	0	0	0	0	0	0	0	0	0	0	0	0	0	0	0	0	7050500	0	0
1379	GANIAYIR	0	8768175	TraesCS1B01G229900;TraesCS1D01G218700;TraesCS1A01G216900	TraesCS1D01G218700	342	349	no	no	2	0.011482	1039	39552000	34980000	19626000	0	0	0	0	0	0	0	0	0	0	0	0	0	0	0	0	0	5415600
1380	GTSSQVQSAQQLIQDSLATHR	0	2254302	TraesCS1D01G218700;TraesCS1A01G216900	TraesCS1D01G218700	374	394	yes	no	3	0.0006187	35.703	0	0	28199000	0	0	0	0	0	0	0	0	0	0	0	0	0	0	10553000	0	0	0
1381	WPGWPGDNVFR	0	1329255	TraesCS1B01G229900;TraesCS1D01G218700;TraesCS1A01G216900	TraesCS1D01G218700	44	54	no	no	2	0.02346	5798	0	9338100	12579000	0	0	0	0	0	0	0	0	0	0	0	0	0	0	0	0	0	0
1382	DEYVLPMK	0	9938412	TraesCS1B01G229900;TraesCS1D01G218700.1;TraesCS1A01G216900.1	TraesCS1D01G218700	268	275	no	no	2	0.024661	8135	9357200	8595500	13290000	0	0	0	0	0	0	0	0	0	0	0	0	0	0	0	0	0	0
1383	IVEIQGETEK	0	1144976	TraesCS1B01G229900;TraesCS1D01G218700.1;TraesCS1A01G216900.1	TraesCS1D01G218700	197	206	no	no	2	0.0013117	113.71	69072000	48964000	50036000	0	7758500	0	0	0	0	5664500	12050000	9007600	0	0	0	0	0	0	0	0	0
1384	LVVPGAQAINLIGK	0	1391.85	TraesCS1B01G229900;TraesCS1D01G218700.1;TraesCS1A01G216900.1	TraesCS1D01G218700	148	161	no	no	2	3.9829e-05	123.86	74125000	78457000	72969000	0	0	0	0	0	0	0	0	0	0	0	0	0	11558000	10858000	20375000	0	0
1385	VLEGPVGATER	0	1126982	TraesCS1B01G229900;TraesCS1D01G218700.1;TraesCS1A01G216900.1	TraesCS1D01G218700	86	96	no	no	2	0.0013272	105	91550000	109400000	111100000	0	14643000	10826000	0	0	0	17571000	0	0	0	0	0	0	0	0	21938000	11348000	0
1386	FLVDHSVLPLFEK	0	1542.84	TraesCS1B01G229900;TraesCS1D01G218700;TraesCS1A01G216900	TraesCS1D01G218700	221	233	no	no		5.9592e-06	98.04	37371000	50180000	75055000	0	0	0	0	0	0	0	0	0	0	0	0	0	0	0	8347700	0	0
1387	EDPGLELPPAVDALIR	0	1703.91	TraesCS1B01G229900;TraesCS1D01G218700.1	TraesCS1D01G218700	104	119	no	no	2	1.038e-17	1326	102920000	126970000	129280000	0	0	0	0	0	0	0	0	0	0	0	0	0	0	5952000	13958000	0	14716000
1388	YDDLLDTFWAR	0	1413565	TraesCS1D01G219100;TraesCS1A01G217300	TraesCS1D01G219100	159	169	yes	no	2	0.00023001	123.88	5715300	6936700	5861300	0	0	0	0	0	0	0	0	0	0	0	0	0	9688400	11162000	0	0	0
1389	TEVGYSQGAFHDPTYEDVCTGATGHNEVVR	0	3295476	TraesCS1D01G219100;TraesCS1A01G217300;TraesCS1B01G230500	TraesCS1D01G219100	120	149	yes	no		7.3238e-05	356	0	0	0	0	0	0	0	0	0	0	0	0	0	0	0	15239000	24091000	47670000	0	0	0
1390	SGIYYYTSEQEK	0	1466565	TraesCS1D01G219100;TraesCS1A01G217300;TraesCS1B01G230500	TraesCS1D01G219100	188	199	yes	no	2	0.021065	5792	0	9224600	0	0	0	0	0	0	0	0	0	0	19213000	0	0	9665400	0	14858000	0	0	0
1391	IVTEILPAK	0	9820628	TraesCS1D01G219100;TraesCS1A01G217300;TraesCS1B01G230500	TraesCS1D01G219100	216	224	yes	no	2	0.037743	58.782	0	0	0	0	0	5678300	0	0	0	0	0	4552100	0	0	0	0	0	12976000	0	0	0
1392	RYNDFIVDLEK	1	1410.71	TraesCS1D01G220400;TraesCS1A01G218700	TraesCS1D01G220400	491	501	yes	no		0.0046786	70.942	0	0	0	0	0	0	0	0	0	0	19601000	15493000	0	0	0	0	0	0	0	0	0
1393	ANAVALGNHLMSK	0	1324922	TraesCS1D01G220400;TraesCS1A01G218700	TraesCS1D01G220400	382	394	yes	no	2	0.0033803	7155	22371000	19039000	21485000	7746400	0	0	0	0	0	0	0	0	0	0	0	0	0	0	0	0	0
1394	GQPEGALYDYEDK	0	1483467	TraesCS1B01G232200;TraesCS1D01G220400;TraesCS1A01G218700.1	TraesCS1D01G220400	328	340	no	no	2	0.0062436	6439	17943000	14869000	0	0	0	9461600	0	0	0	0	0	0	0	0	0	0	0	0	0	0	0
1395	AFHLDPASWGVNVQPYSGSPANFAAYTGLLQPHER	0	3796.84	TraesCS1B01G232200;TraesCS1D01G220400;TraesCS1A01G218700	TraesCS1D01G220400	151	185	no	no	4	4.358e-15	7482	0	0	14535000	0	0	0	0	0	0	0	0	0	0	0	0	0	37985000	38280000	0	0	0
1396	INFAVFPSLQGGPHNHQIAALAVGLK	0	2698707	TraesCS1B01G232200;TraesCS1D01G220400;TraesCS1A01G218700	TraesCS1D01G220400	341	366	no	no	4	0.01274	2257	0	0	0	0	0	0	0	0	0	0	0	0	0	0	0	0	18730000	14056000	0	0	0
1397	IGTPAMTSR	0	9327495	TraesCS1B01G232200;TraesCS1D01G220400;TraesCS1A01G218700	TraesCS1D01G220400	452	460	no	no	2	0.011767	8776	20914000	0	0	0	0	0	0	0	0	0	0	0	0	0	0	0	0	0	0	0	0
1398	VCDLSSITLNK	0	1248384	TraesCS1B01G232200;TraesCS1D01G220400;TraesCS1A01G218700	TraesCS1D01G220400	425	435	no	no	2	0.0002935	120.99	91692000	71803000	48294000	58859000	40928000	44553000	25961000	0	0	9651900	0	22456000	0	0	0	30270000	26643000	31689000	50595000	31402000	42448000
1399	YYGGNEVIDEVEELCR	0	1943.86	TraesCS1B01G232200;TraesCS1D01G220400;TraesCS1A01G218700	TraesCS1D01G220400	130	145	no	no	2	0	2949	188620000	148110000	82155000	13766000	26034000	35130000	19669000	20357000	31118000	49356000	42678000	44394000	0	0	0	43623000	49366000	48559000	65070000	37567000	45003000
1400	IMGLDLPSGGHLTHGYYTAGGK	0	2244.1	TraesCS1B01G232200;TraesCS1D01G220400;TraesCS1A01G218700.1;TraesCS2D01G493600.1;TraesCS2B01G521700.1;TraesCS2A01G493700.1	TraesCS1D01G220400	186	207	no	no		0.00015572	45.047	0	0	13865000	0	0	0	0	0	0	0	0	11539000	0	0	0	22192000	19807000	20853000	18777000	0	0
1401	NEDIAELR	0	9587197	TraesCS1B01G232200;TraesCS1D01G220400	TraesCS1D01G220400	502	509	no	no	2	6.2714e-09	1754	58648000	47453000	29011000	28093000	37145000	45625000	12572000	0	10829000	0	18634000	0	0	0	0	16535000	10548000	9698200	21817000	0	17589000
1402	NAVFGDSSALAPGGVR	0	1516.76	TraesCS1B01G232200;TraesCS1D01G220400;TraesCS1A01G218700	TraesCS1D01G220400	436	451	no	no	2	1.8463e-27	1608	168710000	144730000	103370000	106390000	99175000	93035000	51776000	19301000	53004000	59532000	61570000	50814000	10577000	14861000	17827000	53364000	57015000	61382000	119020000	58844000	84080000
1403	VSSDTGYVDYDRLEEK	1	1874.85	TraesCS1B01G232200;TraesCS1D01G220400;TraesCS1A01G218700	TraesCS1D01G220400	223	238	no	no		5.3806e-05	78.932	30946000	21884000	64879000	16087000	12536000	27465000	58522000	19858000	79110000	58188000	39850000	69308000	0	0	0	26817000	28126000	31465000	41833000	31216000	22327000
1404	SGMIFYR	0	8722146	TraesCS1B01G232200;TraesCS1D01G220400;TraesCS1A01G218700	TraesCS1D01G220400	313	319	no	no	2	0.0098364	118.06	40623000	27765000	20890000	0	26685000	8732200	0	6299300	0	18824000	18062000	14673000	0	0	0	0	0	0	0	0	0
1405	ISATSIYFSSLPYK	0	1575.82	TraesCS1D01G220400;TraesCS1A01G218700	TraesCS1D01G220400	209	222	yes	no	2	7.7824e-06	1094	55658000	41515000	27677000	0	0	0	0	0	0	0	0	0	0	0	0	20461000	25436000	24662000	38249000	21216000	20269000
1406	FAIAFEMPGFR	0	1284325	TraesCS1D01G220400	TraesCS1D01G220400	515	525	yes	yes	2	0.0022341	96.711	12319000	9516100	7126000	4257300	3868700	0	0	0	0	0	0	0	0	0	0	0	0	0	5795600	0	0
1407	LIICGGSAYPR	0	1205227	TraesCS1B01G232200;TraesCS1D01G220400;TraesCS1A01G218700;TraesCS2D01G493600;TraesCS2B01G521700;TraesCS2A01G493700	TraesCS1D01G220400	246	256	no	no	2	0.00013327	155.07	447650000	345260000	223490000	173690000	216860000	221210000	69767000	52931000	85157000	159920000	196390000	177620000	0	12153000	0	123900000	124020000	153060000	207200000	134630000	99991000
1408	GVLSVPEFILAGDNLVSK	0	1857.02	TraesCS1D01G221700;TraesCS1B01G233500;TraesCS1A01G220200	TraesCS1D01G221700	31	48	yes	no	2	0.0039435	5369	0	0	10548000	0	0	0	0	0	0	0	5043000	0	0	0	0	0	0	0	0	0	0
1409	AAVAVLGDLADTLGPISK	0	1709.96	TraesCS1D01G224400;TraesCS1A01G222800;TraesCS1B01G083800;TraesCS1A01G065600;TraesCS1B01G236100;TraesCS1D01G066600	TraesCS1D01G224400	811	828	yes	no	2	0.0013017	70.089	5514800	8764400	9674100	0	0	0	0	0	0	0	0	0	0	0	0	0	0	0	0	0	0
1410	SCVWHAADFADGELK	0	1704.76	TraesCS1D01G225400;TraesCS1B01G237100;TraesCS1A01G223800	TraesCS1D01G225400	126	140	yes	no	2	0.0042319	6208	0	0	20200000	0	0	0	0	0	0	7588000	0	5971400	0	0	0	10054000	10779000	10510000	0	0	0
1411	ICANHLVISTTK	0	1355.72	TraesCS1D01G225400;TraesCS1B01G237100;TraesCS1A01G223800	TraesCS1D01G225400	105	116	yes	no		0.0031052	7234	29556000	0	0	0	0	0	0	0	0	0	0	0	0	0	0	0	0	0	43957000	0	0
1412	DEMFAIR	0	8801129	TraesCS1D01G225400;TraesCS1B01G237100.1;TraesCS1A01G223800.1	TraesCS1D01G225400	141	147	yes	no	2	0.01371	1104	21663000	17056000	17009000	0	0	0	0	0	0	0	0	0	0	0	0	0	0	0	0	0	0
1413	FKDLVDEIAESLAK	1	1576.83	TraesCS1D01G225400;TraesCS1B01G237100;TraesCS1A01G223800	TraesCS1D01G225400	157	170	yes	no		1.9722e-05	1157	0	37392000	26519000	0	0	0	0	0	0	0	5887700	0	0	0	0	0	0	0	0	0	0
1414	NEGGESEEGSSAAGLLEK	0	1762.79	TraesCS1D01G225400;TraesCS1B01G237100;TraesCS1A01G223800	TraesCS1D01G225400	171	188	yes	no	2	1.0284e-90	2025	526250000	540630000	422070000	18999000	22136000	25653000	41767000	0	35163000	35168000	33794000	28347000	26082000	34649000	21709000	34278000	34326000	0	120330000	53711000	89253000
1415	LEEVAVTTGEEDEDSLLDMK	0	2222.01	TraesCS1D01G225400;TraesCS1B01G237100;TraesCS1A01G223800	TraesCS1D01G225400	42	61	yes	no	2	1.7e-58	2145	226510000	225500000	164270000	0	0	0	0	0	0	0	0	0	0	0	0	0	0	0	29729000	0	0
1416	DLVDEIAESLAK	0	1301715	TraesCS1D01G225400;TraesCS1B01G237100;TraesCS1A01G223800	TraesCS1D01G225400	159	170	yes	no		1.1189e-06	145.89	447850000	593580000	291000000	21292000	79391000	40275000	0	0	0	65376000	51113000	47357000	0	0	0	0	53405000	47667000	84539000	50817000	50609000
1417	KGDAAEVAEPMEVSK	1	1559.75	TraesCS1D01G225600;TraesCS1A01G224000	TraesCS1D01G225600	374	388	yes	no		0.00068659	8901	0	0	10607000	0	0	0	0	0	0	0	0	19511000	0	0	0	0	0	0	0	0	0
1418	AVFTADSAIYEYLDGGWK	0	2004.95	TraesCS1B01G238000;TraesCS1D01G226200;TraesCS1A01G224800	TraesCS1D01G226200	303	320	no	no	2	8.628e-10	1089	32076000	0	35014000	0	0	0	0	0	0	0	0	0	0	0	0	0	0	0	0	0	0
1419	LILNASLYDDMTLK	0	1608.84	TraesCS1B01G238000;TraesCS1D01G226200;TraesCS1A01G224800	TraesCS1D01G226200	351	364	no	no	2	0.0065143	5876	6267800	11144000	12755000	0	0	0	0	0	0	0	0	0	0	0	0	0	0	0	0	0	0
1420	VVVEELKEDNSK	1	1387.72	TraesCS1D01G226200	TraesCS1D01G226200	134	145	yes	yes	3	0.0082279	43.991	10126000	8981500	9432800	0	0	0	0	0	0	0	0	0	0	0	0	0	0	0	0	0	0
1421	DSSNAPLFGLK	0	1147873	TraesCS1B01G238000;TraesCS1D01G226200.1;TraesCS1A01G224800.1	TraesCS1D01G226200	244	254	no	no	2	0.00011556	141	57406000	51720000	41474000	0	0	0	0	0	0	0	0	0	0	0	0	0	0	0	0	0	0
1422	DHPEPDDDSSEQETGTFK	0	2032.81	TraesCS1B01G238000;TraesCS1D01G226200.1;TraesCS1A01G224800.1	TraesCS1D01G226200	28	45	no	no		2.8503e-37	1197	81024000	52964000	56296000	0	0	11472000	0	0	0	0	0	0	0	0	0	0	0	0	14008000	0	0
1423	SSALTEAPSQLVESDGK	0	1717.84	TraesCS1D01G226200;TraesCS1A01G224800	TraesCS1D01G226200	105	121	no	no	2	2.7502e-53	1893	124840000	109950000	84654000	0	0	0	0	0	0	0	0	0	0	0	0	15793000	14770000	0	49991000	32001000	34344000
1424	LNIPVSGGER	0	1040615	TraesCS1B01G238000;TraesCS1D01G226200.1;TraesCS7D01G437400.1;TraesCS1A01G224800.1	TraesCS1D01G226200	329	338	no	no	2	0.00025198	140	175040000	173280000	135300000	0	0	0	0	0	8125100	0	0	0	0	0	0	0	24736000	0	41422000	33825000	0
1425	FAMSEGPVETGEENEK	0	1752.75	TraesCS1B01G238000;TraesCS1D01G226200;TraesCS1A01G224800	TraesCS1D01G226200	287	302	no	no	2	6.7159e-53	1905	72464000	62882000	58608000	0	0	0	0	0	0	9718800	8736700	0	0	0	0	0	0	0	13133000	0	0
1426	QQPSAAPSSNPFSAIR	0	1656.82	TraesCS1B01G238000;TraesCS1D01G226200.1	TraesCS1D01G226200	63	78	no	no	2	3.024e-17	138.75	62507000	52789000	50585000	0	0	0	0	0	0	0	0	0	0	0	0	0	0	0	23510000	0	0
1427	EMNRPLEAALGDLR	1	1583.81	TraesCS1D01G232800	TraesCS1D01G232800	106	119	yes	yes	3	0.0041788	4178	0	0	0	0	0	0	0	0	0	13255000	13610000	0	0	0	0	0	0	0	0	0	0
1428	GLVQSASLQAPDVDALR	0	1738.92	TraesCS1D01G233100;TraesCS1B01G245100;TraesCS1A01G228900	TraesCS1D01G233100	83	99	yes	no	2	0.0017501	62.924	0	9772300	9938500	0	0	0	0	0	0	0	0	0	0	0	0	0	0	0	0	0	0
1429	APDLSSVISNPEASTAVQEDDEDCDETGVEPK	0	3403733	TraesCS1D01G236500	TraesCS1D01G236500	138	169	yes	yes	3	6.757e-171	1965	468710000	411910000	283960000	0	0	22316000	59593000	0	39847000	53931000	51774000	30869000	0	0	0	57222000	67003000	52249000	84880000	50146000	66143000
1430	SPASDTYVIFGEAK	0	1483.72	TraesCS1B01G248000;TraesCS1D01G236500	TraesCS1D01G236500	107	120	no	no		1.9e-106	2296	835290000	935350000	661200000	102270000	133490000	123090000	82271000	36313000	88923000	246180000	221030000	168030000	52732000	70812000	45921000	190020000	304590000	190990000	609640000	237590000	296390000
1431	DIELVMTQAGVPR	0	1427.74	TraesCS1B01G248000;TraesCS1D01G236500	TraesCS1D01G236500	170	182	no	no	2	1.767e-14	188.04	246480000	207560000	230120000	11213000	0	0	12781000	8311800	0	0	4141200	0	0	0	0	0	0	0	0	0	0
1432	DIELVMTQAGVPRPK	1	1652.89	TraesCS1B01G248000;TraesCS1D01G236500	TraesCS1D01G236500	170	184	no	no		1.334e-50	1947	249920000	350400000	330110000	0	0	0	37347000	0	33246000	0	0	0	0	0	0	0	14415000	0	267890000	147350000	31877000
1433	IPQSVDESMFR	0	130718	TraesCS1D01G237800;TraesCS1B01G249300;TraesCS1A01G234200	TraesCS1D01G237800	99	109	yes	no	2	0.030724	5383	9829800	13280000	9140800	0	0	0	0	0	0	0	0	0	0	0	0	0	0	0	0	0	0
1434	LPQEANTDDLWDYFGR	0	1938.87	TraesCS1D01G237800;TraesCS1B01G249300;TraesCS1A01G234200.1	TraesCS1D01G237800	238	253	yes	no	2	4.8513e-27	155.02	19639000	21343000	24450000	0	0	0	0	0	0	0	0	0	0	0	0	0	0	0	0	0	0
1435	GIGFVTFR	0	8959159	TraesCS1D01G237800;TraesCS1B01G249300;TraesCS1A01G234200	TraesCS1D01G237800	134	141	yes	no	2	0.010865	1059	8299400	9727600	8373600	0	0	0	0	0	0	0	0	0	0	0	0	0	0	0	0	0	0
1436	YNDITIAR	0	9649779	TraesCS1D01G238500;TraesCS1B01G250000;TraesCS1A01G233400	TraesCS1D01G238500	209	216	yes	no	2	0.013465	9692	0	20088000	16988000	0	0	0	0	0	0	0	0	0	0	0	0	0	0	0	0	0	0
1437	TYTSFGQSQQNTSERPLGVK	1	2227.09	TraesCS1D01G238500;TraesCS1B01G250000;TraesCS1A01G233400	TraesCS1D01G238500	189	208	yes	no	3	0.00014023	5453	0	22085000	37003000	0	0	0	0	0	0	15862000	0	0	0	0	0	0	0	0	18911000	0	0
1438	DGSSLPDFLELQR	0	1475.73	TraesCS1D01G238500;TraesCS1B01G250000	TraesCS1D01G238500	5	17	yes	no	2	0.021909	5553	11850000	0	0	0	0	0	0	0	0	0	0	0	0	0	0	0	0	0	0	0	0
1439	LADDQVELR	0	1057404	TraesCS1D01G238500;TraesCS1B01G250000;TraesCS1A01G233400	TraesCS1D01G238500	306	314	yes	no	2	0.018062	76.827	0	0	0	0	9777800	0	0	0	0	28620000	32704000	0	0	0	0	0	0	0	0	0	0
1440	LGPGQAIELEAHAVK	0	1531.84	TraesCS1D01G238500;TraesCS1B01G250000;TraesCS1A01G233400	TraesCS1D01G238500	217	231	yes	no	3	0.00080552	44.925	0	15576000	14692000	0	0	0	0	0	0	0	0	0	0	0	0	0	0	0	0	0	0
1441	VFMVDNTSVIADEVLSHR	0	2031.01	TraesCS1D01G238500;TraesCS1B01G250000;TraesCS1A01G233400	TraesCS1D01G238500	100	117	yes	no	3	2.5146e-05	63.918	0	0	19952000	0	0	0	0	0	0	6905000	6818800	0	0	0	0	0	0	0	0	0	0
1442	ILIAEVPTMAIEK	0	1426.81	TraesCS1D01G238500;TraesCS1B01G250000;TraesCS1A01G233400	TraesCS1D01G238500	87	99	yes	no	2	0.0024213	7643	15986000	19207000	0	0	0	0	0	0	0	0	5689600	0	0	0	0	0	0	0	0	0	0
1443	LFDYISDDVPNER	0	1581.73	TraesCS1D01G238500;TraesCS1B01G250000.1;TraesCS1A01G233400.1	TraesCS1D01G238500	129	141	yes	no	2	0.0010829	8458	18301000	27841000	26104000	0	0	0	0	0	0	8879800	8517700	7401700	0	0	0	0	0	0	0	4651300	0
1444	YGFNPEVGSVGVPVAATIR	0	1932.01	TraesCS1D01G244400;TraesCS1A01G244700;TraesCS1B01G255900	TraesCS1D01G244400	560	578	yes	no	2	1.9054e-06	90.731	0	0	0	0	0	0	0	0	0	0	0	0	0	0	0	20149000	24452000	26717000	25563000	0	0
1445	LIPDPFYGLNNEAIIDIADSGR	0	2402118	TraesCS1D01G244400;TraesCS1A01G244700.1;TraesCS1B01G255900.1	TraesCS1D01G244400	67	88	yes	no	2	9.8911e-10	8941	9785500	11104000	15250000	0	0	0	0	0	0	0	0	0	0	0	0	0	13660000	11305000	0	0	0
1446	LVLDTGWLAAR	0	1213819	TraesCS1D01G244400;TraesCS1A01G244700;TraesCS1B01G255900	TraesCS1D01G244400	14	24	yes	no	2	0.00022239	1243	7444000	0	6468700	0	0	0	0	0	0	0	0	0	0	0	0	10407000	14280000	10990000	12754000	8658000	7848700
1447	FVGEYIYPCLR	0	1415908	TraesCS1D01G245900	TraesCS1D01G245900	143	153	yes	yes	2	0.0074373	73.931	10008000	11140000	10470000	0	0	0	0	0	0	0	0	4114100	0	0	0	0	0	8064800	0	0	0
1448	SSPLIPSDPITVTIEEK	0	1824.97	TraesCS1D01G246200;TraesCS1B01G257500.1	TraesCS1D01G246200	275	291	yes	no	2	0.00074475	7155	0	0	0	0	0	0	0	0	0	29822000	26451000	18715000	0	0	0	0	0	52210000	0	0	0
1449	IEGLLAAFPK	0	1057172	TraesCS1A01G246900;TraesCS3B01G385000.1;TraesCS3A01G352400;TraesCS1D01G246200.1;TraesCS1B01G257500.1	TraesCS1D01G246200	29	38	no	no	2	0.0095568	8196	4954200	0	7251900	3408600	6879100	0	0	0	0	5967700	5824900	0	0	0	0	0	0	0	0	0	0
1450	LVPEYSSLDEDSICK	0	1753.81	TraesCS1A01G246900;TraesCS1D01G246200;TraesCS1B01G257500	TraesCS1D01G246200	89	103	no	no	2	0.019763	5876	16336000	21841000	0	0	0	0	0	0	0	16381000	14554000	0	0	0	0	0	0	0	0	0	0
1451	DVPGLSFK	0	8615962	TraesCS1A01G246900;TraesCS1D01G246200;TraesCS1B01G257500	TraesCS1D01G246200	331	338	no	no	2	0.036107	67.981	0	0	0	0	36059000	0	0	0	0	37306000	28805000	0	0	0	0	0	0	0	0	0	0
1452	QSNILEDLDTLR	0	1415.73	TraesCS1A01G246900;TraesCS3B01G385000.1;TraesCS3A01G352400;TraesCS1D01G246200.1;TraesCS1B01G257500.1	TraesCS1D01G246200	73	84	no	no	2	0.00084967	91.855	13188000	18906000	25637000	0	6547100	0	0	0	0	0	0	6848100	0	0	0	0	0	0	12106000	0	7942100
1453	ELFNSQQIVGAK	0	1332.7	TraesCS1A01G246900;TraesCS1D01G246200;TraesCS1B01G257500	TraesCS1D01G246200	346	357	no	no	2	1.204e-09	1597	17348000	19641000	17863000	35988000	47145000	33789000	0	0	0	58773000	41694000	47676000	0	0	0	19494000	35893000	28442000	19767000	0	11941000
1454	DPNRPFPSGQNETPLVK	1	1894.95	TraesCS1A01G246900;TraesCS1D01G246200;TraesCS1B01G257500	TraesCS1D01G246200	358	374	no	no		2.0519e-18	107.98	0	17034000	0	0	0	0	0	0	22228000	132000000	110590000	98878000	0	0	0	25094000	27850000	33412000	0	0	0
1455	AEGEVILEDVQPSAVSSR	0	1884.94	TraesCS1D01G246200;TraesCS1B01G257500.1	TraesCS1D01G246200	257	274	yes	no	2	7.039e-10	1098	24129000	31331000	37804000	0	0	0	0	0	0	0	0	0	0	9120600	0	0	0	0	20557000	13277000	16932000
1456	VTPEEVAAAAAYLK	0	1431.76	TraesCS1D01G247800;TraesCS1B01G259000;TraesCS1A01G248400;TraesCS6B01G247500;TraesCS6A01G218100	TraesCS1D01G247800	706	719	yes	no	2	0.014558	5053	0	0	0	0	13629000	0	0	0	0	0	0	0	0	0	0	0	0	0	0	0	0
1457	EGVQELISK	0	1001393	TraesCS1D01G247800;TraesCS1B01G259000;TraesCS1A01G248400	TraesCS1D01G247800	725	733	yes	no	2	0.023752	68.95	0	8421300	0	0	0	0	0	0	0	0	0	0	0	0	0	0	0	0	10161000	0	0
1458	SAEEALVDMVDWFNK	0	1752.8	TraesCS1D01G249100	TraesCS1D01G249100	224	238	yes	yes	2	1.3267e-09	1242	12277000	15288000	11572000	0	0	0	0	0	0	0	0	0	0	0	0	0	0	0	0	0	0
1459	AAVVLISDVYGFDAPNLR	0	1919.02	TraesCS1D01G249100	TraesCS1D01G249100	41	58	yes	yes	2	2.6982e-06	9714	10521000	8125600	12350000	0	0	0	0	0	0	0	2589700	0	0	0	0	0	0	0	0	0	0
1460	ANEIQAAVMSHPSFVTVDDIK	0	2271205	TraesCS1A01G249600;TraesCS1D01G249200.1;TraesCS1D01G249100.1	TraesCS1D01G249100	140	160	no	no	3	0.00057953	29.84	15320000	23426000	23740000	0	0	0	0	0	0	7688000	9580600	0	0	0	0	0	0	0	13754000	7045000	0
1461	AFEEAKPVIAALK	1	1385.79	TraesCS1A01G249600;TraesCS1D01G249200.1;TraesCS1A01G249700.1;TraesCS1B01G260500.1;TraesCS1A01G249800.1;TraesCS1D01G249300.1;TraesCS1B01G260400.1;TraesCS1D01G249100.1	TraesCS1D01G249100	103	115	no	no		0.0034417	98.044	0	12500000	19861000	0	0	0	0	0	0	0	11431000	11593000	9121800	24854000	9365800	0	10025000	0	19423000	0	14790000
1462	IFPGVSHGWTVR	0	1354.71	TraesCS1A01G249600;TraesCS1D01G249200;TraesCS1A01G249700;TraesCS1B01G260400;TraesCS1D01G249100	TraesCS1D01G249100	201	212	no	no		0.00027052	86.911	0	0	15186000	6821200	11499000	6441300	0	0	5261100	17555000	29077000	19890000	8296500	12617000	8745700	0	0	0	15501000	11972000	0
1463	VVDSFGGIK	0	9209673	TraesCS1A01G249600;TraesCS1B01G260400;TraesCS1D01G249100	TraesCS1D01G249100	22	30	no	no	2	0.013043	8512	22804000	21127000	19750000	13593000	36957000	18110000	0	0	0	31887000	33026000	25234000	9483700	0	0	11054000	0	0	0	0	0
1464	LVDYGVNK	0	9068108	TraesCS1D01G249900;TraesCS1B01G260900;TraesCS1A01G250300	TraesCS1D01G249900	32	39	yes	no	2	0.0067821	1149	0	0	8415500	8036800	16976000	5146500	0	0	0	0	0	6860100	0	0	0	0	0	0	0	0	0
1465	FSDVFVDGPTLER	0	1480.72	TraesCS1D01G250600;TraesCS1B01G261600;TraesCS1A01G251000	TraesCS1D01G250600	201	213	yes	no	2	0.0067337	6383	22313000	0	14653000	0	0	0	0	0	0	0	0	3128700	0	0	0	0	6739800	0	0	0	0
1466	LILDLSCR	0	9883755	TraesCS1D01G250600;TraesCS1B01G261600;TraesCS1A01G251000	TraesCS1D01G250600	178	185	yes	no	2	0.030015	75.854	0	6456300	5119300	0	0	0	0	0	0	0	0	0	0	0	0	0	0	0	0	0	0
1467	VITTGLPASPGAAVGQIVFTAEDAEAWHAQGK	0	3191251	TraesCS1A01G253200;TraesCS1D01G252900;TraesCS1A01G253400;TraesCS1B01G264900	TraesCS1D01G252900	457	488	no	no		3.18e-16	868	0	0	0	0	0	0	0	0	0	0	0	74761000	0	0	0	0	0	0	0	0	0
1468	FLDMFGNVVMDIPHALFEEK	0	235133	TraesCS1A01G253200;TraesCS1D01G252900.1;TraesCS1A01G253400.1;TraesCS1B01G264900.1	TraesCS1D01G252900	201	220	no	no	3	0.0043779	24.011	0	0	0	5584600	6324700	7413700	0	0	0	8896900	9126400	27604000	0	0	0	0	0	0	0	0	0
1469	QMIMAPTVELR	0	1287679	TraesCS1A01G253200;TraesCS1D01G252900;TraesCS1A01G253400;TraesCS1B01G264900	TraesCS1D01G252900	644	654	no	no	2	0.013012	6505	0	0	0	12030000	0	14989000	0	0	0	0	0	0	0	0	0	0	0	0	0	0	0
1470	SINQITGLR	0	1000665	TraesCS1A01G253200;TraesCS1D01G252900.1;TraesCS1A01G253400.1;TraesCS1B01G264900.1	TraesCS1D01G252900	289	297	no	no	2	0.0027589	117.04	0	0	0	52382000	0	21456000	0	11873000	17817000	0	0	0	0	0	0	0	0	0	0	0	0
1471	LYGEFLVNAQGEDVVAGIR	0	2049.05	TraesCS1A01G253200;TraesCS1D01G252900;TraesCS1A01G253400;TraesCS1B01G264900	TraesCS1D01G252900	332	350	no	no	2	0.0015577	72.958	0	0	0	8482100	0	8873200	0	0	0	0	0	7755500	0	0	0	0	0	0	0	0	0
1472	TPEDLDAMR	0	1046703	TraesCS1A01G253200;TraesCS1D01G252900;TraesCS1A01G253400;TraesCS1B01G264900	TraesCS1D01G252900	351	359	no	no	2	0.012787	8566	0	0	0	18010000	16909000	27718000	0	6860500	0	0	0	38366000	0	0	0	0	0	0	0	0	0
1473	IAVDMVNEALVDR	0	1443.74	TraesCS1A01G253200;TraesCS1D01G252900;TraesCS1A01G253400;TraesCS1B01G264900	TraesCS1D01G252900	413	425	no	no	2	0.0074422	6203	0	0	0	0	0	0	0	0	0	0	0	22999000	0	0	0	0	0	0	0	0	0
1474	MVEPGHLDQLLHPQFANPEAASYK	0	2691115	TraesCS1A01G253200;TraesCS1D01G252900;TraesCS1A01G253400;TraesCS1B01G264900	TraesCS1D01G252900	431	454	no	no	4	0.0001705	30.882	0	0	0	0	0	0	0	0	15939000	13554000	0	19613000	0	0	0	0	0	0	0	0	0
1475	AGLDYVSCSPFR	0	1370289	TraesCS1A01G253200;TraesCS1D01G252900.1;TraesCS1A01G253400.1;TraesCS1B01G264900.1	TraesCS1D01G252900	915	926	no	no	2	0.0015383	8624	0	0	0	50212000	0	0	0	14652000	19704000	21131000	0	44817000	0	0	0	0	0	0	0	0	0
1476	LGISYPELTEMQAR	0	1606.8	TraesCS1A01G253200;TraesCS1D01G252900.1;TraesCS1A01G253400.1;TraesCS1B01G264900.1	TraesCS1D01G252900	738	751	no	no	2	0.00022433	9158	0	0	0	15115000	10535000	16816000	0	0	0	0	0	24763000	0	0	0	0	0	0	0	0	0
1477	AMDGLPVTIR	0	1071747	TraesCS1A01G253200;TraesCS1D01G252900.1;TraesCS1A01G253400.1;TraesCS1B01G264900.1	TraesCS1D01G252900	675	684	no	no	2	0.0045421	98.033	0	0	0	0	0	42969000	0	0	0	0	0	87224000	0	0	0	0	0	0	0	0	0
1478	QIANNVFTNMGK	0	1335605	TraesCS1A01G253200;TraesCS1D01G252900.1;TraesCS1A01G253400.1;TraesCS1B01G264900.1	TraesCS1D01G252900	791	802	no	no	2	3.6447e-06	1261	0	0	0	17157000	0	13639000	0	0	0	10252000	8278200	30377000	0	0	0	0	0	0	0	0	0
1479	LGDPARPLLLSVR	1	1405.84	TraesCS1A01G253200;TraesCS1D01G252900.1;TraesCS1A01G253400.1;TraesCS1B01G264900.1	TraesCS1D01G252900	146	158	no	no	3	0.00053088	8202	0	0	0	63458000	0	0	30096000	21682000	32908000	0	0	49997000	0	0	0	0	0	0	0	0	0
1480	LSEVNPMLGFR	0	1261489	TraesCS1A01G253200;TraesCS1D01G252900;TraesCS1A01G253400;TraesCS1B01G264900	TraesCS1D01G252900	724	734	no	no	2	7.882e-28	149.94	0	0	0	63969000	33671000	57548000	0	0	13402000	12605000	17679000	48179000	0	0	0	0	0	0	0	0	0
1481	ALPPGLWEETLEGLR	0	1679.89	TraesCS1A01G253200;TraesCS1D01G252900;TraesCS1A01G253400	TraesCS1D01G252900	122	136	no	no		3.6324e-09	121.08	0	0	0	142400000	106540000	116130000	36695000	38277000	68469000	67680000	51746000	102550000	0	0	0	0	0	0	0	0	0
1482	TEHMFFASDER	0	1368768	TraesCS1A01G253200;TraesCS1D01G252900.1;TraesCS1A01G253400.1;TraesCS1B01G264900.1	TraesCS1D01G252900	628	638	no	no		0.0030074	1047	0	0	0	0	0	0	0	0	14672000	18672000	9829200	50673000	0	0	0	0	0	0	0	0	0
1483	FLPIYLAQGILQHDPFEVLDQR	0	2611799	TraesCS1D01G252900;TraesCS1A01G253400.1;TraesCS1B01G264900.1	TraesCS1D01G252900	853	874	no	no		0.00025289	4415	0	0	0	55359000	22035000	53631000	0	0	0	44109000	0	63011000	0	0	0	0	0	0	0	0	0
1484	WVEEYMGAR	0	113907	TraesCS1A01G253200;TraesCS1D01G252900;TraesCS1A01G253400;TraesCS1B01G264900	TraesCS1D01G252900	137	145	no	no	2	0.0077529	1014	0	0	0	61396000	28470000	73665000	15106000	20176000	53910000	17011000	14391000	78378000	0	0	0	0	0	0	0	0	0
1485	SDFEGIFR	0	969556	TraesCS1A01G253200;TraesCS1D01G252900.1;TraesCS1A01G253400.1;TraesCS1B01G264900.1	TraesCS1D01G252900	667	674	no	no	2	0.0033514	143	0	0	0	40232000	17122000	34440000	8262700	0	14562000	15059000	11763000	52015000	0	0	0	0	0	0	0	0	0
1486	TETSPEDVGGMHAAAGILTAR	0	2083	TraesCS1D01G252900;TraesCS1A01G253400.1;TraesCS1B01G264900.1	TraesCS1D01G252900	495	515	no	no		0.00023755	93.823	0	0	0	0	0	0	0	11287000	15601000	40859000	0	64801000	0	0	0	0	0	0	0	0	0
1487	VGICGEHGGEPSSVAFFAK	0	1947.91	TraesCS1A01G253200;TraesCS1D01G252900.1;TraesCS1A01G253400.1;TraesCS1B01G264900.1	TraesCS1D01G252900	896	914	no	no	3	4.365e-05	54.974	0	0	0	0	0	24020000	18435000	0	22595000	28908000	16060000	21547000	0	0	0	0	0	0	0	0	0
1488	LLDPPLHEFLPEGHVEDIVR	0	2324165	TraesCS1A01G253200;TraesCS1D01G252900;TraesCS1A01G253400;TraesCS1B01G264900	TraesCS1D01G252900	685	704	no	no		1.047e-29	1089	0	0	0	64700000	10125000	48533000	21139000	34069000	56655000	68036000	60906000	176950000	0	0	0	0	0	0	0	0	0
1489	GVDNDTDLTANDLR	0	1517958	TraesCS1D01G252900;TraesCS1A01G253400.1;TraesCS1B01G264900.1	TraesCS1D01G252900	229	242	no	no	2	5.5e-41	1968	0	0	0	0	20887000	39775000	0	19685000	34327000	29571000	25509000	58959000	0	0	0	0	0	0	0	0	0
1490	ELCAETGAAEDDVLAR	0	1718.78	TraesCS1D01G252900;TraesCS1A01G253400.1;TraesCS1B01G264900.1	TraesCS1D01G252900	705	720	no	no	2	2.049e-40	1816	0	0	0	0	20116000	0	0	0	0	35164000	24914000	98774000	0	0	0	0	0	0	0	0	0
1491	VGTMIEIPR	0	1014532	TraesCS1D01G252900;TraesCS1A01G253400;TraesCS1B01G264900	TraesCS1D01G252900	808	816	no	no	2	5.8971e-05	1191	0	0	0	22379000	0	17610000	0	0	23647000	21235000	0	95638000	0	0	0	0	0	0	0	0	0
1492	VMANADTPGDALAAR	0	1471.71	TraesCS1A01G253200;TraesCS1D01G252900;TraesCS1A01G253400;TraesCS1B01G264900	TraesCS1D01G252900	602	616	no	no	2	1.0111e-21	1524	0	0	0	0	52608000	80703000	0	0	0	46612000	33949000	143780000	0	0	0	0	0	0	0	0	0
1493	LEAEAAGLR	0	9289779	TraesCS1D01G253800;TraesCS1B01G263900;TraesCS1A01G254400	TraesCS1D01G253800	53	61	yes	no	2	0.0083404	97.798	0	0	0	0	0	0	0	0	0	0	0	0	9234400	12303000	7975000	0	0	0	0	0	0
1494	AATAEVAEAAGAPAYTSESLILYFK	0	2543795	TraesCS1D01G259500	TraesCS1D01G259500	54	78	yes	yes	3	1.498e-45	9383	0	0	0	0	0	0	0	0	0	0	0	0	0	27075000	21419000	0	0	0	0	0	0
1495	ADAAAAAVTGEGADVQASE	0	1702.76	TraesCS1D01G259500	TraesCS1D01G259500	156	174	yes	yes	2	0.0013137	57.019	0	0	0	0	0	0	0	0	0	0	0	0	0	0	32014000	0	0	0	0	0	0
1496	LQTLSLSFEDFDK	0	1541.76	TraesCS1A01G259700;TraesCS1B01G270000;TraesCS1D01G259500.1	TraesCS1D01G259500	143	155	no	no	2	6.1128e-09	1626	0	0	0	0	0	0	0	0	0	0	0	0	63052000	111430000	51074000	0	0	0	0	0	0
1497	ATTVQATGVASNLVEAIQGVGFK	0	2260063	TraesCS1A01G259700;TraesCS1B01G270000;TraesCS1D01G259500	TraesCS1D01G259500	120	142	no	no		8.0904e-105	193.06	29667000	40834000	27221000	0	0	0	0	0	0	12240000	0	0	365990000	461550000	260220000	0	0	0	20242000	0	0
1498	LTVPATGNPIYAR	0	1371.75	TraesCS1D01G259600	TraesCS1D01G259600	116	128	no	no	2	0.0067337	6383	0	0	0	0	18334000	0	0	0	0	0	12515000	0	0	0	0	0	0	6278800	0	0	0
1499	ILSSIQPSDATADPDAGLR	0	1925.97	TraesCS1D01G260000;TraesCS1B01G270600.1	TraesCS1D01G260000	175	193	yes	no	2	4.555e-51	1804	51790000	56028000	47825000	0	0	0	0	0	0	0	0	0	0	0	0	0	0	0	0	0	0
1500	AGNLVDQSMTADMAGEVTSAAGPVR	0	2447421	TraesCS1D01G260000;TraesCS1B01G270600;TraesCS1A01G260100	TraesCS1D01G260000	144	168	yes	no	3	6.5619e-05	3656	7681800	9256000	0	0	0	0	0	0	0	0	0	0	0	0	0	0	0	0	0	0	0
1501	FTVASFLEALEDSVAK	0	1725.88	TraesCS1D01G260000;TraesCS1B01G270600.1;TraesCS1A01G260100.1	TraesCS1D01G260000	268	283	yes	no	2	2.021e-16	169.89	0	30814000	54213000	0	0	0	0	0	0	0	0	0	0	0	0	0	0	0	16904000	15559000	0
1502	VVCDPSYLANK	0	1264122	TraesCS1D01G260900;TraesCS1B01G271700;TraesCS1A01G260900	TraesCS1D01G260900	281	291	yes	no	2	0.0050297	8194	0	27816000	0	0	0	0	0	0	0	0	0	0	0	0	0	11656000	0	0	0	0	0
1503	YLSEPAIDTVKR	1	1390.75	TraesCS1D01G260900;TraesCS1B01G271700;TraesCS1A01G260900	TraesCS1D01G260900	196	207	yes	no	3	0.012863	35.737	0	0	0	0	0	0	0	0	0	0	0	0	0	0	0	0	0	0	14570000	7079900	5843800
1504	ECILSGLLSVDGLK	0	1502.8	TraesCS1D01G260900;TraesCS1B01G271700;TraesCS1A01G260900;TraesCS1A01G261000;TraesCS1D01G261000;TraesCS1B01G271800	TraesCS1D01G260900	16	29	no	no	2	7.023e-10	137.89	25003000	33776000	39378000	0	0	0	0	0	0	0	0	0	0	0	0	0	15611000	15417000	23605000	0	0
1505	YLSEPAIDTVK	0	1234445	TraesCS1D01G260900;TraesCS1B01G271700;TraesCS1A01G260900	TraesCS1D01G260900	196	206	yes	no	2	0.0063956	91.867	0	21583000	26303000	0	0	0	0	0	0	0	0	0	0	0	0	0	0	0	0	26460000	0
1506	VEFDMEGK	0	9531643	TraesCS1D01G260900;TraesCS1B01G271700.1;TraesCS1A01G260900.1;TraesCS1A01G261000.1;TraesCS1D01G261000.1	TraesCS1D01G260900	258	265	no	no	2	0.020599	85.064	13354000	14617000	11796000	0	0	0	0	0	0	0	0	0	0	0	0	0	0	0	7793900	0	0
1507	DYNVDMVPK	0	1079957	TraesCS1D01G260900;TraesCS1B01G271700;TraesCS1A01G260900;TraesCS1A01G261000;TraesCS1D01G261000;TraesCS1B01G271800;TraesCS5D01G048100;TraesCS5B01G042400;TraesCS5A01G041100	TraesCS1D01G260900	70	78	no	no	2	0.023307	6923	0	11691000	9809400	0	0	0	0	0	0	0	0	0	0	0	0	0	0	0	0	0	0
1508	FQGGSPYIYPLYGLGELPQAFAR	0	2543849	TraesCS1D01G260900;TraesCS1B01G271700.1;TraesCS1A01G260900.1;TraesCS4D01G206900.1;TraesCS4B01G205900.1;TraesCS4A01G098400.1	TraesCS1D01G260900	218	240	yes	no		0.00068632	5498	24786000	9840600	18458000	0	0	0	0	0	0	0	0	0	0	0	0	0	13201000	12867000	56324000	28990000	19795000
1509	NDYYGGDSTSLNLNQLWK	0	2086.96	TraesCS1D01G260900;TraesCS1B01G271700.1;TraesCS1A01G260900.1;TraesCS1A01G261000.1;TraesCS1D01G261000.1;TraesCS1B01G271800;TraesCS5D01G048100.1;TraesCS5B01G042400.1;TraesCS5A01G041100.1	TraesCS1D01G260900	36	53	no	no	2	1.097e-26	1447	17706000	20401000	29200000	0	0	0	0	0	0	0	0	0	0	0	0	17144000	21961000	28133000	18161000	15183000	0
1510	SLNENDAVEFEIITGDDGR	0	2092.95	TraesCS1D01G262400;TraesCS1B01G273000	TraesCS1D01G262400	44	62	no	no	2	2.9819e-247	272.72	410100000	377990000	274090000	0	0	0	0	26443000	31150000	27806000	27144000	24317000	13635000	0	0	63193000	101920000	112430000	83945000	74519000	57315000
1511	DCPQGGGGGGGYGGGGYGGGGGGGR	0	2026.79	TraesCS1D01G262400	TraesCS1D01G262400	124	148	yes	yes		5.47e-78	2132	440970000	620230000	250870000	0	0	35936000	0	85444000	55532000	158500000	173570000	144350000	0	0	0	131020000	105710000	111010000	108200000	56486000	63491000
1512	GFGFISPDDGGEDLFVHQSAIK	0	2335121	TraesCS1D01G262400	TraesCS1D01G262400	17	38	yes	yes		1.767e-36	153.09	908170000	856240000	764480000	0	0	0	0	0	0	0	0	0	0	0	0	50344000	103990000	79907000	249730000	123770000	96098000
1513	AADVTAPGGGALAGGSRPGDGGGDR	1	2138.01	TraesCS1D01G262500;TraesCS1A01G262500	TraesCS1D01G262500	65	89	yes	no		4.8273e-59	1414	2430900000	2190000000	2536000000	74451000	55469000	432110000	198090000	249680000	210220000	1458900000	1304500000	504650000	105800000	121680000	56311000	819150000	656920000	521900000	1258500000	497250000	794850000
1514	AADVTAPGGGALAGGSR	0	1426.72	TraesCS1D01G262500;TraesCS1A01G262500	TraesCS1D01G262500	65	81	yes	no	2	1.929e-10	117.93	264900000	231430000	198380000	0	0	0	0	0	0	0	0	0	0	0	0	77855000	47161000	45149000	0	23084000	24474000
1515	QGPNLHGLFGR	0	1194258	TraesCS1D01G263400;TraesCS1A01G263300	TraesCS1D01G263400	37	47	yes	no	2	0.0054495	79.906	0	0	0	0	0	0	0	0	0	0	0	0	10635000	0	0	0	0	25583000	23191000	0	0
1516	ADLIAYLK	0	9052222	TraesCS1D01G263400;TraesCS1A01G263300;TraesCS3D01G400400;TraesCS3B01G438700;TraesCS3A01G405000;TraesCS2D01G566900;TraesCS2B01G616800;TraesCS1B01G273900	TraesCS1D01G263400	101	108	yes	no	2	0.015477	895	24886000	21256000	14201000	0	0	0	0	0	0	0	0	0	11905000	9437500	7767500	11261000	29133000	20094000	45146000	27621000	25737000
1517	DIVDPFTDEMLAR	0	1520.72	TraesCS1D01G264100;TraesCS1B01G274600;TraesCS1A01G264000	TraesCS1D01G264100	627	639	yes	no	2	0.013382	52.79	0	7710400	9716400	0	0	0	0	0	0	0	0	0	0	0	0	0	0	0	0	0	0
1518	NLDEIMADR	0	1075968	TraesCS1D01G264100;TraesCS1B01G274600;TraesCS1A01G264000	TraesCS1D01G264100	21	29	yes	no	2	0.018538	76	13073000	9566600	12006000	0	0	0	0	0	0	0	0	0	0	0	0	0	0	0	0	0	0
1519	EFLLTYVNPK	0	1222598	TraesCS1D01G264100;TraesCS1B01G274600;TraesCS1A01G264000	TraesCS1D01G264100	160	169	yes	no	2	0.012686	7365	7887500	7189900	7890200	0	0	0	0	0	0	0	0	0	0	0	0	0	0	0	0	0	0
1520	MDEQDQYESVGLDDSIEDER	0	2371.96	TraesCS1D01G264100;TraesCS1B01G274600;TraesCS1A01G264000	TraesCS1D01G264100	1	20	yes	no	2	0.00095881	6048	0	11274000	14173000	0	0	0	0	0	0	0	0	0	0	0	0	0	0	0	0	0	0
1521	FDVLCVVK	0	9782084	TraesCS1D01G264100;TraesCS1B01G274600;TraesCS1A01G264000	TraesCS1D01G264100	619	626	yes	no	2	0.014875	9126	8569400	0	7967800	0	0	0	0	0	0	0	0	0	0	0	0	0	0	0	0	0	0
1522	VVADEEDDPLTVAR	0	1527.74	TraesCS1D01G264100;TraesCS1B01G274600.1;TraesCS1A01G264000	TraesCS1D01G264100	659	672	yes	no	2	2.5349e-06	114.83	24495000	21084000	26033000	0	0	0	0	0	0	0	0	0	0	0	0	0	0	0	0	9785100	5823400
1523	VVSTSPEMWR	0	1190754	TraesCS1D01G265800;TraesCS1B01G276500.1;TraesCS1A01G265600.1	TraesCS1D01G265800	61	70	yes	no	2	4.7875e-05	1527	0	0	0	0	0	25229000	0	0	0	0	0	0	0	0	0	0	0	0	41710000	59457000	82319000
1524	SFSGVDVCDDAHPK	0	1532566	TraesCS1D01G265800;TraesCS1B01G276500;TraesCS1A01G265600	TraesCS1D01G265800	38	51	yes	no		7.2165e-10	129.82	0	0	0	0	0	15312000	15935000	0	0	44205000	12476000	38012000	0	0	9789200	0	0	0	85953000	100760000	180620000
1525	STVDGTCGGPCK	0	1237067	TraesCS1D01G266000;TraesCS1B01G276800;TraesCS1B01G276300;TraesCS1B01G276200;TraesCS1A01G265800;TraesCS1D01G265800;TraesCS1B01G276500;TraesCS1A01G265600	TraesCS1D01G266000	77	88	no	no	2	0.00063118	9492	0	0	0	0	0	0	0	0	0	0	0	0	0	0	0	0	0	0	24894000	19159000	24356000
1526	SFSGVDVCDDAHPQCPK	0	1917.8	TraesCS1D01G266000;TraesCS1B01G276800;TraesCS1B01G276300;TraesCS1B01G276200;TraesCS1A01G265800;TraesCS1D01G265600;TraesCS1B01G276400;TraesCS1A01G265500	TraesCS1D01G266000	38	54	yes	no		5.964e-130	268.08	1097400000	341790000	754330000	0	0	9822000	14266000	0	0	57515000	49587000	42073000	2004900000	1888300000	1138400000	0	0	0	3547000000	3120700000	5480000000
1527	FFSGAVVCDDAGPK	0	1468657	TraesCS1D01G266100;TraesCS1D01G265900;TraesCS1B01G276900;TraesCS1B01G276700;TraesCS1A01G265900;TraesCS1A01G265700	TraesCS1D01G266100	37	50	yes	no	2	9.2953e-07	1165	0	0	0	0	0	8384300	32619000	0	0	0	0	0	0	14941000	31272000	0	0	0	49621000	52427000	60105000
1528	GDDTTSSAPAPVLGTVASR	0	1800.89	TraesCS1D01G266200;TraesCS1A01G266000	TraesCS1D01G266200	26	44	yes	no	2	0.0044178	59.898	0	0	0	0	0	0	0	0	0	0	0	0	20234000	25201000	18283000	0	0	0	0	0	0
1529	GLLDPLDPHLR	0	1244877	TraesCS1D01G266200;TraesCS1A01G266000;TraesCS1B01G277000	TraesCS1D01G266200	56	66	no	no	3	0.0047002	46.844	0	0	0	0	0	0	0	0	0	0	4365200	0	0	0	0	2544200	4476400	4447000	0	0	0
1530	DIVVAWR	0	8577594	TraesCS1D01G266200;TraesCS1A01G266000;TraesCS1B01G277000;TraesCS1A01G412700;TraesCS3B01G264500;TraesCS3A01G235400;TraesCS1B01G443300;TraesCS1D01G420400;TraesCS1A01G412800;TraesCS3D01G235400;TraesCS3B01G264200;TraesCS3A01G235700;Tra	TraesCS1D01G266200	170	176	no	no	2	0.030187	9184	0	0	0	0	0	0	0	0	0	0	0	0	0	6015600	4808100	0	0	0	0	0	0
1531	VLYIKPPANTLSHNELASLWEK	1	2522533	TraesCS1D01G268500	TraesCS1D01G268500	213	234	yes	yes		0.00031211	53.779	0	0	0	0	0	0	0	0	0	0	0	0	0	0	0	0	83540000	59017000	0	0	0
1532	RFFPSEFGLDVDR	1	1583.77	TraesCS1D01G268500;TraesCS1B01G279100;TraesCS1A01G268400	TraesCS1D01G268500	109	121	yes	no		2.5437e-08	131.83	0	0	0	0	0	0	0	0	0	0	6577500	0	0	0	0	0	39083000	21781000	0	0	0
1533	AADVVISTLGSMQIADQTK	0	1947	TraesCS1D01G268500	TraesCS1D01G268500	78	96	yes	yes		0.010248	414	0	0	0	0	0	0	0	0	0	0	0	0	0	0	0	0	0	8342200	5000400	0	0
1534	QIQEAPIPMNIIFSIGHASYIK	0	246909	TraesCS1D01G268500;TraesCS1B01G279100	TraesCS1D01G268500	253	274	yes	no	3	1.9485e-05	52.09	0	0	0	0	0	0	0	0	0	0	0	0	0	0	0	0	19840000	0	27928000	19141000	14749000
1535	YTTVDDLLNR	0	1208037	TraesCS1D01G268500;TraesCS1B01G279100	TraesCS1D01G268500	299	308	yes	no	2	0.020563	64.04	0	0	0	0	0	0	0	0	0	0	0	0	0	0	0	13264000	23412000	0	0	0	0
1536	FFPSEFGLDVDR	0	1427721	TraesCS1D01G268500;TraesCS1B01G279100;TraesCS1A01G268400.1	TraesCS1D01G268500	110	121	yes	no	2	0.0019859	847	0	6341400	5976600	0	10744000	0	0	0	0	7260900	7737400	0	0	0	0	0	0	17070000	15979000	0	7263300
1537	TFQDSGVTLLTGDLYDHGSLVSAVK	0	2622177	TraesCS1D01G268500;TraesCS1B01G279100	TraesCS1D01G268500	53	77	yes	no	3	3.0401e-12	90.097	0	0	0	0	0	0	0	0	0	0	0	0	0	0	0	109020000	156240000	106030000	113770000	84352000	88349000
1538	ILVIGATGYIGR	0	1231.73	TraesCS1D01G268500;TraesCS1B01G279100;TraesCS1A01G268400.1	TraesCS1D01G268500	9	20	yes	no	2	6.1686e-06	1256	0	0	0	0	0	0	0	0	0	0	0	0	0	0	0	14528000	30579000	21547000	0	0	0
1539	VYVPEDAVLK	0	1131176	TraesCS1D01G268500;TraesCS1B01G279100	TraesCS1D01G268500	243	252	yes	no	2	0.0049109	9942	0	0	14246000	0	43165000	0	0	0	0	21920000	29579000	18506000	0	0	0	60355000	60514000	43365000	80163000	63632000	55207000
1540	IQSQYTSGASSISQK	0	1583.78	TraesCS1D01G270500;TraesCS1B01G280600;TraesCS1A01G270300	TraesCS1D01G270500	314	328	yes	no	2	0.022736	44.765	0	0	0	0	0	0	0	0	0	0	0	0	0	0	0	0	10994000	12719000	0	0	0
1541	ELLEEIAAIVK	0	1226.71	TraesCS1D01G270500;TraesCS1B01G280600;TraesCS1A01G270300	TraesCS1D01G270500	235	245	yes	no	2	0.0018743	99.802	0	0	0	0	0	0	0	0	0	0	0	3863100	0	0	0	0	6688800	9479800	4721400	0	0
1542	ILYSSVVYPHNYGFVPR	0	2010.04	TraesCS1D01G273500;TraesCS1B01G283300;TraesCS1D01G344800;TraesCS1B01G355800;TraesCS1A01G342700;TraesCS1A01G273500	TraesCS1D01G273500	81	97	yes	no	3	0.00018132	5699	0	0	0	0	0	0	0	0	0	0	0	0	0	0	0	11311000	0	25544000	0	0	0
1543	EVAVNDFLPADDAR	0	1530.73	TraesCS1D01G273500;TraesCS1B01G283300	TraesCS1D01G273500	183	196	yes	no	2	0.0042496	6266	0	0	0	0	0	7432500	0	0	0	0	0	0	0	0	0	0	0	0	0	0	0
1544	SYEMPDGQVITIGSER	0	1780.83	TraesCS1D01G274400;TraesCS1B01G283900.1;TraesCS1A01G274400.1	TraesCS1D01G274400	240	255	yes	no	2	0.00019914	8613	0	0	0	0	0	0	0	0	0	9450800	9242900	16418000	0	0	0	0	0	0	0	0	0
1545	TTGIVLDSGDGVSHTVPIYEGYTLPHAILR	0	3180455	TraesCS1D01G274400;TraesCS1B01G283900.1;TraesCS1A01G274400.1	TraesCS1D01G274400	149	178	yes	no		0.00098991	151	0	0	0	0	0	0	0	0	0	33385000	16454000	18170000	0	0	0	0	0	0	0	0	0
1546	VIGVGGAGSNAVNR	0	1269789	TraesCS1D01G276000;TraesCS1B01G285700;TraesCS1A01G276500.1	TraesCS1D01G276000	119	132	yes	no	2	2.1793e-05	100.88	38798000	44472000	50551000	0	0	0	0	0	0	0	0	0	0	0	0	0	0	0	30558000	0	0
1547	ALQAQEGIAALR	0	1239935	TraesCS1D01G276000;TraesCS1B01G285700;TraesCS1A01G276500	TraesCS1D01G276000	249	260	yes	no	2	8.479e-12	1716	0	39938000	37334000	0	0	0	0	0	0	0	0	0	0	0	0	0	0	0	0	0	0
1548	SVMSDAGSSLMGIGTATGK	0	1768.83	TraesCS1D01G276000;TraesCS1B01G285700;TraesCS1A01G276500	TraesCS1D01G276000	321	339	yes	no	2	0.00030356	8406	13892000	18067000	0	0	0	0	0	0	0	0	0	0	0	0	0	0	0	0	0	0	0
1549	GISDIITVPGLVNVDFADVR	0	2099263	TraesCS1D01G276000;TraesCS1B01G285700;TraesCS1A01G276500.1;TraesCS2D01G292200.1;TraesCS2B01G310900;TraesCS2A01G294500.1	TraesCS1D01G276000	301	320	no	no	2	4.89e-17	117.07	0	44010000	0	0	11161000	15123000	0	0	0	16556000	15714000	12092000	0	0	0	0	0	0	0	0	0
1550	LLTAVSPNTPVTEAFNLADDILR	0	2469115	TraesCS1D01G276000;TraesCS1B01G285700;TraesCS1A01G276500.1	TraesCS1D01G276000	274	296	yes	no		4.953e-21	116.96	22271000	28367000	41643000	0	0	0	0	0	0	4689700	3897400	0	0	0	0	0	0	0	23811000	13114000	11017000
1551	DAALNAIQSPLLDIGIER	0	1908.03	TraesCS1D01G276000;TraesCS1B01G285700;TraesCS1A01G276500;TraesCS2D01G292200;TraesCS2B01G310900;TraesCS2A01G294500	TraesCS1D01G276000	344	361	no	no	2	1.27e-31	157.86	43048000	64254000	53705000	34422000	39418000	26810000	0	0	9816600	30643000	17229000	0	0	0	0	0	0	0	0	13783000	10576000
1552	FAAVPSGGGAIAVGAPAAASGGGAAPAAESK	0	2537874	TraesCS1D01G276700	TraesCS1D01G276700	62	92	yes	yes		2.837e-34	156.92	1201800000	1041000000	860120000	48809000	86308000	96969000	150900000	18831000	107900000	195910000	156040000	114910000	106980000	103500000	72125000	303550000	370620000	252910000	577090000	301360000	424270000
1553	SGSPLIPLSEYR	0	1317929	TraesCS1D01G279800;TraesCS1B01G289700.1;TraesCS1A01G280700.1	TraesCS1D01G279800	62	73	yes	no	2	0.00027482	103.7	0	0	0	0	10257000	0	0	0	0	15874000	17010000	13373000	0	0	0	0	0	0	0	0	0
1554	SGSPLIPLSEYREPEVMK	1	2031.03	TraesCS1D01G279800;TraesCS1B01G289700;TraesCS1A01G280700	TraesCS1D01G279800	62	79	yes	no	3	7.7609e-09	84.94	0	0	0	0	0	0	0	0	0	0	55007000	45198000	0	0	0	0	0	0	0	0	0
1555	RGDTVVVLHVQR	1	1377.78	TraesCS1D01G279800;TraesCS1B01G289700.1;TraesCS1A01G280700.1	TraesCS1D01G279800	37	48	yes	no	3	0.0016197	56.951	0	0	0	0	0	0	9744300	5119800	15005000	0	0	4590700	0	0	0	0	0	3841000	0	0	0
1556	ALEWAVR	0	8436029	TraesCS1D01G279800;TraesCS1B01G289700;TraesCS1A01G280700;TraesCS2A01G111700;TraesCS2B01G130500;TraesCS2D01G112300;TraesCS2B01G131300;TraesCS2D01G113000;TraesCS2A01G112500;TraesCS2D01G112900;TraesCS2B01G131200;TraesCS2A01G112400;Tra	TraesCS1D01G279800	26	32	no	no	2	0.0097323	132.94	0	0	0	30916000	63815000	32305000	0	0	11393000	48496000	53455000	50142000	0	0	0	12488000	10229000	17461000	0	0	0
1557	IDTIVMGSR	0	9901682	TraesCS1D01G279800;TraesCS1B01G289700;TraesCS1A01G280700	TraesCS1D01G279800	126	134	yes	no	2	2.2837e-06	160.88	0	0	0	14980000	55466000	16037000	0	0	0	99929000	119120000	66449000	0	0	0	0	0	0	0	0	0
1558	NYGVTCDAEVLDMLDTAAR	0	2112.95	TraesCS1D01G279800;TraesCS1B01G289700;TraesCS1A01G280700	TraesCS1D01G279800	80	98	yes	no		2.48e-30	1467	0	0	12509000	0	13923000	0	0	0	0	69974000	77031000	41462000	0	0	0	0	11058000	13633000	0	0	0
1559	ILLGSVTNYVLSNASCPVTVVK	0	2333665	TraesCS1D01G279800;TraesCS1B01G289700;TraesCS1A01G280700	TraesCS1D01G279800	142	163	yes	no		4.6599e-06	1063	14251000	0	0	45126000	46130000	27253000	0	0	0	87834000	89559000	82034000	0	0	0	0	15633000	39180000	0	0	0
1560	IGVAMDYSASSK	0	1227805	TraesCS1D01G279800;TraesCS1B01G289700;TraesCS1A01G280700	TraesCS1D01G279800	13	24	yes	no	2	6.2621e-06	1333	0	0	0	20597000	68014000	35910000	0	0	15220000	123350000	148020000	106630000	0	0	0	0	0	11508000	0	0	0
1561	AIGVSNFSCK	0	1081226	TraesCS1B01G291500;TraesCS1A01G282600;TraesCS1D01G281300;TraesCS1D01G281200;TraesCS1B01G291100;TraesCS1B01G291200;TraesCS1A01G282000;TraesCS1D01G281800	TraesCS1D01G281800	150	159	no	no	2	0.018376	667	0	0	0	0	0	0	0	0	0	0	0	0	0	0	0	18506000	0	0	17485000	0	0
1562	GIHFSAYSPLGSPGTFK	0	1764.88	TraesCS1B01G291500;TraesCS1A01G282600;TraesCS1D01G281800	TraesCS1D01G281800	196	212	no	no	3	6.4367e-06	6476	0	0	0	0	0	0	0	0	0	0	0	0	0	0	0	15125000	28057000	20082000	0	0	0
1563	IPSVGLGTWQSEPGVVGDAVYAAVK	0	2499009	TraesCS1B01G291500;TraesCS1A01G282600;TraesCS1D01G281800	TraesCS1D01G281800	13	37	no	no		0.00043056	6574	0	0	0	0	0	0	0	0	0	0	0	0	0	0	0	0	0	30402000	44080000	0	0
1564	AFSVLEHPVVVSAAEK	0	1681.9	TraesCS1D01G281800	TraesCS1D01G281800	213	228	yes	yes		0.0025844	587	0	0	0	0	0	0	0	0	0	0	0	0	0	0	0	31857000	41551000	41819000	27230000	0	0
1565	VFDEGITSR	0	1022033	TraesCS1B01G291500;TraesCS1A01G282600.1;TraesCS1D01G281800.1	TraesCS1D01G281800	62	70	no	no	2	0.010161	9118	14545000	0	0	0	0	0	0	0	0	0	15513000	0	9548300	8152000	5946000	20629000	0	17856000	0	20076000	0
1566	EVAGFAPYEKR	1	1265404	TraesCS1D01G283800;TraesCS1B01G294200;TraesCS5A01G038200;TraesCS3D01G352800;TraesCS3B01G391300;TraesCS3A01G358500;TraesCS5D01G045600;TraesCS5B01G039700;TraesCS1A01G284800	TraesCS1D01G283800	49	59	yes	no	3	0.037695	28.806	0	0	0	0	0	0	0	0	0	0	0	0	0	0	0	0	0	0	14189000	9684700	9819800
1567	EEMSSVLR	0	9495388	TraesCS1D01G283800;TraesCS1B01G294200;TraesCS5A01G038200;TraesCS3D01G352800;TraesCS3B01G391300;TraesCS3A01G358500;TraesCS5D01G045600;TraesCS5B01G039700;TraesCS1A01G284800	TraesCS1D01G283800	91	98	yes	no	2	0.013795	9552	16459000	16880000	0	0	0	0	0	0	0	0	0	0	0	0	0	0	0	0	0	0	0
1568	SGLFVGINK	0	9332837	TraesCS1D01G283800;TraesCS1B01G294200;TraesCS5A01G038200;TraesCS3D01G352800;TraesCS3B01G391300;TraesCS3A01G358500;TraesCS5D01G045600;TraesCS5B01G039700;TraesCS1A01G284800	TraesCS1D01G283800	8	16	yes	no	2	9.2459e-09	166.05	254360000	327620000	272480000	66324000	38971000	86130000	9378200	28307000	23066000	65669000	33858000	0	0	0	0	152320000	160180000	191700000	174410000	71880000	64409000
1569	EVAGFAPYEK	0	1109393	TraesCS1D01G283800;TraesCS1B01G294200;TraesCS5A01G038200;TraesCS3D01G352800;TraesCS3B01G391300;TraesCS3A01G358500;TraesCS5D01G045600;TraesCS5B01G039700;TraesCS1A01G284800	TraesCS1D01G283800	49	58	yes	no	2	0.008195	85.731	469170000	567230000	440570000	140650000	135760000	162060000	0	22002000	37030000	140160000	79079000	0	0	0	0	269560000	351340000	319630000	378090000	204890000	134320000
1570	TNLNVEQVFFSIAR	0	1636.86	TraesCS1D01G285200;TraesCS1B01G295600;TraesCS1A01G286200;TraesCS3B01G388900;TraesCS3A01G356000;TraesCS3D01G350000.3	TraesCS1D01G285200	162	175	yes	no	2	4.5369e-05	97.911	0	0	0	0	0	0	0	0	0	0	8665400	6397000	0	0	0	0	0	0	0	8162200	7293100
1571	HVLLAIR	0	8202831	TraesCS1D01G285800;TraesCS1A01G286900;TraesCS1B01G296300	TraesCS1D01G285800	92	98	yes	no	2	1.3054e-11	186.74	0	0	0	0	0	0	0	0	0	4762300	0	0	0	0	0	44618000	2297800000	43506000	33163000	0	13779000
1572	ATAGTLGEAPGDEMENR	0	1717.76	TraesCS1D01G287400	TraesCS1D01G287400	1055	1071	yes	yes	2	0.00017693	82.85	26162000	20729000	15846000	0	0	0	0	0	0	0	0	0	0	0	0	0	0	0	0	0	0
1573	DLTEVSVQEAGLK	0	1387.72	TraesCS1D01G287400	TraesCS1D01G287400	971	983	yes	yes	2	0.0004506	9149	7986800	8042500	0	0	0	0	0	0	0	0	0	0	0	0	0	0	0	0	0	0	0
1574	TEGATVEVPDEK	0	1273038	TraesCS1D01G287400	TraesCS1D01G287400	1182	1193	yes	yes	2	3.6181e-05	117.02	28931000	26769000	26551000	0	0	0	0	0	0	0	0	0	0	0	0	25095000	19029000	22821000	0	0	12955000
1575	FLPIANISR	0	1029971	TraesCS1D01G287500;TraesCS1B01G297900;TraesCS1A01G288500;TraesCS3D01G347000.1;TraesCS3B01G385600.1;TraesCS3A01G352900.1	TraesCS1D01G287500	38	46	yes	no	2	0.0023091	1199	88205000	73171000	48696000	0	0	0	0	0	0	0	0	0	0	0	0	0	0	0	27921000	11427000	20556000
1576	FWEGALVSVDHCAGK	0	1674.78	TraesCS1D01G291800	TraesCS1D01G291800	139	153	yes	yes	3	0.0014132	46.746	0	0	0	0	0	0	0	0	0	0	9138200	8591800	0	0	0	0	0	0	0	0	0
1577	VTPPLCFSK	0	1047423	TraesCS1D01G292100;TraesCS1B01G308900;TraesCS1A01G299100	TraesCS1D01G292100	452	460	yes	no	2	0.036309	595	0	0	0	0	0	0	0	0	0	0	0	0	0	0	0	20940000	0	25622000	0	0	0
1578	AQFLSPSLFHFYDRPLNIVDGK	1	2563223	TraesCS1D01G292100;TraesCS1B01G308900;TraesCS1A01G299100	TraesCS1D01G292100	65	86	yes	no		0.00043278	5527	0	0	0	0	0	0	0	0	0	0	0	0	0	0	0	39339000	41515000	74765000	0	0	0
1579	VVFFTNSGTEANELALMIAR	0	2182092	TraesCS1D01G292100;TraesCS1B01G308900;TraesCS1A01G299100	TraesCS1D01G292100	157	176	yes	no	2	9.8192e-24	1204	0	0	0	0	0	0	0	0	0	0	0	0	0	0	0	0	14886000	13417000	0	0	0
1580	AGGLCIADEVQAGVAR	0	1585.79	TraesCS1D01G292100;TraesCS1B01G308900.1;TraesCS1A01G299100.1	TraesCS1D01G292100	284	299	yes	no	2	5.018e-24	1544	0	0	0	0	0	0	0	0	0	0	0	0	0	0	0	36938000	39523000	34469000	0	0	0
1581	GLLLGVELVTDR	0	1283.74	TraesCS1D01G292100;TraesCS1B01G308900;TraesCS1A01G299100	TraesCS1D01G292100	405	416	yes	no	2	0.0004619	96.89	0	0	0	0	0	0	0	0	0	0	0	0	0	0	0	0	16595000	18597000	0	0	0
1582	YLDAFGGIATVCCGHCHPDVIEAIVNQAK	0	3214998	TraesCS1D01G292100;TraesCS1B01G308900;TraesCS1A01G299100	TraesCS1D01G292100	98	126	yes	no	4	0.00027213	32.708	0	0	0	0	0	0	0	0	0	0	0	0	0	0	0	24008000	28716000	31165000	0	0	0
1583	FNVVQTGVHHALNPDPYR	0	2063.03	TraesCS1D01G292100;TraesCS1B01G308900;TraesCS1A01G299100	TraesCS1D01G292100	209	226	yes	no		0.00023201	4814	0	0	0	0	0	0	0	0	0	0	0	0	0	0	0	53452000	0	39245000	0	0	0
1584	DIQETIDYGTTGR	0	1467842	TraesCS1D01G292100;TraesCS1B01G308900.1;TraesCS1A01G299100.1	TraesCS1D01G292100	239	251	yes	no	2	5.9949e-09	1267	0	0	0	0	0	0	0	0	0	0	0	0	0	0	0	29267000	33515000	31943000	0	0	0
1585	LYTGSHDIISLR	0	1373.73	TraesCS1D01G292100;TraesCS1B01G308900.1;TraesCS1A01G299100.1;TraesCS4B01G167100.1	TraesCS1D01G292100	177	188	no	no		0.00032916	88.021	0	0	0	0	0	0	0	0	0	0	0	0	0	0	0	35172000	36630000	35889000	0	0	0
1586	LQENAFVVGSYLK	0	1466.78	TraesCS1D01G292100;TraesCS1B01G308900.1;TraesCS1A01G299100.1	TraesCS1D01G292100	373	385	yes	no	2	9.5989e-07	124	0	0	0	0	0	0	0	0	0	0	0	0	0	0	0	37982000	51846000	49933000	0	0	0
1587	SYFNTFGGNPVSTAAGHAVLK	0	2137.06	TraesCS1D01G292100;TraesCS1B01G308900.1;TraesCS1A01G299100.1	TraesCS1D01G292100	346	366	yes	no		1.0596e-25	98.816	0	0	0	0	0	0	0	0	0	0	0	0	0	0	0	90429000	120790000	93701000	0	0	0
1588	LVCPPVSAHEGR	0	1320609	TraesCS1D01G296500;TraesCS1A01G295800	TraesCS1D01G296500	8	19	no	no	3	0.00094656	6579	0	0	0	0	0	0	22961000	5224400	10858000	0	0	0	0	0	0	0	0	0	0	0	0
1589	SLAVVVQDVDADER	0	1514.76	TraesCS1D01G296500;TraesCS1A01G295800	TraesCS1D01G296500	50	63	yes	no	2	0.0015553	74.944	0	0	0	0	0	0	53733000	0	0	0	0	0	0	0	0	0	0	0	0	0	0
1590	TVTSNAAAPAGWHFGQTFEGAQF	0	2394029	TraesCS1D01G299700;TraesCS1B01G310300;TraesCS1A01G300200	TraesCS1D01G299700	228	250	yes	no	2	0.0018009	4457	0	0	0	0	0	0	0	0	0	0	0	0	0	0	0	0	29595000	26824000	0	0	0
1591	LITVLSIDGGGIR	0	1312.77	TraesCS1D01G302900;TraesCS1B01G313800;TraesCS1A01G303400;TraesCS7D01G178600;TraesCS7B01G082400;TraesCS7A01G177300;TraesCS1B01G077500;TraesCS1A01G059100;TraesCS1D01G060500	TraesCS1D01G302900	19	31	yes	no	2	0.0061201	64.73	0	0	0	0	0	0	0	0	0	0	0	0	0	0	0	0	0	0	11438000	6144700	6813800
1592	EVTDFFCPEISR	0	1498762	TraesCS1D01G306100;TraesCS1A01G306400;TraesCS1B01G317200	TraesCS1D01G306100	99	110	yes	no	2	0.0067245	6851	10587000	13290000	10757000	0	0	0	0	0	0	0	0	0	0	0	0	0	19312000	0	7569700	0	5451600
1593	SVDFLIPFAPFVR	0	1506.82	TraesCS1D01G306100;TraesCS1A01G306400.1;TraesCS1B01G317200.1	TraesCS1D01G306100	83	95	yes	no	2	7.3818e-09	130.75	17185000	26537000	22282000	0	0	0	0	0	0	0	0	0	0	0	0	0	42631000	22041000	42155000	36918000	30388000
1594	AKPAASSSPWYGPDR	1	1588.76	TraesCS1D01G306200;TraesCS1A01G306600.1	TraesCS1D01G306200	38	52	yes	no	3	0.00035445	60.918	0	0	0	0	0	0	0	0	0	0	0	0	26164000	43305000	32790000	0	0	0	0	0	0
1595	ALGDGDDEEDDLFK	0	153742	TraesCS1D01G306700;TraesCS1B01G318100	TraesCS1D01G306700	193	206	yes	no	2	0.00091189	80.763	14067000	12316000	9215000	0	0	0	0	0	0	0	0	0	0	0	0	0	0	0	0	0	0
1596	IAYNELQR	0	1005243	TraesCS1D01G306700;TraesCS1B01G318100;TraesCS1A01G307300	TraesCS1D01G306700	173	180	yes	no	2	0.016005	88.942	27436000	26962000	17320000	0	0	0	0	0	0	0	0	0	0	0	0	0	0	0	0	0	0
1597	VLDILAGSDDDSDGPAEDYSK	0	2180.96	TraesCS1D01G306700	TraesCS1D01G306700	11	31	yes	yes	2	0.018892	3304	8307100	9053900	0	0	0	0	0	0	0	0	0	0	0	0	0	0	0	0	0	0	0
1598	LIILANNCPPLR	0	1392.79	TraesCS1D01G306800;TraesCS1B01G318200;TraesCS1A01G307400	TraesCS1D01G306800	45	56	no	no	2	5.308e-50	2096	58620000	59241000	69811000	40240000	7656300	30782000	0	10695000	6682400	26180000	10349000	11235000	0	0	0	79500000	119700000	125510000	49339000	13368000	7811000
1599	SEIEYYAMLAK	0	1316322	TraesCS1D01G306800;TraesCS1B01G318200;TraesCS1A01G307400;TraesCS3D01G191800;TraesCS3B01G217500;TraesCS3A01G187900	TraesCS1D01G306800	58	68	no	no	2	0.0020174	98.033	0	44304000	0	0	0	0	0	0	0	0	0	0	0	0	0	42796000	38968000	41055000	28394000	22947000	28085000
1600	LIILANNCPPLRK	1	1520.89	TraesCS1D01G306800;TraesCS1B01G318200;TraesCS1A01G307400	TraesCS1D01G306800	45	57	no	no		1.4688e-09	140	0	41834000	0	0	0	0	0	0	9029800	15576000	0	0	0	0	0	74121000	92295000	83566000	121670000	71128000	41363000
1601	DLVVAQTTAPAQPGETYPK	0	1985.01	TraesCS1D01G306900	TraesCS1D01G306900	29	47	yes	yes	2	1.873e-10	8243	0	0	0	0	0	0	0	0	0	26948000	0	36672000	0	0	0	0	0	0	0	0	0
1602	VPNDLLEQAK	0	112503	TraesCS1D01G307800;TraesCS1B01G319100;TraesCS1A01G308400	TraesCS1D01G307800	227	236	yes	no	2	0.0014301	1167	51361000	40257000	28322000	0	0	0	0	0	0	0	0	0	0	0	0	17386000	0	14747000	44105000	22456000	27955000
1603	SWILEVNPCEWTQVTCDR	0	2292.03	TraesCS1D01G308400;TraesCS1A01G309100	TraesCS1D01G308400	56	73	yes	no	2	0.0010916	645	0	0	0	0	0	0	0	0	0	28598000	25923000	25283000	0	0	0	0	0	0	0	0	0
1604	NINSSLADNPR	0	1199895	TraesCS1B01G319500;TraesCS1B01G319700;TraesCS1A01G309000;TraesCS1D01G308400;TraesCS1A01G309100	TraesCS1D01G308400	196	206	no	no	2	0.006474	8039	0	0	0	0	0	6981700	0	0	6346300	0	6902100	5882500	0	0	0	0	0	0	0	0	0
1605	GGLQDPDGALR	0	1097465	TraesCS1D01G308400;TraesCS1A01G309100.1	TraesCS1D01G308400	45	55	yes	no	2	0.006474	8055	0	0	0	33020000	87787000	70973000	0	0	0	0	0	0	0	0	0	0	0	0	0	0	0
1606	EILHIQGGQCGNQIGSK	0	1837.91	TraesCS1D01G309200;TraesCS1B01G320800;TraesCS1A01G309700;TraesCS1D01G258800;TraesCS1B01G269400;TraesCS1A01G258800	TraesCS1D01G309200	3	19	yes	no		4.5133e-06	68.845	0	0	43639000	0	0	0	0	0	0	0	0	42861000	0	0	0	0	0	0	0	0	0
1607	LTTPSFGDLNHLISATMSGVTCCLR	0	275019	TraesCS1D01G309200;TraesCS1B01G320800.1;TraesCS1A01G309700.1;TraesCS1D01G258800.1;TraesCS1B01G269400.1;TraesCS1A01G258800.1;TraesCS3B01G363500.1;TraesCS3A01G333300.1;TraesCS3D01G326900.1;TraesCS5A01G534300.1;TraesCSU01G137900.1;TraesCS4B01G366500.1	TraesCS1D01G309200	217	241	no	no	3	1.803e-26	81.922	63185000	308610000	177470000	0	0	0	0	0	0	0	0	0	0	0	0	0	0	0	0	15205000	0
1608	SLTVPELTQQMWDSK	0	1761.86	TraesCS1D01G309200;TraesCS1B01G320800;TraesCS1A01G309700;TraesCS1D01G258800;TraesCS1B01G269400;TraesCS1A01G258800	TraesCS1D01G309200	283	297	yes	no	2	5.8986e-22	133.05	0	0	60098000	0	0	0	0	0	0	0	0	0	0	0	0	0	0	0	0	0	0
1609	SSVCDIAPR	0	1003757	TraesCS1D01G309200;TraesCS1B01G320800;TraesCS1A01G309700	TraesCS1D01G309200	351	359	yes	no	2	0.028155	6465	0	38011000	0	0	0	0	0	0	0	0	0	0	0	0	0	0	0	0	0	0	0
1610	FWEVVCDEHGIDPTGR	0	1915.85	TraesCS1D01G309200;TraesCS1B01G320800;TraesCS1A01G309700;TraesCS1D01G258800;TraesCS1B01G269400;TraesCS1A01G258800;TraesCS3B01G363500;TraesCS3A01G333300;TraesCS3D01G326900	TraesCS1D01G309200	20	35	no	no		5.8419e-23	1508	48982000	88164000	155550000	0	0	0	9898600	5316800	11041000	12118000	33557000	67698000	0	0	0	25028000	47503000	0	42036000	16145000	14134000
1611	TGPYGQIFRPDNFVFGQSGAGNNWAK	1	2827467	TraesCS1D01G309200;TraesCS1B01G320800;TraesCS1A01G309700;TraesCS1D01G258800;TraesCS1B01G269400;TraesCS1A01G258800;TraesCS3B01G363500;TraesCS3A01G333300;TraesCS3D01G326900	TraesCS1D01G309200	78	103	no	no	3	2.9153e-53	126.93	51138000	89933000	144690000	0	0	0	0	0	0	0	0	29799000	0	0	0	0	34234000	0	89898000	44691000	51809000
1612	YVGTSDLQLER	0	1279408	TraesCS1D01G309200;TraesCS1B01G320800;TraesCS1A01G309700;TraesCS1D01G258800;TraesCS1B01G269400;TraesCS1A01G258800;TraesCS3B01G026800	TraesCS1D01G309200	36	46	yes	no	2	0.00075803	127	148480000	227680000	160720000	0	0	0	0	0	0	39323000	46160000	0	0	0	0	0	0	0	60360000	48456000	34952000
1613	VNVYYNEASCGR	0	1430249	TraesCS1D01G309200;TraesCS1B01G320800;TraesCS1A01G309700;TraesCS1D01G258800;TraesCS1B01G269400;TraesCS1A01G258800;TraesCS3B01G363500;TraesCS3A01G333300;TraesCS3D01G326900;TraesCS5A01G534300;TraesCSU01G137900;TraesCS4B01G366500	TraesCS1D01G309200	47	58	no	no	2	4.782e-11	1672	188740000	280190000	254990000	0	0	0	0	0	0	0	0	0	0	0	0	29776000	20786000	20716000	93338000	36589000	0
1614	AVLMDLEPGTMDSVR	0	1632.79	TraesCS1D01G309200;TraesCS1B01G320800;TraesCS1A01G309700;TraesCS1D01G258800;TraesCS1B01G269400;TraesCS1A01G258800;TraesCS3B01G363500;TraesCS3A01G333300;TraesCS3D01G326900;TraesCS5A01G534300;TraesCSU01G137900;TraesCS4B01G366500;Trae	TraesCS1D01G309200	63	77	no	no	2	3.345e-10	156.71	142890000	213860000	134510000	0	0	0	0	0	0	9705900	11117000	69352000	0	0	0	0	0	0	30733000	23690000	17923000
1615	ANALLEFER	0	1061506	TraesCS1D01G310300;TraesCS1B01G322100	TraesCS1D01G310300	48	56	no	no	2	0.0074911	103.83	0	0	0	0	0	0	0	0	0	0	0	0	0	13780000	11022000	0	0	19375000	0	0	0
1616	GALLGGVQDAPAGR	0	1280837	TraesCS1D01G310300	TraesCS1D01G310300	14	27	yes	yes	2	0.0015553	74.944	17356000	18667000	13986000	5424900	10992000	9179100	0	0	4893300	20013000	20253000	0	0	0	0	0	5051300	7922000	0	0	0
1617	ENDLETIELAR	0	1301463	TraesCS1D01G310300	TraesCS1D01G310300	28	38	yes	yes	2	0.00057803	114	0	0	0	0	0	0	0	0	0	0	0	0	9834500	8647500	8245000	7651100	8859500	6770300	17684000	0	0
1618	YNEYDQPICR	0	1356768	TraesCS1D01G312100;TraesCS1B01G323500;TraesCS1A01G311800	TraesCS1D01G312100	30	39	yes	no	2	0.0048504	99.802	18815000	0	17303000	0	0	0	0	0	0	0	0	0	0	0	0	0	0	0	0	0	0
1619	RPFAAIVGGSK	1	1101295	TraesCS1B01G325100;TraesCS1D01G313800;TraesCS1A01G313300	TraesCS1D01G313800	351	361	no	no	2	0.0012005	117.7	0	0	0	0	0	0	0	0	0	15485000	0	18849000	0	44806000	38056000	0	0	0	0	0	0
1620	VGVADVMSHISTGGGASLELLEGK	0	2326839	TraesCS1B01G325100;TraesCS1D01G313800;TraesCS1A01G313300	TraesCS1D01G313800	526	549	no	no	3	0.00024065	4678	0	0	17989000	0	0	0	0	0	0	0	0	0	0	18695000	0	0	0	0	0	0	0
1621	FAPDANSQTVPASAIPDGWMGLDIGPDSVK	0	3055597	TraesCS1B01G325100;TraesCS1D01G313800;TraesCS1A01G313300	TraesCS1D01G313800	436	465	no	no	3	0.023191	1992	0	0	0	0	0	0	0	0	0	0	0	0	0	16336000	10480000	0	0	0	0	0	0
1622	SVGDLTAADLEGKR	1	1430.74	TraesCS1B01G325100;TraesCS1D01G313800;TraesCS1A01G313300.1	TraesCS1D01G313800	165	178	no	no		7.3484e-05	1005	0	0	0	0	0	0	0	0	0	12060000	0	0	35412000	16351000	29589000	0	0	0	0	0	0
1623	ELPGVVALDEGVMTR	0	1584.82	TraesCS1B01G325100;TraesCS1D01G313800	TraesCS1D01G313800	550	564	no	no		5.8671e-06	1008	28218000	35282000	38836000	41356000	141410000	59644000	14422000	0	19528000	96339000	84333000	90030000	115780000	129270000	103330000	0	0	0	0	0	0
1624	GVSLLLPSDVIIADK	0	1538.89	TraesCS1B01G325100;TraesCS1D01G313800;TraesCS1A01G313300	TraesCS1D01G313800	421	435	no	no	2	6.8603e-13	130	0	0	0	121350000	148570000	101170000	37754000	15341000	42764000	134700000	109340000	52463000	76193000	88816000	72839000	0	0	0	0	0	0
1625	FSLAPLVPR	0	998913	TraesCS1B01G325100;TraesCS1D01G313800;TraesCS1A01G313300	TraesCS1D01G313800	234	242	no	no	2	1.039e-10	180.7	0	0	0	36140000	82315000	26759000	7378300	0	8775400	59033000	51772000	32742000	32258000	39233000	25676000	0	0	0	0	0	0
1626	FLKPSVAGFLLQK	1	1446.86	TraesCS1B01G325100;TraesCS1D01G313800;TraesCS1A01G313300	TraesCS1D01G313800	325	337	no	no	3	6.5405e-07	1222	0	8866300	9810300	0	7502400	0	0	0	0	31758000	15194000	10165000	16593000	27256000	21625000	7321100	12184000	10980000	8544500	0	0
1627	ADLNVPLDDNQNITDDTR	0	2027.94	TraesCS1B01G325100;TraesCS1D01G313800;TraesCS1A01G313300	TraesCS1D01G313800	183	200	no	no	2	1.0681e-37	162.93	47014000	62755000	71110000	0	0	0	0	0	0	137910000	143920000	138450000	0	0	0	19872000	23574000	21943000	24639000	0	13973000
1628	LSELLGIEVK	0	1099489	TraesCS1D01G313800;TraesCS1A01G313300	TraesCS1D01G313800	153	162	yes	no	2	6.9841e-11	1723	0	9463800	0	0	12234000	5185400	0	0	0	16271000	17449000	15813000	20635000	17555000	17217000	0	0	0	4604800	0	0
1629	IGVIESLLEK	0	1099489	TraesCS1B01G325100;TraesCS1D01G313800;TraesCS1A01G313300	TraesCS1D01G313800	366	375	no	no	2	0.0002768	134.77	31898000	34202000	28096000	0	37658000	16874000	0	0	0	38565000	36397000	19787000	17414000	30957000	26380000	0	0	0	0	0	0
1630	KAEDVIGPEVEK	1	1312874	TraesCS1B01G325100;TraesCS1D01G313800;TraesCS1A01G313300	TraesCS1D01G313800	253	264	no	no		2.142e-17	206	0	0	13365000	0	33429000	31162000	0	0	16732000	130570000	106750000	165290000	108120000	140730000	138360000	10940000	0	0	0	0	0
1631	AEDVIGPEVEK	0	1184925	TraesCS1B01G325100;TraesCS1D01G313800;TraesCS1A01G313300	TraesCS1D01G313800	254	264	no	no	2	0.0028921	9184	8330900	0	16537000	9570500	32636000	14320000	0	0	0	38062000	25215000	39333000	45070000	44608000	36682000	0	0	0	0	0	0
1632	ELDYLDGAVSNPK	0	1419882	TraesCS1B01G325100;TraesCS1D01G313800;TraesCS1A01G313300	TraesCS1D01G313800	338	350	no	no	2	3.279e-59	1697	34487000	41173000	39771000	24568000	72630000	0	0	0	0	0	68842000	55501000	0	0	0	13313000	16019000	15009000	0	0	0
1633	LELATSLLAK	0	1057383	TraesCS1B01G325100;TraesCS1D01G313800;TraesCS1A01G313300.1	TraesCS1D01G313800	407	416	no	no	2	0.0085377	8415	17112000	20714000	24377000	0	24201000	0	0	0	0	17622000	15187000	0	0	0	0	0	0	0	0	0	0
1634	LASLADLFVNDAFGTAHR	0	1916.97	TraesCS1B01G325100;TraesCS1D01G313800;TraesCS1A01G313300	TraesCS1D01G313800	297	314	no	no		4.018e-41	125.98	31820000	51450000	99641000	41775000	122220000	39712000	0	0	0	148750000	125750000	57821000	58336000	62340000	73251000	0	33851000	29709000	30622000	11338000	0
1635	AQGLSVGSSLVEEDK	0	1517.76	TraesCS1B01G325100;TraesCS1D01G313800;TraesCS1A01G313300.1	TraesCS1D01G313800	392	406	no	no	2	6.0319e-14	1384	0	0	0	0	0	0	0	0	0	29341000	14511000	15232000	53948000	69102000	58545000	11282000	0	11669000	0	0	0
1636	KGVTTIIGGGDSVAAVEK	1	1700.93	TraesCS1B01G325100;TraesCS1D01G313800;TraesCS1A01G313300	TraesCS1D01G313800	508	525	no	no		4.946e-165	2429	0	0	0	0	0	0	0	0	0	40919000	16608000	42476000	262910000	297700000	247080000	0	0	0	0	0	0
1637	LVADLANGAVLLLENVR	0	1779.03	TraesCS1D01G313800;TraesCS1A01G313300	TraesCS1D01G313800	175	191	yes	no		1.467e-10	145.71	16271000	26835000	38800000	0	17954000	4008800	0	0	0	36414000	26894000	8873200	33915000	61090000	63792000	0	10882000	16606000	14946000	0	0
1638	GVTTIIGGGDSVAAVEK	0	1572.84	TraesCS6A01G158300;TraesCS6B01G187500;TraesCS1B01G104200;TraesCS6D01G148700;TraesCS7B01G375300;TraesCS7D01G460700;TraesCS1B01G325100;TraesCS1D01G313800;TraesCS1A01G313300	TraesCS1D01G313800	509	525	no	no		7.9024e-19	1346	412400000	322980000	243040000	116640000	97931000	149030000	372500000	63386000	252280000	237780000	202940000	226260000	233770000	203880000	177670000	411500000	407820000	388680000	418280000	212350000	320700000
1639	FAVGTESIAK	0	1021444	TraesCS1B01G325100;TraesCS1D01G313800;TraesCS1A01G313300	TraesCS1D01G313800	491	500	no	no	2	0.0030462	109.71	39962000	41963000	43885000	109500000	167240000	126480000	33864000	0	34951000	194510000	146470000	134820000	277760000	259910000	239390000	0	0	0	0	0	0
1640	SVGDLTAADLEGK	0	1274354	TraesCS1B01G325100;TraesCS1D01G313800;TraesCS1A01G313300	TraesCS1D01G313800	165	177	no	no	2	1.011e-15	1644	0	0	0	33694000	87471000	51459000	14730000	9878300	13339000	57300000	54697000	62394000	192830000	203070000	184210000	15608000	13081000	0	15724000	11052000	11847000
1641	KSVGDLTAADLEGK	1	1402.73	TraesCS1B01G325100;TraesCS1D01G313800;TraesCS1A01G313300	TraesCS1D01G313800	164	177	no	no		5.8448e-07	1229	0	0	0	0	0	0	0	0	0	41497000	34039000	28855000	73384000	82718000	56088000	0	0	0	0	0	0
1642	QEVQGGQYGSETGGGQQQGGGYHGVTVGR	0	2877026	TraesCS1D01G317300	TraesCS1D01G317300	135	163	yes	yes	3	4.9883e-37	114	0	0	0	0	0	20455000	217890000	195050000	216900000	0	0	0	0	0	0	0	0	0	0	0	0
1643	QQGEGFSGEGAQQKPQAGR	1	1958.92	TraesCS1D01G317300;TraesCS1A01G317500;TraesCS1B01G330000	TraesCS1D01G317300	180	198	no	no	3	0.0044897	3114	0	0	0	0	0	0	11381000	0	14931000	0	0	0	0	0	0	0	0	0	0	0	0
1644	GEVQEKPLLACR	1	1398.73	TraesCS1D01G317300	TraesCS1D01G317300	35	46	yes	yes		8.0228e-05	1115	0	0	0	36248000	4143100	89717000	301350000	95694000	190140000	0	0	0	0	0	0	0	0	0	0	0	0
1645	QILEQQLTGR	0	1184513	TraesCS1D01G317300;TraesCS1A01G317500;TraesCS1B01G330000	TraesCS1D01G317300	47	56	no	no	2	2.37e-37	2004	0	0	0	411330000	57559000	255060000	637010000	268400000	341690000	0	0	0	0	0	0	0	0	0	0	0	0
1646	AGEGAVGVPLFHAQWGAR	0	1821.93	TraesCS1D01G317300	TraesCS1D01G317300	57	74	yes	yes	3	1.0708e-06	8697	0	0	0	46911000	0	0	252310000	73396000	108670000	0	0	0	0	0	0	0	0	0	0	0	0
1647	DYEQSMPPLGEGR	0	1477507	TraesCS1D01G317300;TraesCS1A01G317500;TraesCS1B01G330000	TraesCS1D01G317300	99	111	no	no	2	2.296e-11	1626	0	0	0	85620000	15583000	90647000	294500000	130810000	136950000	0	0	0	0	0	0	0	0	0	0	0	0
1648	GASSVEGVEVK	0	1060401	TraesCS1D01G320300;TraesCS1B01G332700;TraesCS1A01G320500	TraesCS1D01G320300	26	36	yes	no	2	0.0078657	7243	0	0	0	0	19818000	0	0	6847400	0	0	0	0	0	0	0	0	0	0	0	0	0
1649	VQGGSPYGAGTFAGDGSR	0	1682.76	TraesCS1D01G320300;TraesCS1B01G332700;TraesCS1A01G320500	TraesCS1D01G320300	158	175	yes	no	2	1.931e-52	1758	23556000	24063000	23123000	0	0	0	30843000	0	53233000	0	0	0	117850000	135060000	87971000	74743000	86080000	84645000	190550000	132350000	154500000
1650	AFFDATGGLWR	0	1239037	TraesCS1D01G320300;TraesCS1B01G332700;TraesCS3B01G353000;TraesCS3A01G323800;TraesCS3D01G317400	TraesCS1D01G320300	91	101	no	no	2	8.165e-23	1901	16426000	16368000	14600000	50100000	74322000	102530000	34654000	9642700	28259000	41480000	42918000	38579000	40162000	0	34832000	72010000	75736000	76668000	131120000	69824000	81442000
1651	TDVPVISPQELAEADGVLFGFPTR	0	2557064	TraesCS1D01G320300;TraesCS1B01G332700;TraesCS1A01G320500	TraesCS1D01G320300	58	81	yes	no		4.7948e-47	127.78	25439000	13236000	0	11606000	24250000	8412500	7198500	0	5850100	0	11390000	6306100	106710000	91852000	56659000	18773000	95756000	93551000	217460000	195380000	152870000
1652	VWQVPEILNEEVLGK	0	1751.95	TraesCS1D01G320300;TraesCS1B01G332700;TraesCS1A01G320500	TraesCS1D01G320300	37	51	yes	no		5.4187e-09	1188	16599000	0	16509000	92763000	109490000	101360000	20380000	0	30193000	51582000	51701000	45906000	56194000	66624000	55125000	37958000	0	84363000	154730000	82568000	75032000
1653	VPVSNGLQYAR	0	1202408	TraesCS1D01G322400;TraesCS1B01G334600;TraesCS1A01G322300	TraesCS1D01G322400	769	779	yes	no	2	0.00031357	120.07	0	0	0	0	0	0	0	0	0	0	0	0	0	0	0	0	0	0	18700000	0	13311000
1654	LTADLSSAFFPR	0	1323823	TraesCS1D01G322400;TraesCS1B01G334600;TraesCS1A01G322300	TraesCS1D01G322400	365	376	yes	no	2	0.00016166	111.06	8734300	0	0	5990800	6276500	0	0	0	0	4285000	0	0	0	0	0	0	0	0	13481000	10903000	12364000
1655	LEIWGPCQLENEIHVAR	0	2063.03	TraesCS1D01G322400;TraesCS1B01G334600;TraesCS1A01G322300	TraesCS1D01G322400	177	193	yes	no	3	2.2148e-05	8748	0	0	12707000	0	0	0	0	0	0	6093100	0	10766000	0	0	0	0	0	17948000	19236000	8763300	10536000
1656	LLQEFVK	0	8751165	TraesCS1D01G322400;TraesCS1B01G334600;TraesCS1A01G322300	TraesCS1D01G322400	79	85	yes	no	2	0.032807	8973	0	0	0	11067000	14437000	10619000	0	0	0	12702000	10291000	10165000	0	0	0	0	0	0	16122000	7844100	11444000
1657	EDLLLQAVAQQPISVGICGSAR	0	2324158	TraesCS1D01G327000;TraesCS1B01G338500;TraesCS1A01G325400	TraesCS1D01G327000	250	271	yes	no	2	0.0019187	4812	0	0	0	0	0	0	0	0	0	0	0	0	0	0	0	0	6739100	6705700	0	0	0
1658	ITTGSLLSLSEQELIDCDR	0	2149.06	TraesCS1D01G327000;TraesCS1B01G338500.1	TraesCS1D01G327000	170	188	yes	no	2	4.8765e-07	9691	17548000	18295000	18815000	0	0	0	0	0	0	8560200	10439000	0	0	0	0	0	0	0	13449000	16006000	13358000
1659	VVGAIKEELTNK	1	1299.74	TraesCS1D01G327200	TraesCS1D01G327200	107	118	yes	yes		0.00022218	87.806	0	0	0	0	0	0	0	0	0	21657000	13092000	12762000	0	0	0	0	0	0	23589000	0	0
1660	IMAPVFADLAK	0	117442	TraesCS1D01G327200	TraesCS1D01G327200	55	65	yes	yes	2	0.0026962	9311	49399000	61969000	50636000	18990000	68023000	16043000	0	0	0	28073000	25881000	14633000	0	7201800	0	18418000	22588000	0	25348000	12168000	13690000
1661	VDVDELKPIAEQFSVEAMPTFLFIK	1	2865874	TraesCS1D01G327200	TraesCS1D01G327200	75	99	yes	yes		1.7563e-26	7926	84859000	151760000	142200000	15997000	30437000	23915000	16113000	0	0	58729000	0	26215000	0	0	0	20082000	46179000	0	50900000	0	0
1662	LTSSDADVQIEAAK	0	1446.72	TraesCS1D01G336300;TraesCS1A01G333700	TraesCS1D01G336300	255	268	yes	no	2	0.003673	7332	0	0	0	0	0	0	0	0	0	9297100	8941500	8854500	0	0	0	0	0	10960000	17314000	0	0
1663	GFLDSDSHLLDNVDK	0	1673.79	TraesCS1D01G336300;TraesCS1A01G333700.1	TraesCS1D01G336300	311	325	yes	no		5.0303e-05	9604	13417000	0	13359000	0	0	0	0	0	0	0	0	0	0	0	0	22162000	0	26765000	25538000	0	0
1664	DLYPHVEPFDTGR	0	1544.73	TraesCS1D01G336300;TraesCS1A01G333700.1	TraesCS1D01G336300	76	88	yes	no	3	0.00090538	58.752	0	6425500	7695100	0	0	0	0	0	0	0	0	4538300	0	0	0	0	0	0	12486000	4308600	3669400
1665	VVPDAGHSANEVGVAAELVSANEK	0	2362765	TraesCS1D01G336300;TraesCS1A01G333700	TraesCS1D01G336300	361	384	yes	no	3	8.3185e-06	55.881	20018000	17091000	31610000	0	0	0	0	0	0	14050000	10425000	7106400	0	0	0	0	0	0	75109000	24922000	24567000
1666	FFDPEFYR	0	1119025	TraesCS1D01G336300;TraesCS1A01G333700	TraesCS1D01G336300	128	135	yes	no	2	0.0032468	145.04	29597000	22406000	22260000	0	0	0	0	0	0	0	0	0	0	0	0	12721000	18503000	20113000	52216000	17272000	21701000
1667	FSLAFAR	0	8103882	TraesCS1D01G336300;TraesCS1A01G333700.1	TraesCS1D01G336300	295	301	yes	no	2	0.00024413	1703	14564000	9092100	10504000	0	9136200	0	0	0	0	0	0	0	0	0	0	0	0	0	25901000	10215000	15883000
1668	LFTLQIWDTAGQER	0	1676.85	TraesCS1D01G339700;TraesCS1B01G350200;TraesCS1A01G337800.1;TraesCS3A01G152300.1;TraesCS3D01G160100;TraesCS3B01G179400.1	TraesCS1D01G339700	56	69	no	no	2	6.0737e-09	108.7	0	0	6577800	0	0	0	0	0	0	7029400	6817100	6242800	0	0	0	0	19030000	16507000	10381000	0	0
1669	ATIGADFLTK	0	1035601	TraesCS1D01G339700;TraesCS1B01G350200;TraesCS1A01G337800;TraesCS3A01G152300;TraesCS3D01G160100;TraesCS3B01G179400;TraesCS1D01G362800;TraesCS1B01G374600;TraesCS1A01G358000	TraesCS1D01G339700	39	48	no	no	2	0.01585	68.846	0	0	0	0	17551000	0	0	0	0	0	12555000	10773000	0	0	0	0	0	0	0	0	0
1670	VIILGDSGVGK	0	1056179	TraesCS1D01G339700;TraesCS1B01G350200;TraesCS1A01G337800;TraesCS3A01G152300;TraesCS3D01G160100;TraesCS3B01G179400	TraesCS1D01G339700	11	21	no	no	2	0.0074193	73.985	0	0	0	14567000	0	11625000	0	0	0	13794000	0	20049000	0	0	0	0	0	0	0	0	0
1671	DGINVEEAFQCIVK	0	1620.78	TraesCS1D01G339700;TraesCS1B01G350200;TraesCS1A01G337800	TraesCS1D01G339700	161	174	yes	no	2	0.0027636	68.069	0	0	0	0	0	0	0	0	0	12158000	9818500	0	0	0	0	0	0	11401000	0	0	0
1672	VFQYVLDK	0	1010437	TraesCS1D01G340500;TraesCS1A01G338300;TraesCS1B01G350700	TraesCS1D01G340500	129	136	yes	no	2	0.01855	86.794	0	0	0	0	0	0	0	0	0	0	0	0	0	0	0	0	0	0	0	12116000	10352000
1673	VLDNLIYNYIPTFSGK	0	1855.97	TraesCS1D01G340500;TraesCS1A01G338300	TraesCS1D01G340500	308	323	yes	no	2	0.0026361	609	0	0	0	0	0	0	0	0	0	0	0	0	0	0	0	0	0	0	16981000	12614000	11740000
1674	VIPLIYNEPDER	0	1456.76	TraesCS1D01G340500;TraesCS1A01G338300;TraesCS1B01G350700	TraesCS1D01G340500	88	99	yes	no	2	0.00029741	1015	0	0	0	0	0	0	0	0	0	0	0	0	13850000	9143800	0	0	24861000	30538000	70023000	32904000	27925000
1675	LPQGAGDFQDVTAR	0	1473.72	TraesCS1D01G343400	TraesCS1D01G343400	51	64	yes	yes	2	0.0003741	8887	0	0	0	0	0	0	0	0	0	0	18170000	30493000	0	0	0	0	9995000	0	0	0	0
1676	VYDVDFGFGRPER	1	1555.74	TraesCS1B01G354000;TraesCS1A01G341300.1;TraesCS1D01G343400.1	TraesCS1D01G343400	382	394	no	no	3	2.5678e-05	90.731	0	0	0	0	0	0	0	0	0	34580000	42591000	63661000	0	0	0	0	17018000	15361000	0	0	0
1677	VGLTLPASAEAHEK	0	1421.75	TraesCS1B01G354000;TraesCS1A01G341300;TraesCS1D01G343400	TraesCS1D01G343400	208	221	no	no	3	0.012728	3365	0	0	0	0	0	0	0	0	0	27355000	0	0	0	0	0	0	8594000	8374900	0	0	0
1678	LFHYSDAGPNCVAVGSSPR	0	2032.94	TraesCS1B01G354000;TraesCS1A01G341300;TraesCS1D01G343400	TraesCS1D01G343400	361	379	no	no		2.7905e-05	7107	0	0	0	0	0	0	0	0	0	0	0	77639000	0	0	0	0	0	0	0	0	0
1679	FDGMVYLYPGR	0	1316223	TraesCS1B01G354000;TraesCS1A01G341300;TraesCS1D01G343400	TraesCS1D01G343400	403	413	no	no	2	0.0080582	7101	0	0	0	0	0	0	0	0	0	9473500	5797000	10374000	0	0	0	0	0	0	0	0	0
1680	GAAAPSALPIHNR	0	1273891	TraesCS1B01G354000;TraesCS1A01G341300;TraesCS1D01G343400	TraesCS1D01G343400	188	200	no	no		8.1378e-05	7335	0	5463700	8081400	0	0	4332300	0	0	0	57495000	28621000	44776000	0	0	0	0	8536100	0	9081100	0	0
1681	VFSFPEPVVAR	0	124671	TraesCS1D01G343400	TraesCS1D01G343400	236	246	yes	yes	2	0.0015065	1036	9486400	11074000	9287000	0	7232100	0	0	0	0	10308000	11010000	12164000	0	0	0	0	16905000	15365000	0	0	0
1682	RLDISTLEEFIHENYTAPR	1	2303546	TraesCS1D01G346100	TraesCS1D01G346100	231	249	yes	yes	4	0.00020495	4906	0	0	0	0	0	0	0	0	0	0	5141900	5483500	0	0	0	0	11969000	11253000	0	0	0
1683	EQMSYTYDALK	0	1347017	TraesCS1B01G356900;TraesCS1D01G346100	TraesCS1D01G346100	149	159	no	no	2	0.0069838	7594	19794000	27644000	18939000	0	0	0	0	0	0	0	0	0	0	0	0	0	0	0	0	0	11226000
1684	SEISEVSSNPQGLLLEALHSAGYSGALAK	0	2927876	TraesCS1B01G356900;TraesCS1D01G346100	TraesCS1D01G346100	192	220	no	no	3	8.8351e-61	85.849	0	0	0	0	0	0	0	0	0	0	13449000	0	0	0	0	34239000	33857000	47356000	0	0	0
1685	NPAFLEWEVK	0	1231237	TraesCS1B01G356900;TraesCS1D01G346100	TraesCS1D01G346100	175	184	no	no	2	0.00010614	135.71	20593000	28452000	25653000	0	0	0	0	0	0	18186000	25388000	12404000	0	0	0	0	0	28045000	0	12354000	13727000
1686	SYAPEMVEVLVDSVR	0	1692.84	TraesCS1B01G356900;TraesCS1D01G346100	TraesCS1D01G346100	160	174	no	no		7.6362e-05	9501	47181000	65844000	61001000	0	0	0	0	0	0	44470000	54515000	0	0	0	0	11337000	17874000	22727000	25485000	0	16584000
1687	IVASEDIGR	0	9580836	TraesCS1B01G356900;TraesCS1D01G346100	TraesCS1D01G346100	429	437	no	no	2	0.00029057	1464	516980000	37200000	36108000	0	35153000	20584000	0	0	0	28956000	50537000	45396000	0	0	0	17992000	14077000	14984000	0	34713000	66729000
1688	AAVLMNLESR	0	1102805	TraesCS1B01G356900;TraesCS1D01G346100.1	TraesCS1D01G346100	419	428	no	no	2	0.003282	108.74	24500000	38245000	25867000	0	0	0	0	0	0	6908600	0	0	0	0	0	0	11984000	0	26127000	16160000	17260000
1689	IISSPLTLASWGDVIHVPSYESVSR	0	2712123	TraesCS1B01G356900;TraesCS1D01G346100	TraesCS1D01G346100	470	494	no	no	3	1.8031e-12	9352	60764000	107760000	116470000	0	0	0	0	0	0	0	0	0	0	0	0	26639000	60452000	61469000	86498000	68576000	58225000
1690	AVEATTLNDISTVAQK	0	1659.87	TraesCS1D01G346100	TraesCS1D01G346100	454	469	yes	yes	2	2.8538e-05	96.745	23369000	24474000	26125000	0	0	0	0	0	0	12776000	13142000	0	0	0	0	0	0	0	18085000	19042000	14689000
1691	EVEAIGGNVSASASR	0	1445.71	TraesCS1B01G356900;TraesCS1D01G346100	TraesCS1D01G346100	134	148	no	no	2	2.7292e-33	174.84	32879000	42931000	38561000	0	0	5086500	0	0	0	49462000	45896000	35057000	0	0	0	22464000	21031000	20677000	18868000	16284000	16335000
1692	MVLAASGLEHDELVSIAEPLLSDLPGVK	0	2902362	TraesCS1D01G346100	TraesCS1D01G346100	250	277	yes	yes		4.2637e-11	8404	28203000	89781000	70332000	0	0	0	0	0	0	14778000	2666500	0	0	0	0	0	18080000	15414000	0	0	0
1693	LDISTLEEFIHENYTAPR	0	2147.05	TraesCS1B01G356900;TraesCS1D01G346100	TraesCS1D01G346100	232	249	no	no		4.294e-16	1225	25847000	46603000	94756000	0	0	0	0	0	0	20807000	0	14797000	0	0	0	23232000	28256000	12522000	36726000	18890000	16780000
1694	ASGAVVPLPPGGQR	0	1304.72	TraesCS1D01G350900	TraesCS1D01G350900	94	107	yes	yes	2	2.4102e-07	120.99	19614000	16876000	13105000	0	17608000	15223000	0	0	0	29121000	38392000	20336000	0	0	0	0	0	0	10733000	6009800	8203500
1695	MSPLVSELR	0	1030481	TraesCS1D01G351500;TraesCS1B01G363100;TraesCS7D01G383100;TraesCS7B01G289400;TraesCS7A01G386600;TraesCS1A01G348500	TraesCS1D01G351500	98	106	yes	no	2	0.024741	67.897	20068000	0	18272000	0	0	0	0	0	0	0	0	0	0	0	0	0	0	0	0	0	0
1696	SLIEAVADNCPEAFIHIISNPVNSTVPIAAEILK	0	3644.91	TraesCS1D01G351500;TraesCS1B01G363100;TraesCS7D01G383100	TraesCS1D01G351500	175	208	yes	no		0.025634	16.966	0	0	94553000	0	0	0	0	0	0	0	0	0	0	0	0	0	0	8954000	0	0	0
1697	ALAGDPDVYECTYVQSELTELPFFASR	0	3077328	TraesCS1D01G351500;TraesCS1B01G363100.1;TraesCS7D01G383100.1;TraesCS7B01G289400.1;TraesCS7A01G386600.1;TraesCS1A01G348500.1	TraesCS1D01G351500	317	343	yes	no		0.00010986	4308	13394000	34305000	31296000	0	0	0	0	0	0	0	0	0	0	0	0	0	0	10058000	0	0	0
1698	AGAGSATLSMAYAAAR	0	1467.71	TraesCS1D01G351500;TraesCS1B01G363100;TraesCS7D01G383100;TraesCS7B01G289400;TraesCS7A01G386600;TraesCS1A01G348500;TraesCS5B01G012400	TraesCS1D01G351500	294	309	no	no	2	9.8427e-07	9922	0	23329000	0	0	0	0	0	0	0	0	0	0	0	0	0	0	0	0	7379900	0	0
1699	VAVLGAAGGIGQPLGLLIK	0	1746.08	TraesCS1D01G351500;TraesCS1B01G363100;TraesCS7D01G383100;TraesCS7B01G289400;TraesCS7A01G386600;TraesCS1A01G348500	TraesCS1D01G351500	79	97	yes	no	2	2.7431e-32	1455	27021000	39234000	49353000	0	12519000	0	0	0	0	7381100	0	0	0	9299500	9532200	0	25163000	15798000	21843000	16584000	10898000
1700	LYDIANVK	0	9341238	TraesCS1D01G351500;TraesCS1B01G363100;TraesCS7D01G383100;TraesCS7B01G289400;TraesCS7A01G386600;TraesCS1A01G348500	TraesCS1D01G351500	107	114	yes	no	2	0.013143	9702	30874000	28201000	28925000	8674100	12604000	0	0	0	0	14554000	10853000	7932200	0	0	0	9970900	9709900	13526000	12422000	6856400	0
1701	GVDVVVIPAGVPR	0	1276.75	TraesCS1D01G351500;TraesCS1B01G363100.1;TraesCS7D01G383100.1;TraesCS7B01G289400.1;TraesCS7A01G386600.1;TraesCS1A01G348500.1	TraesCS1D01G351500	144	156	yes	no	2	0.00070471	1096	25383000	32452000	27730000	0	0	0	3352300	0	0	0	0	0	0	9288900	8595500	15375000	18204000	21467000	10898000	0	0
1702	LFGVSTLDVVR	0	1204816	TraesCS1D01G351500;TraesCS1B01G363100.1;TraesCS7D01G383100.1;TraesCS7B01G289400.1;TraesCS7A01G386600.1;TraesCS1A01G348500.1	TraesCS1D01G351500	218	228	yes	no	2	0.0005516	114.84	19125000	28375000	24130000	0	7184300	0	0	0	0	6092200	0	0	0	0	0	13689000	19654000	0	11468000	0	0
1703	IQNAGTEVVEAK	0	1257565	TraesCS1D01G351500;TraesCS1B01G363100;TraesCS7D01G383100;TraesCS7B01G289400;TraesCS7A01G386600;TraesCS1A01G348500	TraesCS1D01G351500	282	293	yes	no	2	1.8731e-05	121.83	35719000	37433000	41515000	0	21619000	12963000	0	0	0	35786000	28489000	0	39690000	52490000	32152000	27607000	24479000	21868000	14274000	0	0
1704	FDLMYAK	0	8862588	TraesCS1D01G353100;TraesCS1B01G364500;TraesCS1A01G350200;TraesCS2D01G202200.1;TraesCS2B01G221800.1;TraesCS2A01G185500;TraesCS4D01G242700.1;TraesCS4B01G243100.1;TraesCS4A01G065700.1;TraesCS4D01G057000.1;TraesCS4B01G056700.1;TraesCS4A01G257800.1;Tra	TraesCS1D01G353100	395	401	no	no	2	0.017424	1041	78228000	116030000	72551000	0	0	0	0	0	0	8251300	0	9830000	0	0	0	0	0	0	0	0	0
1705	LSDNCTGLQGFLVFNAVGGGTGSGLGSLLLER	0	3208187	TraesCS1D01G353100;TraesCS1B01G364500;TraesCS1A01G350200	TraesCS1D01G353100	125	156	yes	no	3	0.00081593	2659	0	26445000	21177000	0	0	0	0	0	0	0	0	0	0	0	0	0	0	0	9633000	0	0
1706	YMACCLMYR	0	1266018	TraesCS1D01G353100;TraesCS1B01G364500;TraesCS1A01G350200;TraesCS2D01G202200;TraesCS2B01G221800;TraesCS2A01G185500;TraesCS4D01G242700;TraesCS4B01G243100;TraesCS4A01G065700;TraesCS4D01G057000;TraesCS4B01G056700;TraesCS4A01G257800;Tra	TraesCS1D01G353100	312	320	no	no	2	0.0021944	119.89	23702000	44344000	0	0	0	0	0	0	0	0	0	0	0	0	0	0	0	0	0	0	0
1707	AYHEQLSVAEITNSAFEPSSMMAK	0	26402	TraesCS1D01G353100;TraesCS1B01G364500;TraesCS1A01G350200;TraesCS4D01G057000;TraesCS4B01G056700;TraesCS4A01G257800	TraesCS1D01G353100	281	304	no	no	3	0.00015711	3604	0	11297000	24112000	0	0	0	0	0	0	0	0	0	0	0	0	0	0	0	0	0	0
1708	RTIQFVDWCPTGFK	1	1753.86	TraesCS1D01G353100;TraesCS1B01G364500;TraesCS1A01G350200;TraesCS4D01G057000;TraesCS4B01G056700;TraesCS4A01G257800;TraesCS5D01G417700;TraesCS5B01G412700;TraesCS5A01G407800	TraesCS1D01G353100	339	352	no	no		0.0082573	57.836	0	0	0	0	0	0	0	0	0	0	0	0	0	0	0	0	8210200	0	16814000	0	0
1709	LVSQVISSLTASLR	0	1472.86	TraesCS1D01G353100;TraesCS1B01G364500;TraesCS1A01G350200;TraesCS4D01G057000;TraesCS4B01G056700;TraesCS4A01G257800	TraesCS1D01G353100	230	243	no	no		4.57e-86	221.09	226520000	261840000	1607200000	9220600	6728900	0	0	0	0	21282000	7463100	0	0	0	0	13160000	71384000	43471000	119800000	61679000	78593000
1710	DVNAAVATIK	0	1000553	TraesCS1D01G353100;TraesCS1B01G364500;TraesCS1A01G350200;TraesCS2D01G202200;TraesCS2B01G221800;TraesCS2A01G185500;TraesCS4D01G057000;TraesCS4B01G056700;TraesCS4A01G257800;TraesCS5D01G417700;TraesCS5B01G412700;TraesCS5A01G407800	TraesCS1D01G353100	327	336	no	no		0.00043298	127	140080000	192490000	161710000	17597000	0	0	8582400	0	7309200	0	0	0	0	0	0	19869000	53885000	21678000	76609000	48071000	35656000
1711	AVFVDLEPTVIDEVR	0	1700.9	TraesCS1D01G353100;TraesCS1B01G364500;TraesCS1A01G350200;TraesCS4D01G057000;TraesCS4B01G056700;TraesCS4A01G257800;TraesCS5D01G417700;TraesCS5B01G412700;TraesCS5A01G407800	TraesCS1D01G353100	65	79	no	no		1.7411e-25	2016	715350000	780790000	999550000	52961000	81913000	51395000	29200000	18415000	50600000	97184000	0	177570000	0	6900900	0	92767000	210800000	146950000	343630000	209130000	160910000
1712	TIQFVDWCPTGFK	0	1597.76	TraesCS1D01G353100;TraesCS1B01G364500;TraesCS1A01G350200;TraesCS4D01G057000;TraesCS4B01G056700;TraesCS4A01G257800;TraesCS5D01G417700;TraesCS5B01G412700;TraesCS5A01G407800	TraesCS1D01G353100	340	352	no	no	2	6.4521e-09	1377	153170000	222240000	223740000	0	19905000	0	12032000	7632900	15581000	25234000	23004000	32302000	0	0	0	30252000	54993000	47954000	65196000	25896000	30415000
1713	IHFMLSSYAPVISAEK	0	1791.92	TraesCS1D01G353100;TraesCS1B01G364500;TraesCS1A01G350200;TraesCS2D01G202200;TraesCS2B01G221800;TraesCS2A01G185500;TraesCS4D01G057000;TraesCS4B01G056700;TraesCS4A01G257800;TraesCS5D01G417700;TraesCS5B01G412700;TraesCS5A01G407800	TraesCS1D01G353100	265	280	no	no		7.0256e-13	117.98	40921000	87027000	89624000	0	0	0	0	0	0	0	0	44009000	0	0	0	0	43028000	12580000	39349000	13340000	25457000
1714	EDLAALEK	0	8876001	TraesCS1D01G353100;TraesCS1B01G364500;TraesCS1A01G350200;TraesCS2D01G202200;TraesCS2B01G221800;TraesCS2A01G185500;TraesCS4D01G242700;TraesCS4B01G243100;TraesCS4A01G065700;TraesCS4D01G057000;TraesCS4B01G056700;TraesCS4A01G257800;Tra	TraesCS1D01G353100	423	430	no	no	2	0.02759	78.77	146010000	163150000	223350000	0	44894000	0	0	0	0	35686000	0	73475000	0	0	0	35561000	0	0	0	0	0
1715	QLFHPEQLISGK	0	1395.75	TraesCS1D01G353100;TraesCS1B01G364500;TraesCS1A01G350200;TraesCS2D01G202200;TraesCS2B01G221800;TraesCS2A01G185500;TraesCS4D01G057000;TraesCS4B01G056700;TraesCS4A01G257800;TraesCS5D01G417700;TraesCS5B01G412700;TraesCS5A01G407800	TraesCS1D01G353100	85	96	no	no		6.923e-120	240	58392000	101690000	166130000	0	0	0	0	0	0	40826000	45260000	62694000	0	0	0	0	25209000	21954000	108080000	79720000	73558000
1716	TVGGGDDAFNTFFSETGAGK	0	1976.88	TraesCS1D01G353100;TraesCS1B01G364500;TraesCS1A01G350200;TraesCS4D01G057000;TraesCS4B01G056700;TraesCS4A01G257800	TraesCS1D01G353100	41	60	no	no	2	2.254e-52	2181	261370000	416970000	385670000	0	23170000	0	16546000	0	22434000	42649000	46349000	28845000	0	0	0	58431000	108800000	81698000	160860000	97205000	98979000
1717	CGINYQPPGVVPGGDLAK	0	1840.91	TraesCS1D01G353100;TraesCS1B01G364500;TraesCS1A01G350200	TraesCS1D01G353100	353	370	yes	no	2	0.00012034	1101	31201000	48546000	45041000	0	0	0	0	0	0	0	0	0	0	0	0	0	0	0	32101000	28047000	14058000
1718	FDGALNVDVNEFQTNLVPYPR	0	2407808	TraesCS1D01G353100;TraesCS1B01G364500;TraesCS1A01G350200;TraesCS4D01G057000;TraesCS4B01G056700;TraesCS4A01G257800	TraesCS1D01G353100	244	264	no	no		0	290.71	193550000	310470000	274950000	0	0	0	0	0	0	36619000	33221000	41183000	0	0	0	0	53271000	41313000	140290000	108250000	62477000
1719	SLDIERPTYTNLNR	1	1690.86	TraesCS1D01G353100;TraesCS1B01G364500;TraesCS1A01G350200;TraesCS2D01G202200;TraesCS2B01G221800;TraesCS2A01G185500;TraesCS4D01G242700;TraesCS4B01G243100;TraesCS4A01G065700;TraesCS4D01G057000;TraesCS4B01G056700;TraesCS4A01G257800;Tra	TraesCS1D01G353100	216	229	no	no		2.0133e-13	1558	128410000	166160000	416680000	0	0	0	0	0	0	64383000	0	186610000	0	0	0	104910000	162980000	56374000	261640000	136050000	144730000
1720	EIVDLCLDR	0	1131594	TraesCS1D01G353100;TraesCS1B01G364500;TraesCS1A01G350200;TraesCS2D01G202200;TraesCS2B01G221800;TraesCS2A01G185500;TraesCS4D01G057000;TraesCS4B01G056700;TraesCS4A01G257800;TraesCS5D01G417700;TraesCS5B01G412700;TraesCS5A01G407800	TraesCS1D01G353100	113	121	no	no	2	0.00051392	140.09	130740000	206690000	160330000	0	11774000	0	0	0	11224000	15812000	18650000	23871000	0	0	0	0	34528000	24890000	45085000	26419000	21068000
1721	DYASEDTNGYR	0	128916	TraesCS1D01G355800	TraesCS1D01G355800	99	109	yes	yes	2	0.008405	78.934	24197000	19237000	0	0	0	0	0	0	0	0	0	0	0	0	0	9543200	0	0	17533000	0	9015600
1722	EGEFGDDSERPPR	1	1489433	TraesCS1A01G354700;TraesCS1D01G355800	TraesCS1D01G355800	144	156	no	no	3	3.0512e-09	107.09	72026000	28388000	51318000	0	0	24042000	0	34554000	0	46740000	49725000	51217000	29112000	26484000	17002000	46403000	0	0	0	0	0
1723	NAIDAELGVVDSEK	0	1458.72	TraesCS1D01G360700	TraesCS1D01G360700	252	265	yes	yes	2	0.0027636	68.069	12929000	16347000	17934000	0	0	0	0	0	0	0	6127900	0	0	0	0	0	0	0	0	0	0
1724	APCPASGDAPWPEDIQK	0	1837.83	TraesCS1D01G360700;TraesCS1B01G372600;TraesCS1A01G356500	TraesCS1D01G360700	121	137	yes	no	2	0.00077345	9629	21003000	24108000	0	0	0	0	0	0	0	0	0	0	0	0	0	0	0	0	0	0	0
1725	YLEDTEFFIR	0	1331398	TraesCS1D01G360700;TraesCS1B01G372600.1;TraesCS1A01G356500.1	TraesCS1D01G360700	225	234	yes	no	2	0.0057169	1077	9946400	14990000	12969000	0	0	0	0	0	0	7236500	7641800	6513400	0	0	0	0	0	0	0	0	0
1726	VGGLSNSEIADVFAEWNK	0	1934.94	TraesCS1D01G361400;TraesCS1B01G373600;TraesCS1A01G357200	TraesCS1D01G361400	196	213	yes	no	2	2.874e-10	114.82	0	0	0	0	0	0	0	0	0	0	13618000	13498000	0	0	0	0	0	0	0	0	0
1727	AAAEGALPVLGHR	0	1260939	TraesCS1D01G361400;TraesCS1B01G373600.1;TraesCS1A01G357200.1	TraesCS1D01G361400	33	45	yes	no		2.2844e-06	120.99	0	0	0	0	0	0	0	0	0	59214000	36193000	68915000	0	0	0	0	0	0	0	0	0
1728	FTFTTTAANGATITSSSTK	0	1905.93	TraesCS1B01G374200;TraesCS1D01G361900	TraesCS1D01G361900	40	58	no	no	2	0.00020845	7148	0	0	10478000	0	0	0	0	0	0	0	0	0	0	0	0	0	14116000	0	18332000	0	16229000
1729	ANTLAASYYHQVQR	0	1620.8	TraesCS1B01G374200;TraesCS1D01G361900	TraesCS1D01G361900	193	206	no	no		5.8604e-06	128.01	0	0	41416000	0	0	0	0	0	0	73322000	54417000	16078000	0	0	0	39372000	51274000	11068000	65850000	34738000	40486000
1730	NEAIVADLQTQVK	0	1427.76	TraesCS1D01G361900	TraesCS1D01G361900	60	72	yes	yes	2	0.00038417	1094	17477000	21676000	33975000	0	0	0	0	0	0	26440000	24655000	12805000	0	0	0	14971000	23071000	15887000	23049000	0	17349000
1731	PAPAPARPAGPGLYADIGK	1	1817.98	TraesCS1B01G374200;TraesCS1D01G361900	TraesCS1D01G361900	6	24	no	no	3	2.9459e-06	6843	39837000	48184000	74329000	0	0	23437000	0	0	0	84068000	86466000	68194000	0	0	0	29838000	30205000	31012000	23334000	0	0
1732	YNAGLSHTNQDLTASLNLNNK	0	2287193	TraesCS1B01G374200;TraesCS1D01G361900	TraesCS1D01G361900	172	192	no	no		0.00024237	64	0	0	0	0	0	0	0	0	0	76034000	38093000	0	0	0	0	44763000	81733000	40050000	73782000	45405000	54154000
1733	GVLSLPFPYQK	0	1247914	TraesCS1B01G374200;TraesCS1D01G361900	TraesCS1D01G361900	104	114	no	no	2	4.8148e-07	157.86	87306000	91582000	76183000	27593000	50803000	32629000	0	0	0	59206000	50900000	29273000	0	0	0	32130000	60550000	43855000	44136000	16374000	26657000
1734	PAGPGLYADIGK	0	1157081	TraesCS1B01G374200;TraesCS1D01G361900	TraesCS1D01G361900	13	24	no	no	2	1.8731e-05	121.83	20119000	23203000	53033000	13507000	44614000	20575000	0	0	0	28674000	23688000	28917000	0	0	0	0	0	14991000	0	0	0
1735	SLITFSTEVDTK	0	1339871	TraesCS1D01G361900	TraesCS1D01G361900	261	272	yes	yes	2	4.863e-06	129.7	19855000	23631000	26340000	0	0	0	0	0	0	0	0	0	0	0	0	0	0	0	24971000	12824000	11304000
1736	ATSDSSVVTTITVPELYTPGLK	0	2278944	TraesCS1B01G374200;TraesCS1D01G361900	TraesCS1D01G361900	82	103	no	no		2.939e-27	1672	86557000	117990000	109100000	0	0	11158000	0	0	0	91983000	99360000	51050000	0	0	0	52781000	73254000	60083000	67635000	39486000	41613000
1737	TTAVGAEIAHSFSSNENTITVGTQHELDPLTTVK	0	3567.77	TraesCS1B01G374200;TraesCS1D01G361900	TraesCS1D01G361900	207	240	no	no		1.0462e-07	5123	0	0	100300000	0	0	0	0	0	0	110780000	45759000	29567000	0	0	0	56659000	135400000	51543000	49597000	29073000	41066000
1738	VSIVMEQMIR	0	1204308	TraesCS1A01G357900;TraesCS1D01G362700;TraesCS1B01G374500	TraesCS1D01G362700	231	240	no	no	2	0.01164	76	0	0	0	0	0	0	0	0	0	0	0	0	0	0	0	22419000	0	37332000	0	0	0
1739	SVNGTTYAGIR	0	1137778	TraesCS1A01G357900;TraesCS1D01G362700;TraesCS1B01G374500	TraesCS1D01G362700	485	495	no	no	2	0.00026836	1223	0	0	0	0	0	0	0	0	0	0	0	0	0	0	0	36005000	0	0	0	0	0
[truncated: 13,430 more rows]
