# Supplementary material for: A proteomic analysis of grain yield-related traits in wheat
Source: AoB Plants. 2020 Aug 24;12(5):plaa042. doi: 10.1093/aobpla/plaa042 (PMC7586745; doi:10.1093/aobpla/plaa042)
Supplement: plaa042_suppl_Supplementary_Table_S2 [file plaa042_suppl_supplementary_table_s2.xlsx]

## Sheet: Sheet1
ID	Human-Readable-Description	LB1	LB2	LB3	TI1	TI2	TI3	SI1	SI2	SI3	OV1	OV2	OV3	5DAA1	5DAA2	5DAA3	10DAA1	10DAA2	10DAA3	15DAA1	15DAA2	15DAA3		ID	start	end	Human-Readable-Description	LB	TI	SI	OV	5DAA	10DAA	15DAA
TraesCSU01G175900	Histone H4	1003700000	1487700000	2191200000	57883000000	55292000000	57667000000	26994000000	25323000000	23465000000	50032000000	65847000000	43409000000	2380300000	8819800000	10184000000	2180100000	4699600000	2392200000	1771800000	627740000	3027500000		TraesCSU01G175900	264907407	264907718	Histone H4	1.56087e+09	5.69473e+10	2.52607e+10	53096000000	7.12803e+09	3.09063e+09	1.80901e+09
TraesCS5B01G012300	Enolase	276340000	301450000	1045300000	10867000000	10131000000	12707000000	14604000000	10612000000	11390000000	15393000000	14390000000	16154000000	9492300000	8785500000	9166500000	8958100000	6204800000	10731000000	13153000000	11429000000	12908000000		TraesCS5B01G012300	12324602	12328616	Enolase	541030000	11235000000	12202000000	1.53123e+10	9148100000	8631300000	1.24967e+10
TraesCS4D01G175900	Ricin B-like lectin R40C1	123170000	296180000	248330000	9430600000	9000000000	8391800000	13539000000	10407000000	10657000000	6340100000	5777300000	4401500000	1290200000	1396300000	1010500000	657190000	765260000	676260000	891420000	727990000	817170000		TraesCS4D01G175900	305054199	305055771	Ricin B-like lectin R40C1	222560000	8940800000	1.15343e+10	5506300000	1.23233e+09	699570000	8.12193e+08
TraesCS2D01G361800	Proliferating cell nuclear antigen	401020000	457950000	405360000	4911800000	3852400000	5051300000	10135000000	7441100000	6282800000	2099100000	1965000000	2181600000	502960000	602680000	960780000	399140000	578470000	563390000	0	608980000	452630000		TraesCS2D01G361800	467057942	467059695	Proliferating cell nuclear antigen	4.21443e+08	4.60517e+09	7.95297e+09	2081900000	6.88807e+08	5.13667e+08	353870000
TraesCS5D01G031300	5-methyltetrahydropteroyltriglutamate--homocysteine methyltransferase	8876200000	9040400000	6402700000	19868000000	17658000000	17671000000	9597500000	7991800000	6567400000	9128500000	10698000000	10800000000	7204200000	7649300000	7293600000	4838600000	7851200000	4021100000	2379200000	1738100000	3877200000		TraesCS5D01G031300	28666852	28671265	5-methyltetrahydropteroyltriglutamate--homocysteine methyltransferase	8.10643e+09	18399000000	8.05223e+09	1.02088e+10	7.38237e+09	5570300000	2.66483e+09
TraesCS5D01G392100	Histone H2A	0	0	0	4207400000	3906900000	3485900000	10110000000	11916000000	9390600000	7714000000	6372600000	6082100000	2694100000	3141200000	1344300000	1681400000	3263500000	1848000000	811610000	890290000	597610000		TraesCS5D01G392100	460642895	460646629	Histone H2A	0	3.86673e+09	10472200000	6722900000	2393200000	2264300000	7.66503e+08
TraesCS3B01G410200	Histone H3	0	0	0	14480000000	11414000000	8231100000	13910000000	10096000000	6894500000	10028000000	9261000000	7321600000	0	1684500000	0	0	6280700000	0	0	0	0		TraesCS3B01G410200	647169671	647170301	Histone H3	0	1.1375e+10	1.03002e+10	8870200000	561500000	2.09357e+09	0
TraesCS4A01G166900	Alpha-1,4-glucan-protein synthase [UDP-forming] 1	3460700000	3127400000	2117700000	7157700000	6701900000	7867400000	9038200000	7288800000	5559300000	5361500000	5092400000	5246200000	1510900000	1975500000	3238200000	4992300000	4855100000	2653000000	3365800000	1039600000	4263100000		TraesCS4A01G166900	409035572	409037654	Alpha-1,4-glucan-protein synthase [UDP-forming] 1	2.90193e+09	7.24233e+09	7.29543e+09	5.23337e+09	2.24153e+09	4166800000	2889500000
TraesCS1A01G041400	Chymotrypsin inhibitor	1260900000	1180000000	798860000	1076100000	1041300000	864980000	8250800000	6307500000	7240200000	0	0	0	0	0	0	0	0	0	0	0	0		TraesCS1A01G041400	22656729	22656965	Chymotrypsin inhibitor	1079920000	9.94127e+08	7.26617e+09	0	0	0	0
TraesCS2A01G571500	Peroxidase	1003800000	863550000	495100000	6143100000	5817600000	7397300000	7911200000	5757900000	5179400000	1804500000	1292900000	1797800000	366700000	507300000	285180000	0	0	114580000	0	0	0		TraesCS2A01G571500	768305783	768306808	Peroxidase	7.87483e+08	6.45267e+09	6.28283e+09	1.63173e+09	3.86393e+08	3.81933e+07	0
TraesCS1A01G277500	60S acidic ribosomal protein	1187500000	1280200000	912700000	5506700000	4354100000	5847000000	7617100000	6706500000	6092700000	3881800000	3619500000	2802100000	2357400000	2094800000	1429000000	2272800000	2023500000	2219700000	2537200000	1350200000	2140300000		TraesCS1A01G277500	473010505	473011627	60S acidic ribosomal protein	1126800000	5.23593e+09	6.80543e+09	3.43447e+09	1960400000	2172000000	2.00923e+09
TraesCS6D01G317700	70 kDa heat shock protein	412250000	537860000	0	2621500000	2536200000	2252400000	7823200000	9628600000	10044000000	4219600000	7101500000	9958300000	6689300000	7394500000	8104600000	2607300000	2922200000	3228200000	2933000000	2221100000	3138500000		TraesCS6D01G317700	426115212	426118839	70 kDa heat shock protein	3.16703e+08	2.47003e+09	9.16527e+09	7.09313e+09	7.39613e+09	2.91923e+09	2764200000
TraesCS3B01G214400	Calmodulin-related protein	2662000000	3196800000	2256100000	6698700000	6379400000	8854600000	4634200000	4029800000	5996400000	4870100000	4105400000	4698700000	5332600000	5957200000	3909300000	2128000000	2358700000	4213000000	4995100000	7793200000	3746100000		TraesCS3B01G214400	254776158	254779959	Calmodulin-related protein	2.70497e+09	7310900000	4886800000	4.55807e+09	5.06637e+09	2899900000	5.51147e+09
TraesCS7A01G158900	Sucrose synthase	0	0	0	8036300000	6270900000	7435400000	6683200000	4755500000	5163500000	6936700000	7187400000	7529600000	2883500000	3930100000	6594900000	6275100000	4540300000	4050200000	7623300000	3186500000	9493800000		TraesCS7A01G158900	115204109	115208145	Sucrose synthase	0	7.24753e+09	5.53407e+09	7217900000	4469500000	4955200000	6.76787e+09
TraesCS3B01G376700	Non-specific lipid-transfer protein	632820000	693910000	365270000	7199800000	8182800000	10378000000	5437800000	4622000000	4404900000	7360000000	5130100000	5017900000	15353000000	16645000000	14508000000	3660200000	6870300000	10321000000	2365100000	9649900000	4763400000		TraesCS3B01G376700	592867387	592867840	Non-specific lipid-transfer protein	564000000	8.58687e+09	4.82157e+09	5836000000	15502000000	6950500000	5592800000
TraesCS3A01G264700	ATP synthase subunit beta	3342500000	3145000000	3437900000	10529000000	10430000000	9089900000	5840100000	7837800000	8445700000	11950000000	10782000000	12476000000	13022000000	12423000000	9284800000	7769000000	9333200000	7494800000	3572400000	4346600000	5239500000		TraesCS3A01G264700	488720771	488724905	ATP synthase subunit beta	3.30847e+09	10016300000	7.37453e+09	11736000000	11576600000	8199000000	4.38617e+09
TraesCS1A01G045700	Glutathione S-transferase	1642600000	1945400000	1314100000	8441400000	7488400000	8859900000	5094500000	4136700000	4819300000	2719700000	2941900000	2689300000	3433600000	3415000000	2807100000	4271400000	3953300000	3669200000	4649800000	3054600000	3211900000		TraesCS1A01G045700	27249177	27253415	Glutathione S-transferase	1.63403e+09	8.26323e+09	4683500000	2.78363e+09	3.21857e+09	3.96463e+09	3.63877e+09
TraesCS5B01G203600	HMG-Y-related protein A	0	0	0	3085000000	3236400000	2647100000	5229700000	4834400000	4116400000	1489000000	1639800000	1103500000	0	0	0	0	0	0	0	0	0		TraesCS5B01G203600	370450185	370451292	HMG-Y-related protein A	0	2989500000	4.72683e+09	1.41077e+09	0	0	0
TraesCS4D01G046400	14-3-3 protein	532960000	779930000	747250000	3095600000	3065300000	2542900000	4170200000	5749300000	7141700000	1991800000	2447100000	2078900000	4359300000	4353500000	3394500000	1736400000	2383800000	2157500000	1605400000	1332300000	1622600000		TraesCS4D01G046400	21886752	21888315	14-3-3 protein	6.86713e+08	2.90127e+09	5.68707e+09	2172600000	4.03577e+09	2.09257e+09	1520100000
TraesCS6A01G158300	Phosphoglycerate kinase	2954400000	2593100000	2297000000	9718200000	7392800000	8990900000	5408800000	4279200000	4046200000	7699000000	6275700000	6677600000	3806500000	3831300000	5156400000	11136000000	7167100000	8708600000	8963600000	3004800000	7090000000		TraesCS6A01G158300	149925135	149928104	Phosphoglycerate kinase	2.61483e+09	8.70063e+09	4.57807e+09	6884100000	4.26473e+09	9003900000	6352800000
TraesCS1A01G217200	Nucleoside diphosphate kinase	6744500000	6659800000	4760600000	5079700000	4214400000	5225500000	4906700000	4007700000	4315700000	3781100000	2984600000	3220700000	3035600000	3114500000	3879400000	5316500000	6813000000	5524500000	5722400000	4480100000	5739700000		TraesCS1A01G217200	385274671	385277120	Nucleoside diphosphate kinase	6.05497e+09	4.83987e+09	4.41003e+09	3328800000	3.34317e+09	5.88467e+09	5.31407e+09
TraesCS7A01G419100	60S acidic ribosomal protein P3	318860000	377570000	344000000	897270000	702080000	807670000	3990300000	3016200000	2539900000	566600000	328230000	399120000	0	407720000	391530000	950670000	691040000	1038800000	992090000	547170000	1252900000		TraesCS7A01G419100	610496805	610498239	60S acidic ribosomal protein P3	346810000	802340000	3.18213e+09	4.31317e+08	2.66417e+08	8.93503e+08	930720000
TraesCS5D01G410600	Peroxidase	0	0	0	12749000000	0	0	0	0	0	0	0	0	0	0	0	0	0	0	0	0	0		TraesCS5D01G410600	473852977	473854880	Peroxidase	0	4.24967e+09	0	0	0	0	0
TraesCS5B01G374200	Methyl-CpG binding domain containing protein, expressed	316650000	276830000	210220000	1500700000	1367900000	1565400000	3649200000	3292200000	2535800000	1493600000	1098400000	1218200000	561080000	526740000	241650000	238780000	228290000	497000000	368280000	0	306360000		TraesCS5B01G374200	551658009	551663587	Methyl-CpG binding domain containing protein, expressed	267900000	1478000000	3.15907e+09	1.27007e+09	4.43157e+08	3.21357e+08	224880000
TraesCS2D01G080000	Ascorbate peroxidase	932110000	1056900000	1022400000	7949300000	6963900000	6624500000	3503500000	3336000000	4300100000	6184800000	6624200000	6293600000	2333400000	2458800000	2818600000	2820300000	2199000000	1926500000	2389200000	1563100000	2677100000		TraesCS2D01G080000	34228021	34231476	Ascorbate peroxidase	1.0038e+09	7.17923e+09	3713200000	6.36753e+09	2.53693e+09	2.31527e+09	2209800000
TraesCS2D01G123300	Superoxide dismutase [Cu-Zn]	1869900000	1575500000	1096300000	2847600000	2106400000	2294500000	3950900000	2878800000	2265400000	1645700000	1083300000	679480000	4046800000	4424200000	3964500000	2404000000	3114000000	6011400000	3245100000	3665400000	2657100000		TraesCS2D01G123300	72170395	72172436	Superoxide dismutase [Cu-Zn]	1513900000	2.41617e+09	3031700000	1136160000	4.14517e+09	3.84313e+09	3189200000
TraesCS5B01G442100	60S ribosomal protein L4	0	0	0	5613400000	4955100000	3370200000	4378700000	5489000000	5324200000	7275900000	8295400000	7524700000	2514800000	1946500000	2313100000	2409300000	1420200000	2209100000	690850000	1563300000	1585900000		TraesCS5B01G442100	615198701	615201408	60S ribosomal protein L4	0	4.64623e+09	5.06397e+09	7.69867e+09	2.25813e+09	2.01287e+09	1.28002e+09
TraesCS1D01G109800	Ubiquitin	1543800000	1534700000	1048500000	4704800000	3191800000	3323600000	4326400000	3429500000	3500500000	3226600000	3004700000	3235500000	1671300000	1722400000	1731200000	1164700000	1405300000	1462100000	3989000000	2986300000	3082800000		TraesCS1D01G109800	103472860	103473678	Ubiquitin	1.37567e+09	3.74007e+09	3.75213e+09	3155600000	1708300000	1.34403e+09	3352700000
TraesCS2D01G291600	60S acidic ribosomal protein	1237000000	1372100000	1171900000	1888100000	1645600000	2182700000	3571900000	3003600000	2635200000	570940000	572770000	413850000	805550000	768480000	560320000	744690000	988620000	881520000	942390000	397600000	1004600000		TraesCS2D01G291600	373679484	373680268	60S acidic ribosomal protein	1.26033e+09	1.90547e+09	3.07023e+09	5.19187e+08	711450000	871610000	781530000
TraesCS7D01G309500	Glyceraldehyde-3-phosphate dehydrogenase	1238200000	1514400000	1366200000	7297500000	7954800000	7910800000	4019400000	5431200000	5636300000	5482400000	9992100000	7839400000	8062000000	8366900000	7775600000	6951200000	5456100000	4654000000	4939300000	5208700000	4865000000		TraesCS7D01G309500	392821607	392824489	Glyceraldehyde-3-phosphate dehydrogenase	1.37293e+09	7.72103e+09	5.02897e+09	7771300000	8.06817e+09	5687100000	5.00433e+09
TraesCS6A01G213700	Glyceraldehyde-3-phosphate dehydrogenase	1356600000	1371800000	1361200000	3907400000	3542800000	3282700000	3533100000	3988300000	4280500000	2218700000	3056800000	2917200000	6471500000	6331200000	6954400000	3828200000	3749600000	4199300000	3105400000	3358600000	5392000000		TraesCS6A01G213700	389164324	389166728	Glyceraldehyde-3-phosphate dehydrogenase	1363200000	3.57763e+09	3.93397e+09	2730900000	6585700000	3925700000	3952000000
TraesCS1D01G420500	Malate dehydrogenase	1908500000	1289100000	1270300000	3602500000	3222900000	3113800000	3274600000	2951100000	2886100000	1036600000	1533800000	1428200000	364570000	232740000	229380000	588920000	550630000	328710000	460860000	0	379590000		TraesCS1D01G420500	476904924	476909172	Malate dehydrogenase	1489300000	3.31307e+09	3.03727e+09	1.33287e+09	2.75563e+08	489420000	280150000
TraesCS6A01G170300	Histone H2A	159250000	90734000	119400000	7719000000	6583100000	6503400000	2749800000	3581000000	4814500000	5936500000	7030000000	5306000000	1394000000	2026400000	2106200000	873110000	1938900000	952190000	411080000	0	593520000		TraesCS6A01G170300	180625210	180625680	Histone H2A	123128000	6.93517e+09	3715100000	6.09083e+09	1842200000	1.25473e+09	3.34867e+08
TraesCS6D01G001600	SKP1-like protein	63723000	127510000	0	746320000	931790000	853780000	2871600000	2311000000	2128400000	692350000	562690000	542070000	1337700000	1297900000	1116700000	771330000	982240000	1200200000	838450000	492310000	855260000		TraesCS6D01G001600	803603	804859	SKP1-like protein	6.37443e+07	8.43963e+08	2437000000	5.99037e+08	1.25077e+09	984590000	7.28673e+08
TraesCS3D01G115200	Heat shock protein	0	0	0	169050000	269560000	0	3035500000	1719600000	2135800000	0	0	0	0	0	0	373280000	245520000	213500000	373930000	297950000	0		TraesCS3D01G115200	68430483	68431261	Heat shock protein	0	1.46203e+08	2.29697e+09	0	0	2.77433e+08	223960000
TraesCS2B01G329300	Histone H2B	359450000	209640000	372670000	18142000000	23125000000	16292000000	4222600000	1636200000	3412000000	11764000000	13925000000	13827000000	3454100000	2118700000	1749100000	1807900000	1687600000	1004800000	0	586540000	563700000		TraesCS2B01G329300	473299385	473301121	Histone H2B	313920000	1.91863e+10	3.09027e+09	13172000000	2.44063e+09	1500100000	3.83413e+08
TraesCS7D01G313800	60S acidic ribosomal protein P1	1024900000	1339100000	1171300000	3454900000	3255300000	3166100000	3975300000	4761700000	4939100000	2079200000	2685700000	1974500000	2896700000	2601700000	1518600000	876780000	1582400000	1417200000	1378000000	1032500000	1481300000		TraesCS7D01G313800	397582815	397583695	60S acidic ribosomal protein P1	1.17843e+09	3292100000	4558700000	2.24647e+09	2339000000	1.29213e+09	1.29727e+09
TraesCS5D01G292900	Proteasome subunit beta type	590500000	541060000	439410000	1808200000	1587700000	2001200000	2863200000	2095100000	1828200000	1479900000	1256300000	1365600000	793180000	750460000	760410000	1161000000	1185400000	1413500000	770080000	861140000	796260000		TraesCS5D01G292900	390360068	390363663	Proteasome subunit beta type	5.23657e+08	1.79903e+09	2.26217e+09	1.36727e+09	7.68017e+08	1253300000	809160000
TraesCS5D01G268000	Heat shock protein 90	91014000	132400000	188680000	1791100000	1580300000	1340200000	2703700000	3568800000	3360900000	1206400000	1119100000	955200000	2267300000	2527400000	3298600000	948070000	1435600000	1127300000	315820000	181430000	566580000		TraesCS5D01G268000	371469178	371472642	Heat shock protein 90	1.37365e+08	1.57053e+09	3.21113e+09	1.09357e+09	2.69777e+09	1.17032e+09	354610000
TraesCS4B01G020300	RNA-binding protein	159740000	302210000	224980000	1388800000	1110900000	1375700000	2177900000	1880000000	1639300000	230590000	336220000	211560000	161980000	122720000	101690000	106480000	111050000	113090000	240280000	0	234270000		TraesCS4B01G020300	14388539	14389132	RNA-binding protein	2.28977e+08	1291800000	1.89907e+09	2.59457e+08	1.28797e+08	1.10207e+08	1.58183e+08
TraesCS1D01G262500	Cold shock protein	0	0	0	1694000000	985800000	1495900000	2417000000	2087800000	2569900000	1490000000	940440000	986550000	2661700000	2435700000	0	0	0	1128500000	0	0	0		TraesCS1D01G262500	356859352	356860434	Cold shock protein	0	1391900000	2.35823e+09	1.139e+09	1.69913e+09	3.76167e+08	0
TraesCS2D01G546500	Calreticulin-like protein	632120000	830360000	686400000	2559600000	2310100000	1987500000	2668600000	2792600000	2999000000	2129600000	2930700000	3265200000	3843700000	3657900000	2791900000	3774800000	4177000000	3005000000	2218900000	1617200000	2698900000		TraesCS2D01G546500	622923220	622926759	Calreticulin-like protein	7.16293e+08	2.28573e+09	2.82007e+09	2.77517e+09	3.43117e+09	3.65227e+09	2.17833e+09
TraesCS5D01G295300	Proteasome subunit alpha type	337940000	0	273770000	1285100000	986530000	1401100000	1902400000	1241000000	1087800000	920440000	739240000	862620000	1317100000	1280700000	933510000	1033500000	1184600000	1665800000	534410000	1098800000	516560000		TraesCS5D01G295300	393455467	393458575	Proteasome subunit alpha type	2.03903e+08	1.22424e+09	1410400000	8.40767e+08	1.1771e+09	1.29463e+09	716590000
TraesCS2D01G275100	40S ribosomal protein S8	35788000	0	0	3922900000	4118500000	2330700000	2244300000	4166100000	3365100000	4481700000	5131500000	4736300000	3050200000	2310900000	2455300000	1657800000	862120000	1610900000	187240000	2311000000	1071800000		TraesCS2D01G275100	344796974	344799001	40S ribosomal protein S8	1.19293e+07	3.45737e+09	3258500000	4.78317e+09	2.60547e+09	1376940000	1.19001e+09
TraesCS5B01G114000	Proteasome subunit alpha type	795200000	729730000	575120000	1564200000	1409200000	1699200000	2411600000	1940200000	1729900000	1002800000	623060000	779850000	502730000	460000000	542090000	740330000	1003500000	548160000	663920000	460110000	643310000		TraesCS5B01G114000	184293281	184298674	Proteasome subunit alpha type	7.00017e+08	1.55753e+09	2.02723e+09	8.01903e+08	5.01607e+08	7.63997e+08	5.89113e+08
TraesCS1D01G109600	Dihydrolipoyl dehydrogenase	435730000	410080000	448330000	2570700000	2274800000	2741400000	2560600000	2244700000	1797300000	3025400000	2475900000	2776500000	1993200000	1944300000	2464300000	2328800000	3090300000	3107600000	1971200000	2455100000	1811100000		TraesCS1D01G109600	103348561	103351950	Dihydrolipoyl dehydrogenase	431380000	2.52897e+09	2.20087e+09	2.75927e+09	2.13393e+09	2.84223e+09	2.07913e+09
TraesCS6D01G185800	Nucleosome assembly protein 1-like 1	89151000	198710000	88963000	1822700000	1541200000	1663800000	2380400000	2233000000	3484400000	1166700000	1272500000	1063300000	518900000	406590000	334240000	0	306730000	275540000	126140000	0	0		TraesCS6D01G185800	242216473	242221752	Nucleosome assembly protein 1-like 1	125608000	1675900000	2.69927e+09	1167500000	419910000	194090000	4.20467e+07
TraesCS6D01G221000	Hsp70-Hsp90 organizing protein 1	0	0	0	437430000	216320000	284360000	2402600000	1873400000	1595500000	356540000	289350000	361670000	688320000	675940000	598250000	299400000	567970000	584200000	233220000	0	328210000		TraesCS6D01G221000	311550392	311556115	Hsp70-Hsp90 organizing protein 1	0	3.12703e+08	1.95717e+09	3.35853e+08	654170000	4.83857e+08	1.87143e+08
TraesCS2D01G237800	40S ribosomal protein S12	97617000	106770000	113660000	765730000	586670000	495020000	3233700000	3150900000	1619800000	841520000	762120000	760340000	1516600000	1332700000	1202800000	1180800000	1058700000	1519000000	1815700000	1030100000	1913800000		TraesCS2D01G237800	245377750	245379247	40S ribosomal protein S12	1.06016e+08	6.15807e+08	2.66813e+09	7.87993e+08	1350700000	1.25283e+09	1.58653e+09
TraesCS4D01G205000	Histone H2A	0	0	0	5188600000	5656600000	3714300000	2546100000	3753300000	3962900000	3431400000	3805700000	3262900000	1430300000	1627300000	917280000	430130000	515540000	642730000	357110000	237870000	378670000		TraesCS4D01G205000	352525030	352525497	Histone H2A	0	4.85317e+09	3.42077e+09	3500000000	1324960000	5.29467e+08	324550000
TraesCS4D01G103000	Alcohol dehydrogenase	0	0	0	503950000	538180000	428520000	2220400000	1824400000	1728800000	331490000	393370000	354740000	447730000	467920000	546890000	572650000	729100000	491890000	578350000	138410000	606890000		TraesCS4D01G103000	81918439	81921803	Alcohol dehydrogenase	0	4.90217e+08	1.92453e+09	3.59867e+08	4.87513e+08	597880000	4.41217e+08
TraesCS1B01G273000	Cold shock protein	0	0	0	1108500000	849580000	820300000	2191800000	1994700000	2310800000	792280000	530270000	544300000	1130900000	1090400000	807920000	0	0	0	0	0	0		TraesCS1B01G273000	479793213	479794207	Cold shock protein	0	9.26127e+08	2.16577e+09	6.22283e+08	1009740000	0	0
TraesCS5D01G035200	Methyl-CpG binding domain containing protein, expressed	660320000	609250000	380960000	1345200000	1003500000	1470000000	2685100000	2311000000	1899100000	1566500000	1020300000	939640000	963020000	591130000	165560000	0	194080000	269080000	0	549250000	183800000		TraesCS5D01G035200	34440292	34445103	Methyl-CpG binding domain containing protein, expressed	5.50177e+08	1272900000	2298400000	1175480000	5.73237e+08	1.54387e+08	244350000
TraesCS4A01G106300	Ascorbate peroxidase	186530000	340100000	300700000	3507500000	3211500000	2884100000	2240100000	2276800000	2682300000	1816700000	2162500000	2229900000	1795400000	1707000000	1937000000	1685900000	1950600000	1019500000	675280000	712600000	716740000		TraesCS4A01G106300	120569785	120572394	Ascorbate peroxidase	2.75777e+08	3.20103e+09	2.39973e+09	2069700000	1.81313e+09	1552000000	701540000
TraesCS1A01G262400	Cold shock protein, putative	0	0	0	1180900000	891020000	883330000	2293400000	1686600000	1939600000	1356200000	1104700000	1219100000	3111900000	3322800000	2174200000	263860000	269460000	1275100000	814910000	3498900000	1959500000		TraesCS1A01G262400	457372180	457373172	Cold shock protein, putative	0	9.85083e+08	1973200000	1.22667e+09	2.86963e+09	6.02807e+08	2.0911e+09
TraesCS4A01G138000	Nascent polypeptide-associated complex alpha subunit-like protein	238350000	276260000	258050000	1763600000	1643100000	1677900000	1946700000	2101800000	2028100000	889580000	1129100000	793310000	667370000	549040000	447370000	632390000	491770000	553400000	865110000	514550000	609720000		TraesCS4A01G138000	201708627	201712138	Nascent polypeptide-associated complex alpha subunit-like protein	2.57553e+08	1.69487e+09	2.02553e+09	937330000	5.54593e+08	5.59187e+08	6.63127e+08
TraesCS1D01G353100	Tubulin alpha chain	0	0	0	1707900000	1561800000	1377500000	2293200000	3207600000	3755800000	659540000	1106700000	761350000	675260000	529700000	1203300000	277110000	475850000	0	290200000	136510000	453250000		TraesCS1D01G353100	438368548	438370820	Tubulin alpha chain	0	1.54907e+09	3.08553e+09	842530000	8.02753e+08	2.50987e+08	293320000
TraesCS6D01G066700	Peptidyl-prolyl cis-trans isomerase	0	0	0	421930000	354180000	273720000	2425600000	2513800000	1982600000	1280000000	2136800000	2945600000	792070000	832490000	1061000000	767520000	867150000	620450000	588100000	640040000	568830000		TraesCS6D01G066700	32694326	32694841	Peptidyl-prolyl cis-trans isomerase	0	3.49943e+08	2.30733e+09	2120800000	8.95187e+08	7.51707e+08	598990000
TraesCS4D01G295500	Proteasome subunit alpha type	583620000	569890000	430790000	2158700000	1601400000	1913900000	1976000000	1784200000	1451100000	1571600000	1123700000	1503700000	683590000	512350000	553530000	390020000	731400000	513550000	640990000	843340000	609160000		TraesCS4D01G295500	465360530	465363349	Proteasome subunit alpha type	528100000	1.89133e+09	1737100000	1.39967e+09	5.83157e+08	544990000	697830000
TraesCS3D01G264000	Guanine nucleotide-binding protein beta subunit-like protein	0	105520000	107950000	3363500000	3023800000	1805300000	2598400000	2357200000	3058400000	4248200000	6193100000	6472100000	1844500000	1910800000	1781900000	2400600000	1702900000	1512500000	1304600000	1500600000	2404400000		TraesCS3D01G264000	365905141	365907094	Guanine nucleotide-binding protein beta subunit-like protein	7.11567e+07	2.73087e+09	2.67133e+09	5637800000	1.84573e+09	1872000000	1.73653e+09
TraesCS2D01G150600	10 kDa chaperonin	437260000	455330000	331470000	1557600000	1358800000	1554100000	2266700000	1810300000	1636300000	1599500000	1452700000	1567300000	760590000	640900000	629230000	1028900000	933120000	1118400000	996990000	849810000	825940000		TraesCS2D01G150600	93051352	93053421	10 kDa chaperonin	408020000	1.49017e+09	1.90443e+09	1.53983e+09	6.76907e+08	1.02681e+09	8.90913e+08
TraesCS5A01G372100	Methyl-CpG binding domain containing protein, expressed	191380000	196360000	0	1004400000	911620000	1204600000	2058400000	1786000000	1435300000	804310000	575180000	462040000	419810000	347190000	199330000	172820000	203530000	372750000	234740000	371680000	207900000		TraesCS5A01G372100	570713133	570718001	Methyl-CpG binding domain containing protein, expressed	1.29247e+08	1.04021e+09	1759900000	6.13843e+08	322110000	249700000	271440000
TraesCS2D01G128300	Elongation factor 1-beta	778340000	940900000	887970000	2359600000	1945700000	2203700000	1546400000	1910100000	2690400000	1625000000	1789300000	1509100000	1529800000	1347000000	1394400000	2031800000	1334800000	1591600000	1348700000	1268600000	1312300000		TraesCS2D01G128300	74934760	74936320	Elongation factor 1-beta	869070000	2.16967e+09	2.04897e+09	1.64113e+09	1.42373e+09	1.65273e+09	1.30987e+09
TraesCS6B01G389200	Leucine aminopeptidase, putative	1628900000	1301700000	1488500000	2331400000	1958600000	2714400000	1794400000	1426700000	1129900000	1143300000	1058500000	1360800000	1857300000	2197000000	2261000000	2954400000	3168100000	3735600000	2334100000	2552000000	2127900000		TraesCS6B01G389200	664217310	664220548	Leucine aminopeptidase, putative	1.47303e+09	2334800000	1.45033e+09	1.18753e+09	2105100000	3.28603e+09	2338000000
TraesCS5D01G157600	Ferritin	268890000	224990000	0	1278400000	1084100000	1279700000	1892500000	1687500000	1505400000	391370000	321040000	484140000	889580000	765030000	801150000	286760000	778650000	703860000	91955000	0	230940000		TraesCS5D01G157600	245377129	245379473	Ferritin	1.64627e+08	1.21407e+09	1.69513e+09	398850000	8.18587e+08	5.89757e+08	1.07632e+08
TraesCS6B01G216100	Far upstream element-binding protein	126010000	150020000	98771000	827660000	519430000	820640000	2139800000	1578900000	1365600000	339800000	298080000	221710000	137560000	0	0	245560000	0	94561000	0	0	225200000		TraesCS6B01G216100	297300176	297305520	Far upstream element-binding protein	1.24934e+08	7.22577e+08	1.69477e+09	286530000	4.58533e+07	1.13374e+08	7.50667e+07
TraesCS6D01G190100	60S ribosomal protein L6	0	0	0	2320100000	2195400000	1456000000	1754300000	2154200000	2221200000	2743300000	2534200000	2560900000	2697800000	1382100000	1619000000	2370600000	726510000	2737500000	288100000	1791300000	937530000		TraesCS6D01G190100	262781240	262782724	60S ribosomal protein L6	0	1990500000	2.04323e+09	2612800000	1.89963e+09	1944870000	1.00564e+09
TraesCS1B01G273100	Cold shock protein	0	0	0	822400000	706930000	897800000	2141100000	1938100000	2032500000	832920000	714510000	663990000	1052100000	949130000	655240000	0	0	629060000	478720000	783720000	486360000		TraesCS1B01G273100	480326752	480327369	Cold shock protein	0	8.09043e+08	2.03723e+09	737140000	885490000	2.09687e+08	5.82933e+08
TraesCS6D01G055400	60S ribosomal protein L13	0	0	0	1510700000	1192000000	865100000	2074700000	2887800000	2370500000	2033800000	1819000000	2042800000	1396700000	693330000	617360000	785930000	0	1195700000	0	1306500000	399650000		TraesCS6D01G055400	26254788	26256391	60S ribosomal protein L13	0	1.18927e+09	2.44433e+09	1965200000	9.02463e+08	6.60543e+08	5.68717e+08
TraesCS7A01G286200	RNA binding protein	0	0	0	848560000	888870000	898800000	1166100000	1705200000	2033000000	463720000	367820000	356360000	136520000	0	0	0	0	0	0	0	0		TraesCS7A01G286200	333103555	333107707	RNA binding protein	0	8.78743e+08	1.63477e+09	3.95967e+08	4.55067e+07	0	0
TraesCS5B01G329400	Proteasome subunit alpha type	415230000	348040000	228420000	1706900000	1569300000	1787600000	2053500000	1911700000	1573100000	851380000	949600000	987500000	499010000	652280000	508900000	216770000	332430000	471840000	672590000	0	273650000		TraesCS5B01G329400	513589532	513593539	Proteasome subunit alpha type	3.30563e+08	1.68793e+09	1846100000	9.29493e+08	5.53397e+08	3.40347e+08	3.15413e+08
TraesCS5D01G174600	40S ribosomal protein S19	0	0	0	630330000	476290000	581180000	1683000000	2182300000	2033200000	688330000	856590000	998520000	1125700000	729650000	845760000	1526300000	862690000	1209300000	342390000	783020000	486320000		TraesCS5D01G174600	273531950	273533410	40S ribosomal protein S19	0	562600000	1.96617e+09	8.47813e+08	900370000	1199430000	5.37243e+08
TraesCS7D01G129900	Proteasome subunit alpha type	201150000	274440000	283150000	1203800000	1020200000	1032500000	1958600000	1531100000	1354300000	658240000	569820000	646100000	157280000	204520000	281550000	168710000	526680000	333120000	263470000	0	380680000		TraesCS7D01G129900	81920014	81920766	Proteasome subunit alpha type	2.52913e+08	1085500000	1.61467e+09	624720000	214450000	3.42837e+08	2.14717e+08
TraesCS3D01G296700	Chaperone DnaK	129420000	175960000	64312000	735010000	884530000	816570000	1812000000	2234300000	2464600000	876580000	1009600000	1187100000	1177200000	1072600000	977220000	746830000	808190000	798210000	226980000	0	476640000		TraesCS3D01G296700	410520057	410523919	Chaperone DnaK	1.23231e+08	8.12037e+08	2170300000	1.02443e+09	1.07567e+09	784410000	234540000
TraesCS4D01G098400	Protein disulfide-isomerase	1009700000	1072300000	620580000	2191900000	1963800000	2067500000	2401400000	2732200000	2916100000	2319000000	2588700000	2964300000	18591000000	14410000000	24551000000	36660000000	17650000000	30923000000	51339000000	25760000000	50938000000		TraesCS4D01G098400	75228948	75232216	Protein disulfide-isomerase	900860000	2074400000	2.68323e+09	2624000000	19184000000	28411000000	42679000000
TraesCS7A01G320500	Far upstream element-binding protein	140340000	135780000	64997000	881390000	617610000	861770000	1923900000	1408700000	1312700000	358500000	240270000	239400000	132110000	116330000	76063000	184300000	162070000	310150000	0	0	0		TraesCS7A01G320500	462443018	462448042	Far upstream element-binding protein	1.13706e+08	7.86923e+08	1.54843e+09	279390000	1.08168e+08	218840000	0
TraesCS3B01G373000	2,3-bisphosphoglycerate-independent phosphoglycerate mutase	1590100000	1529700000	1453500000	4378200000	3675900000	3862000000	2166300000	2002900000	2324600000	3278600000	3155200000	3392100000	4678200000	4517000000	4080700000	3793700000	3984500000	2962600000	2650700000	1865900000	2767200000		TraesCS3B01G373000	585829361	585833028	2,3-bisphosphoglycerate-independent phosphoglycerate mutase	1.52443e+09	3.97203e+09	2164600000	3275300000	4425300000	3.58027e+09	2.42793e+09
TraesCS6B01G423100	Glutathione reductase	743900000	716530000	453090000	1208500000	983310000	1282000000	1525800000	1245100000	1050300000	1616700000	1480800000	1566600000	950960000	1050900000	860290000	185690000	788160000	576840000	300970000	966890000	330310000		TraesCS6B01G423100	693119375	693125403	Glutathione reductase	637840000	1.15794e+09	1.27373e+09	1554700000	954050000	5.16897e+08	5.32723e+08
TraesCS6D01G371200	Alcohol dehydrogenase	0	0	0	1524300000	970090000	1548000000	1619500000	1122500000	1249800000	1171100000	1278300000	1269600000	648470000	653760000	693460000	816010000	678610000	433720000	167510000	224220000	511530000		TraesCS6D01G371200	456554865	456558627	Alcohol dehydrogenase	0	1.34746e+09	1330600000	1.23967e+09	665230000	642780000	3.01087e+08
TraesCS7A01G098300	ATP synthase subunit alpha	2337700000	2433500000	2259000000	6556200000	5022300000	4481900000	2183000000	2786000000	2634200000	6930200000	7151000000	6966600000	5498200000	5280000000	4876500000	3705800000	3971600000	3666700000	1848100000	2317400000	2787200000		TraesCS7A01G098300	60168230	60169759	ATP synthase subunit alpha	2343400000	5.35347e+09	2534400000	7.01593e+09	5.21823e+09	3.78137e+09	2.31757e+09
TraesCS7D01G078000	Proteasome subunit beta type	424690000	461270000	314110000	1218600000	1056700000	1394600000	1875800000	1509600000	1375900000	918710000	742020000	893980000	135480000	132780000	237260000	241220000	334470000	310780000	390490000	0	358380000		TraesCS7D01G078000	45803559	45807415	Proteasome subunit beta type	4.00023e+08	1223300000	1587100000	851570000	1.68507e+08	295490000	2.49623e+08
TraesCS6D01G384200	Aconitate hydratase	66092000	287870000	144670000	2988100000	2463500000	3351300000	2016000000	1572900000	1174500000	1911300000	1620600000	1841300000	1584700000	1589700000	2014600000	1602400000	2027600000	2137100000	1314600000	1265100000	1562400000		TraesCS6D01G384200	462624316	462631937	Aconitate hydratase	1.66211e+08	2934300000	1587800000	1.79107e+09	1.72967e+09	1.92237e+09	1380700000
TraesCS5D01G550700	60 kDa chaperonin	1422100000	1084100000	1777100000	693440000	828290000	700010000	1632400000	2433600000	2546400000	1003300000	999700000	812430000	2652100000	2518700000	1633700000	1542500000	2565300000	2214100000	748930000	485900000	785600000		TraesCS5D01G550700	557035477	557038865	60 kDa chaperonin	1.42777e+09	740580000	2.20413e+09	9.38477e+08	2.26817e+09	2107300000	6.73477e+08
TraesCS3B01G331100	Aspartate aminotransferase	0	0	0	1516700000	1516100000	1810800000	1592600000	1203200000	966560000	1921300000	1877000000	2054800000	987790000	1227300000	2034000000	4442500000	2991000000	2109800000	3383100000	958020000	4476400000		TraesCS3B01G331100	536075384	536079282	Aspartate aminotransferase	0	1.61453e+09	1254120000	1.95103e+09	1.41636e+09	3181100000	2.93917e+09
TraesCS5D01G020900	RNA-binding protein	363230000	418510000	400490000	756920000	581240000	712930000	1475800000	1296300000	1217200000	445990000	414530000	451710000	498720000	578100000	368460000	0	189680000	159670000	519410000	1334300000	515360000		TraesCS5D01G020900	13718958	13719622	RNA-binding protein	3.94077e+08	6.83697e+08	1.32977e+09	437410000	481760000	116450000	789690000
TraesCS3D01G419300	Small ubiquitin-related modifier	0	0	0	410160000	426900000	531110000	1327800000	1059300000	872800000	252340000	320590000	457260000	0	250840000	0	0	0	362350000	1228000000	0	863000000		TraesCS3D01G419300	531847384	531848830	Small ubiquitin-related modifier	0	4.56057e+08	1.08663e+09	3.43397e+08	8.36133e+07	1.20783e+08	697000000
TraesCS6B01G126000	Proteasome subunit alpha type	598190000	538130000	404150000	1821500000	1484800000	1730900000	1553200000	1332600000	1381000000	1353700000	1045500000	1258700000	422260000	472420000	609990000	465970000	397510000	578060000	778100000	627930000	695400000		TraesCS6B01G126000	121486941	121489689	Proteasome subunit alpha type	513490000	1.67907e+09	1.42227e+09	1219300000	5.01557e+08	4.80513e+08	7.00477e+08
TraesCS5D01G423400	Elongation factor 1-alpha	543120000	554880000	413750000	2107500000	1993300000	1735300000	1916400000	1914200000	2488800000	860880000	765550000	808650000	4642500000	4272700000	9080300000	1944700000	2563700000	2477500000	815860000	912070000	1037300000		TraesCS5D01G423400	483369825	483372499	Elongation factor 1-alpha	5.03917e+08	1.94537e+09	2.10647e+09	8.11693e+08	5998500000	2.32863e+09	9.21743e+08
TraesCS3B01G087400	Triosephosphate isomerase	270740000	330750000	408080000	1408600000	1757700000	680910000	1729100000	2286800000	2051200000	1527400000	2409800000	3073700000	1974500000	1983100000	2515700000	1293600000	1201600000	1301300000	847170000	1353500000	1260900000		TraesCS3B01G087400	55456681	55459679	Triosephosphate isomerase	3.36523e+08	1.2824e+09	2.02237e+09	2.33697e+09	2.15777e+09	1265500000	1.15386e+09
TraesCS1D01G236500	Nascent polypeptide-associated complex subunit alpha-like protein	0	0	0	970100000	758880000	684850000	1815000000	1743800000	1498700000	510610000	486770000	399100000	534550000	463170000	399270000	367590000	0	373490000	614110000	326040000	512720000		TraesCS1D01G236500	325962115	325964477	Nascent polypeptide-associated complex subunit alpha-like protein	0	804610000	1.68583e+09	4.65493e+08	4.65663e+08	2.47027e+08	484290000
TraesCS1D01G262400	Cold shock protein	0	0	0	496600000	506790000	441600000	1267700000	1447800000	1153000000	484990000	495700000	431180000	446260000	493350000	464870000	0	0	0	0	781170000	452600000		TraesCS1D01G262400	356360433	356361128	Cold shock protein	0	4.81663e+08	1289500000	4.70623e+08	468160000	0	4.11257e+08
TraesCS2D01G493500	Adenosylhomocysteinase	317360000	248370000	132610000	4196800000	6059600000	1098600000	1819200000	2244500000	2042200000	11456000000	11579000000	11836000000	2304800000	2616700000	2637300000	4697900000	1876000000	3598100000	1402900000	618770000	2754700000		TraesCS2D01G493500	590988631	590990703	Adenosylhomocysteinase	232780000	3785000000	2035300000	1.16237e+10	2519600000	3.39067e+09	1.59212e+09
TraesCS3D01G417800	RNA-binding protein	81759000	94182000	0	1234800000	1081300000	1074400000	1391400000	1257800000	1614200000	532950000	597870000	522390000	211890000	194360000	135000000	104820000	67606000	109710000	0	0	110810000		TraesCS3D01G417800	529770999	529772079	RNA-binding protein	58647000	1.13017e+09	1.42113e+09	551070000	1.80417e+08	9.40453e+07	3.69367e+07
TraesCS3A01G286800	RNA binding protein	562580000	532710000	290790000	927570000	892170000	1171000000	1760700000	1218300000	1275000000	558170000	353810000	284550000	341730000	356830000	316310000	105740000	0	231890000	199330000	0	265640000		TraesCS3A01G286800	515244583	515248024	RNA binding protein	4.62027e+08	9.96913e+08	1418000000	3.98843e+08	338290000	1.12543e+08	154990000
TraesCS6D01G081200	MALE GAMETOPHYTE DEFECTIVE 1	326100000	324170000	317880000	824310000	690170000	852580000	1413400000	1035900000	789270000	881620000	780080000	545960000	927710000	921870000	604320000	456170000	917050000	704570000	697160000	341340000	625940000		TraesCS6D01G081200	46855280	46858782	MALE GAMETOPHYTE DEFECTIVE 1	3.22717e+08	789020000	1.07952e+09	7.35887e+08	8.17967e+08	6.92597e+08	5.54813e+08
TraesCS7D01G010200	inter-alpha-trypsin inhibitor heavy chain-like protein	1965600000	2235000000	2077200000	1837500000	1464400000	1562400000	1554200000	1461000000	1182900000	2101100000	2073200000	1950700000	1900100000	1693200000	1199700000	172000000	1291800000	684660000	53501000	825580000	0		TraesCS7D01G010200	4877186	4878964	inter-alpha-trypsin inhibitor heavy chain-like protein	2092600000	1.62143e+09	1.39937e+09	2.04167e+09	1.59767e+09	7.16153e+08	293027000
TraesCS5D01G451300	Histone H1	0	0	0	3072500000	3337500000	2060000000	1177800000	2468800000	2135800000	1264500000	2217400000	1756100000	491410000	545460000	109950000	0	0	0	0	0	0		TraesCS5D01G451300	499653050	499654034	Histone H1	0	2.82333e+09	1.92747e+09	1746000000	3.82273e+08	0	0
TraesCS1D01G364900	Nucleosome assembly protein 1-like 1	316270000	320180000	266120000	381770000	417140000	433770000	1030900000	1186800000	1345200000	313970000	357680000	252620000	476800000	450840000	408400000	82645000	273060000	0	231480000	0	241950000		TraesCS1D01G364900	445542485	445545395	Nucleosome assembly protein 1-like 1	3.00857e+08	4.10893e+08	1.18763e+09	308090000	4.45347e+08	1.18568e+08	157810000
TraesCS3B01G455000	Proline--tRNA ligase	0	0	0	932410000	634830000	601140000	1271400000	819890000	718120000	783510000	836430000	977740000	738760000	934990000	1090000000	1014400000	738600000	673310000	663370000	237580000	818400000		TraesCS3B01G455000	696731332	696739866	Proline--tRNA ligase	0	7.22793e+08	936470000	8.65893e+08	921250000	808770000	5.73117e+08
TraesCS2A01G222600	Endoribonuclease L-PSP family protein	1278300000	1177400000	1037700000	1139500000	865270000	1297200000	1506000000	1303300000	1014900000	839840000	747740000	680310000	263280000	263860000	404290000	280480000	359450000	504810000	331690000	422450000	367610000		TraesCS2A01G222600	214287253	214290466	Endoribonuclease L-PSP family protein	1.16447e+09	1.10066e+09	1.27473e+09	7.55963e+08	3.10477e+08	381580000	3.73917e+08
TraesCS2D01G293400	30S ribosomal protein S11	162780000	163750000	149250000	1882700000	1872700000	1124500000	1616600000	2048200000	1882800000	1624300000	1578500000	2032400000	2301500000	1511200000	1618500000	1799300000	1346100000	2012200000	319860000	1197500000	761650000		TraesCS2D01G293400	375625139	375627968	30S ribosomal protein S11	1.58593e+08	1.62663e+09	1849200000	1.74507e+09	1810400000	1719200000	759670000
TraesCS5D01G331100	Triosephosphate isomerase	6511100000	6173900000	5941400000	1680100000	1516100000	1946600000	1690500000	1306800000	995330000	1172400000	992790000	982550000	1568900000	1375300000	1847700000	983020000	1702300000	1456700000	846860000	1173100000	1200600000		TraesCS5D01G331100	422018156	422021619	Triosephosphate isomerase	6208800000	1.71427e+09	1.33088e+09	1.04925e+09	1597300000	1.38067e+09	1073520000
TraesCS4D01G033400	Proteasome subunit beta type	392330000	258200000	266530000	1192600000	929510000	1247600000	1253400000	1085300000	977390000	863820000	769080000	733760000	68837000	117470000	0	263340000	237070000	132520000	372020000	0	190760000		TraesCS4D01G033400	15353868	15356293	Proteasome subunit beta type	3.05687e+08	1.12324e+09	1.10536e+09	7.88887e+08	6.21023e+07	2.10977e+08	1.87593e+08
TraesCS7D01G279300	Dihydroxy-acid dehydratase	482780000	331660000	278870000	1201100000	800470000	966880000	1241000000	839810000	723280000	643540000	590990000	688030000	465400000	561540000	472090000	400480000	564320000	511490000	308600000	379320000	347080000		TraesCS7D01G279300	270697723	270702612	Dihydroxy-acid dehydratase	3.64437e+08	9.89483e+08	9.34697e+08	6.40853e+08	4.99677e+08	4.92097e+08	345000000
TraesCS4A01G307100	40S ribosomal protein S25, putative	0	0	55879000	1629900000	1546000000	1375100000	1426600000	1864900000	1870600000	1337300000	1352400000	1380300000	1799600000	1408400000	570750000	1261600000	1223000000	1879700000	0	0	0		TraesCS4A01G307100	601196302	601197426	40S ribosomal protein S25, putative	1.86263e+07	1517000000	1720700000	1.35667e+09	1.25958e+09	1.45477e+09	0
TraesCS6B01G169300	Tubulin beta chain	0	0	0	1000100000	965230000	790490000	1141500000	1537900000	1919000000	363460000	663090000	501470000	498650000	482500000	1053200000	0	336960000	0	358330000	188250000	483660000		TraesCS6B01G169300	180922095	180924641	Tubulin beta chain	0	9.18607e+08	1532800000	509340000	6.78117e+08	112320000	3.43413e+08
TraesCSU01G127100	Nascent polypeptide-associated complex subunit beta	223710000	255560000	202250000	876410000	643940000	886580000	1311500000	1111500000	1485600000	420640000	439240000	390230000	719040000	608140000	428420000	441170000	675330000	376140000	360350000	226540000	300230000		TraesCSU01G127100	109025063	109026804	Nascent polypeptide-associated complex subunit beta	2.27173e+08	802310000	1.30287e+09	4.16703e+08	585200000	4.97547e+08	2.95707e+08
TraesCS2B01G416400	Fasciclin-like arabinogalactan protein	0	0	0	675790000	596180000	632680000	1428100000	1278400000	990150000	654940000	647020000	713620000	566740000	576510000	489640000	1117800000	1332100000	1454400000	860240000	289090000	906600000		TraesCS2B01G416400	595125454	595126740	Fasciclin-like arabinogalactan protein	0	6.34883e+08	1.23222e+09	671860000	5.44297e+08	1.30143e+09	685310000
TraesCS1D01G131800	Chaperone DnaK	2462600000	2584000000	2046300000	467380000	305520000	291840000	1113100000	1291800000	1324700000	503000000	536530000	534040000	1679600000	1872600000	1307000000	1374700000	1687600000	1238600000	852420000	442010000	754270000		TraesCS1D01G131800	155728817	155734791	Chaperone DnaK	2364300000	3.54913e+08	1243200000	5.24523e+08	1.61973e+09	1.43363e+09	682900000
TraesCS1A01G067400	Pentatricopeptide repeat-containing protein	0	0	0	0	0	864910000	0	0	0	0	0	0	0	0	0	0	0	0	0	0	0		TraesCS1A01G067400	49293371	49295848	Pentatricopeptide repeat-containing protein	0	2.88303e+08	0	0	0	0	0
TraesCS4B01G047300	Phosphoglucosamine mutase	1284800000	1679200000	1837000000	4238200000	3734300000	4287600000	1527400000	1234200000	1133300000	5901400000	5732300000	6500900000	2988900000	3159000000	3592400000	3626000000	3608300000	3339900000	2204000000	3080800000	3649800000		TraesCS4B01G047300	34715153	34721695	Phosphoglucosamine mutase	1.60033e+09	4086700000	1298300000	6.04487e+09	3.24677e+09	3.52473e+09	2978200000
TraesCS4B01G173700	Ricin B-like lectin R40C1	0	0	0	1128800000	1098600000	1058900000	1307000000	1047400000	1080300000	494740000	547830000	439410000	175040000	174870000	139970000	0	0	0	0	0	0		TraesCS4B01G173700	380719979	380721557	Ricin B-like lectin R40C1	0	1.09543e+09	1144900000	4.93993e+08	1.63293e+08	0	0
TraesCS5B01G173300	GrpE protein homolog	0	123250000	96856000	418860000	349680000	420880000	1226800000	780550000	760760000	218320000	230340000	129380000	127450000	161620000	90750000	165990000	175240000	174110000	0	0	97063000		TraesCS5B01G173300	318393325	318397897	GrpE protein homolog	7.33687e+07	3.96473e+08	9.22703e+08	192680000	1.26607e+08	171780000	3.23543e+07
TraesCS5D01G021400	Deoxyuridine 5'-triphosphate nucleotidohydrolase family	0	0	0	219980000	225570000	233130000	1371100000	893210000	825560000	159000000	144550000	89280000	91771000	116660000	0	0	0	0	0	0	0		TraesCS5D01G021400	13928876	13929632	Deoxyuridine 5'-triphosphate nucleotidohydrolase family	0	2.26227e+08	1.02996e+09	1.30943e+08	69477000	0	0
TraesCS6D01G246600	50S ribosomal protein L11	481650000	370900000	215000000	1418300000	1302400000	1227200000	1379500000	1556500000	1646800000	823430000	1119200000	1041500000	1332300000	950960000	1310200000	1560500000	1707400000	1450500000	1546500000	1042100000	1092500000		TraesCS6D01G246600	349914727	349915457	50S ribosomal protein L11	355850000	1.31597e+09	1527600000	994710000	1197820000	1572800000	1.22703e+09
TraesCS6D01G049100	Heat shock 70 kDa protein	81663000	100010000	118550000	944880000	941120000	860670000	1717800000	1808900000	2127800000	1045300000	1541700000	1872300000	5585700000	5279800000	5333600000	2579500000	3824000000	3029500000	1290800000	2279400000	1767000000		TraesCS6D01G049100	23832974	23836459	Heat shock 70 kDa protein	1.00074e+08	9.15557e+08	1.88483e+09	1.48643e+09	5399700000	3.14433e+09	1.77907e+09
TraesCS1B01G367100	RNA binding protein	160130000	192210000	39218000	639700000	394810000	570350000	1266400000	1140800000	1198600000	365070000	219420000	200710000	352260000	241300000	221480000	0	0	207070000	0	287480000	0		TraesCS1B01G367100	597800805	597803988	RNA binding protein	1.30519e+08	5.34953e+08	1.20193e+09	2.61733e+08	271680000	6.90233e+07	9.58267e+07
TraesCS7A01G291600	HSP20-like chaperones superfamily protein isoform 3	0	76971000	0	712450000	477940000	462690000	1263100000	1338500000	1276300000	182840000	320030000	227960000	306530000	291340000	255630000	215310000	292150000	258170000	143530000	0	145480000		TraesCS7A01G291600	356366686	356372579	HSP20-like chaperones superfamily protein isoform 3	25657000	5.51027e+08	1.29263e+09	243610000	284500000	255210000	9.63367e+07
TraesCS2A01G585600	Heat shock 70 kDa protein	0	0	0	600460000	513990000	0	1388100000	1555900000	1762800000	729240000	1282800000	1844300000	1623000000	2091900000	2245700000	1495600000	2052100000	1141800000	465780000	0	0		TraesCS2A01G585600	776216323	776218529	Heat shock 70 kDa protein	0	3.71483e+08	1.56893e+09	1.28545e+09	1.98687e+09	1.56317e+09	155260000
TraesCS4A01G298700	5-methyltetrahydropteroyltriglutamate--homocysteine methyltransferase	633420000	616330000	190050000	2929300000	2212500000	2627300000	1498800000	1225300000	1140300000	2682000000	2796700000	2774100000	1236100000	1763100000	1746900000	177190000	945190000	404890000	117270000	0	136470000		TraesCS4A01G298700	597677918	597682345	5-methyltetrahydropteroyltriglutamate--homocysteine methyltransferase	4.79933e+08	2589700000	1.28813e+09	2.75093e+09	1.58203e+09	509090000	84580000
TraesCS2D01G493600	Serine hydroxymethyltransferase	0	0	0	911210000	813170000	1005600000	1412100000	1028100000	804750000	955310000	911370000	822440000	687040000	654000000	672010000	336630000	561460000	362000000	165410000	729050000	205480000		TraesCS2D01G493600	591020019	591023412	Serine hydroxymethyltransferase	0	9.09993e+08	1081650000	8.96373e+08	6.71017e+08	420030000	3.66647e+08
TraesCS3B01G265000	Malate dehydrogenase	370890000	212060000	166590000	1055100000	565540000	660210000	1194300000	1192800000	924910000	883430000	875900000	1024800000	332940000	311440000	292300000	403210000	420670000	323640000	399720000	176680000	295410000		TraesCS3B01G265000	423812164	423816501	Malate dehydrogenase	2.49847e+08	7.60283e+08	1.104e+09	9.28043e+08	3.12227e+08	3.82507e+08	2.90603e+08
TraesCS5D01G469800	imidazolonepropionase (Protein of unknown function, DUF642)	0	0	0	1899900000	1822400000	1500800000	1485200000	1440400000	1800600000	1699600000	3105800000	3337000000	0	78715000	0	0	81567000	0	0	0	0		TraesCS5D01G469800	510833815	510835581	imidazolonepropionase (Protein of unknown function, DUF642)	0	1.74103e+09	1575400000	2.71413e+09	2.62383e+07	27189000	0
TraesCS2D01G261500	Eukaryotic translation initiation factor 5A	152410000	251310000	159330000	702970000	575490000	475520000	1813900000	1607700000	1829100000	810020000	751050000	714310000	642800000	644740000	723480000	833860000	860150000	737660000	781370000	789170000	928980000		TraesCS2D01G261500	318077916	318079337	Eukaryotic translation initiation factor 5A	1.87683e+08	584660000	1.75023e+09	758460000	670340000	8.10557e+08	8.33173e+08
TraesCS5D01G095400	50S ribosomal protein L2	0	0	0	1970400000	1177900000	1037200000	1278000000	1769900000	1923600000	2717300000	2926000000	2496300000	1068600000	820430000	906060000	935090000	253400000	1460600000	148410000	902220000	454840000		TraesCS5D01G095400	104625605	104627080	50S ribosomal protein L2	0	1.39517e+09	1.65717e+09	2713200000	9.31697e+08	883030000	5.01823e+08
TraesCS2D01G177300	Elongation factor 1-beta	160750000	264670000	277170000	514160000	343010000	357670000	1281900000	1494100000	1430200000	473600000	486010000	390120000	867310000	722530000	936530000	1173900000	1146100000	755870000	409910000	323830000	582870000		TraesCS2D01G177300	120971664	120973478	Elongation factor 1-beta	2.34197e+08	4.04947e+08	1.40207e+09	449910000	8.42123e+08	1025290000	438870000
TraesCS4D01G189600	Aminotransferase	92767000	114230000	99443000	1000800000	825230000	1131500000	1332500000	1071000000	892190000	475160000	485640000	545010000	199030000	151820000	239440000	0	98357000	0	132910000	0	117870000		TraesCS4D01G189600	329137262	329140403	Aminotransferase	1.02147e+08	9.85843e+08	1.09856e+09	5.01937e+08	1.96763e+08	3.27857e+07	8.35933e+07
TraesCS1B01G162300	60 kDa chaperonin	578470000	470400000	429000000	668140000	702220000	659430000	1141200000	1350500000	1267600000	614800000	472690000	628140000	1485600000	1294400000	1247800000	751640000	1061900000	1327400000	558950000	0	582380000		TraesCS1B01G162300	280162058	280167311	60 kDa chaperonin	4.92623e+08	6.76597e+08	1253100000	5.71877e+08	1342600000	1046980000	3.80443e+08
TraesCS5D01G020100	Enolase	0	0	0	765840000	773820000	725450000	1223400000	868930000	914700000	1143600000	1247500000	1155000000	0	0	0	0	0	0	0	0	0		TraesCS5D01G020100	12923592	12928289	Enolase	0	7.55037e+08	1.00234e+09	1.18203e+09	0	0	0
TraesCS1A01G159100	40S ribosomal protein S17, putative, expressed	0	0	0	793370000	785240000	558880000	1526900000	1364600000	1543000000	1157400000	790260000	1048100000	1224200000	995150000	1182500000	1139800000	1807900000	1342200000	360050000	441360000	481800000		TraesCS1A01G159100	284336841	284337272	40S ribosomal protein S17, putative, expressed	0	7.12497e+08	1.47817e+09	9.98587e+08	1133950000	1.42997e+09	4.27737e+08
TraesCS3A01G285600	Proteasome subunit alpha type	504780000	599510000	376030000	1297400000	1134200000	1451800000	1103300000	1181000000	1185100000	826420000	868920000	1011900000	179220000	127790000	130640000	337980000	337680000	200210000	369330000	0	0		TraesCS3A01G285600	514167715	514172350	Proteasome subunit alpha type	493440000	1.29447e+09	1.15647e+09	9.02413e+08	1.45883e+08	2.91957e+08	123110000
TraesCS4D01G157600	40S ribosomal protein S28	0	0	0	245910000	386030000	403400000	0	0	0	0	0	0	0	0	0	0	0	0	0	0	0		TraesCS4D01G157600	216533975	216534172	40S ribosomal protein S28	0	3.45113e+08	0	0	0	0	0
TraesCS7B01G217200	Calmodulin	226090000	200320000	159600000	476110000	355530000	397730000	844150000	656300000	522920000	412310000	446050000	363010000	296820000	271960000	243380000	445790000	537670000	416550000	308990000	0	253510000		TraesCS7B01G217200	400633985	400634431	Calmodulin	1.95337e+08	409790000	6.74457e+08	4.07123e+08	270720000	466670000	187500000
TraesCS1D01G225400	Ran-binding protein 1	0	0	0	276890000	233770000	291110000	1120800000	1245200000	875890000	223990000	155070000	194420000	200300000	167080000	178010000	119730000	194540000	181780000	0	0	0		TraesCS1D01G225400	314006534	314009106	Ran-binding protein 1	0	2.67257e+08	1080630000	191160000	1.81797e+08	165350000	0
TraesCS4D01G266700	Myo-inositol 1-phosphate synthase	0	0	0	210140000	126950000	60553000	1340800000	1201500000	1040300000	8823500000	8233600000	9845700000	0	0	0	0	0	0	84821000	0	0		TraesCS4D01G266700	437515055	437519023	Myo-inositol 1-phosphate synthase	0	1.32548e+08	1194200000	8967600000	0	0	2.82737e+07
TraesCS4D01G229300	Ribosomal protein l7ae	0	0	0	413210000	470800000	358820000	1145000000	956010000	1492200000	319680000	312810000	213640000	479700000	361360000	292520000	0	225510000	0	0	0	0		TraesCS4D01G229300	388952245	388953646	Ribosomal protein l7ae	0	4.14277e+08	1.19774e+09	2.82043e+08	377860000	75170000	0
TraesCS5D01G492400	Actin-depolymerizing factor	130800000	162010000	153070000	417990000	468620000	345190000	1114600000	1232100000	1254600000	325180000	435640000	324070000	715050000	849350000	726550000	455760000	846800000	509800000	102630000	255560000	169570000		TraesCS5D01G492400	525659168	525660643	Actin-depolymerizing factor	1.48627e+08	410600000	1.20043e+09	361630000	763650000	604120000	175920000
TraesCS3B01G280400	WD-40 repeat protein	0	0	0	512770000	427610000	325230000	878140000	968470000	1711400000	948010000	1548300000	1802700000	529730000	589400000	568470000	0	0	272260000	535050000	216620000	536090000		TraesCS3B01G280400	450376362	450383632	WD-40 repeat protein	0	421870000	1.186e+09	1.433e+09	5.62533e+08	9.07533e+07	4.29253e+08
TraesCS5D01G381600	Methyl-CpG binding domain containing protein, expressed	0	0	0	537130000	359510000	471610000	1117400000	942040000	794150000	402160000	238240000	237520000	267650000	224730000	138710000	0	110100000	211650000	0	0	0		TraesCS5D01G381600	451879438	451885013	Methyl-CpG binding domain containing protein, expressed	0	4.56083e+08	9.51197e+08	292640000	2.10363e+08	107250000	0
TraesCS1D01G276700	60S acidic ribosomal protein	148030000	173280000	145020000	701670000	593530000	807760000	1224200000	1032600000	899990000	511880000	507350000	350080000	332780000	281100000	226720000	0	175160000	243060000	474110000	0	311400000		TraesCS1D01G276700	373367008	373369011	60S acidic ribosomal protein	1.55443e+08	7.00987e+08	1.05226e+09	4.56437e+08	280200000	1.39407e+08	2.61837e+08
TraesCS1D01G412200	Aspartic proteinase	662590000	795940000	619640000	2611000000	2377100000	1996700000	1455600000	1712600000	1849000000	4610900000	3850600000	3426500000	10260000000	9961900000	7710700000	4282900000	5264600000	5521400000	4456700000	2956500000	4608700000		TraesCS1D01G412200	473634248	473639273	Aspartic proteinase	6.92723e+08	2.32827e+09	1672400000	3.96267e+09	9.31087e+09	5.02297e+09	4007300000
TraesCS1D01G220400	Serine hydroxymethyltransferase	0	56548000	0	674670000	660240000	693910000	1100000000	843720000	608840000	566360000	465700000	514580000	632500000	739340000	708000000	1152800000	994860000	1169200000	818860000	670750000	764830000		TraesCS1D01G220400	308179449	308182749	Serine hydroxymethyltransferase	1.88493e+07	6.76273e+08	8.50853e+08	5.15547e+08	693280000	1105620000	751480000
TraesCS4A01G417400	30S ribosomal protein S10	388470000	433400000	226880000	857480000	582470000	511300000	748340000	685160000	1183500000	984520000	659300000	800120000	1174100000	847710000	859910000	881770000	493240000	927370000	551380000	406490000	612670000		TraesCS4A01G417400	687315819	687317351	30S ribosomal protein S10	3.49583e+08	6.50417e+08	8.72333e+08	8.14647e+08	9.60573e+08	767460000	5.23513e+08
TraesCS1A01G403900	Kinase-related protein DUF1296	0	0	0	372840000	0	362320000	1067800000	866340000	709590000	0	0	0	0	0	0	0	0	0	0	0	0		TraesCS1A01G403900	567318504	567326918	Kinase-related protein DUF1296	0	2.45053e+08	8.81243e+08	0	0	0	0
TraesCS1B01G168200	RNA-binding protein-like	0	0	0	477870000	392300000	494580000	1053400000	961820000	1021000000	322170000	323720000	246310000	230470000	229440000	161810000	161760000	240030000	209640000	176300000	0	127130000		TraesCS1B01G168200	297724033	297726529	RNA-binding protein-like	0	4.54917e+08	1.01207e+09	297400000	207240000	203810000	1.01143e+08
TraesCS5D01G118800	Adenylate kinase	75656000	142250000	129270000	630940000	558280000	676900000	1079300000	903330000	804680000	520140000	516400000	544250000	478550000	493600000	417890000	736740000	512270000	544560000	588860000	286140000	579070000		TraesCS5D01G118800	160064644	160069139	Adenylate kinase	1.15725e+08	622040000	9.29103e+08	526930000	4.63347e+08	5.97857e+08	484690000
TraesCS5D01G409600	Subtilisin-like protease	80349000	40363000	0	263090000	65336000	230100000	1096900000	781040000	730340000	242740000	138500000	185060000	296680000	292130000	368640000	121200000	378540000	235580000	0	0	0		TraesCS5D01G409600	473115446	473117740	Subtilisin-like protease	4.02373e+07	1.86175e+08	8.69427e+08	1.88767e+08	319150000	2.45107e+08	0
TraesCS3A01G270300	Peroxiredoxin	332030000	314580000	0	1034500000	890490000	790330000	957360000	1210100000	1142600000	259180000	747820000	474580000	874590000	657590000	467720000	814810000	662380000	629150000	373520000	357240000	335180000		TraesCS3A01G270300	497646898	497649055	Peroxiredoxin	2.15537e+08	9.05107e+08	1.10335e+09	493860000	6.66633e+08	7.02113e+08	3.55313e+08
TraesCS3B01G148800	Avr9/Cf-9 rapidly elicited protein	0	0	0	0	0	0	0	0	0	0	0	0	0	0	354810000	0	0	0	0	0	0		TraesCS3B01G148800	140393821	140394567	Avr9/Cf-9 rapidly elicited protein	0	0	0	0	118270000	0	0
TraesCS2B01G078300	40S ribosomal protein S6	0	0	0	1052400000	821290000	498900000	1237100000	2048700000	1572600000	1558700000	1864600000	1899000000	834290000	481150000	524650000	526550000	165630000	694620000	0	1015600000	327300000		TraesCS2B01G078300	43629769	43631863	40S ribosomal protein S6	0	7.90863e+08	1.61947e+09	1774100000	6.13363e+08	4.62267e+08	4.47633e+08
TraesCS5D01G492900	70-kDa heat shock protein	0	0	0	341210000	198820000	187970000	1050200000	1492500000	1490900000	387320000	621630000	1133100000	1026600000	1236800000	1356500000	911070000	844000000	807670000	701500000	440710000	401670000		TraesCS5D01G492900	525783318	525788300	70-kDa heat shock protein	0	2.42667e+08	1.34453e+09	7.14017e+08	1.20663e+09	8.54247e+08	5.14627e+08
TraesCS6B01G213700	Aminopeptidase	359160000	302140000	43214000	2091700000	1571400000	1921500000	1099000000	589990000	656220000	1202300000	982890000	1092800000	641250000	908690000	1425100000	598300000	576200000	426390000	186540000	237400000	549320000		TraesCS6B01G213700	288648462	288656985	Aminopeptidase	234838000	1.86153e+09	7.81737e+08	1.09266e+09	991680000	533630000	324420000
TraesCS5D01G219500	10 kDa chaperonin	6456200000	6943500000	5329400000	1117800000	808100000	957500000	1212500000	1094400000	1026700000	605660000	574840000	587070000	364350000	241980000	242340000	346450000	191890000	243310000	888480000	136970000	833590000		TraesCS5D01G219500	328720304	328724456	10 kDa chaperonin	6.24303e+09	9.61133e+08	1111200000	589190000	282890000	260550000	619680000
TraesCS4A01G169100	Translationally-controlled tumor protein	245990000	365770000	392710000	593500000	632350000	571710000	1020100000	1461800000	1363700000	617370000	738750000	543930000	774460000	780510000	777920000	1370800000	1139500000	847340000	613530000	834400000	658300000		TraesCS4A01G169100	424371323	424372963	Translationally-controlled tumor protein	3.34823e+08	5.99187e+08	1.28187e+09	633350000	777630000	1.11921e+09	7.02077e+08
TraesCS1D01G153900	Malate dehydrogenase	95834000	236400000	194980000	1432100000	1354300000	681260000	1005600000	1495900000	1919500000	1791900000	2478400000	3184500000	1909100000	1646000000	2768700000	3342300000	1554300000	2296700000	1839600000	1287900000	3044900000		TraesCS1D01G153900	214398012	214400705	Malate dehydrogenase	175738000	1.15589e+09	1.47367e+09	2.48493e+09	2.10793e+09	2.39777e+09	2.05747e+09
TraesCS1D01G266000	Wound-induced protease inhibitor	6055800000	5405700000	3989800000	1917300000	6497500000	3813600000	1704500000	484000000	1302100000	0	0	0	155860000	144160000	140250000	0	0	0	0	0	0		TraesCS1D01G266000	361907511	361908094	Wound-induced protease inhibitor	5.15043e+09	4.07613e+09	1.16353e+09	0	1.46757e+08	0	0
TraesCS7A01G190700	Glutathione S-transferase	282590000	384860000	329920000	0	0	0	0	0	0	0	0	0	380590000	0	0	0	0	0	0	0	0		TraesCS7A01G190700	148479968	148494477	Glutathione S-transferase	3.32457e+08	0	0	0	1.26863e+08	0	0
TraesCS5D01G167000	Polyadenylate-binding protein	0	46523000	0	243500000	133100000	228470000	1038400000	1115100000	1352300000	0	28867000	130060000	115850000	106190000	135200000	106330000	161100000	149500000	0	0	0		TraesCS5D01G167000	260488660	260493039	Polyadenylate-binding protein	1.55077e+07	201690000	1168600000	5.29757e+07	119080000	1.38977e+08	0
TraesCS7A01G036200	60 kDa chaperonin	7199800000	6010600000	5925500000	778150000	666920000	602720000	951130000	1267600000	1427400000	240110000	505760000	467520000	2724500000	3357800000	2627300000	1326800000	1848600000	1427500000	761350000	225590000	568950000		TraesCS7A01G036200	16297754	16303420	60 kDa chaperonin	6.37863e+09	6.82597e+08	1.21538e+09	4.04463e+08	2903200000	1534300000	518630000
TraesCS5D01G361000	UTP--glucose-1-phosphate uridylyltransferase	387410000	482760000	518210000	3602600000	3464200000	2192500000	1511300000	2053800000	1930700000	5210400000	6321500000	7629200000	4804900000	4921800000	5514700000	4262400000	4845600000	3398400000	1016800000	1448500000	2049400000		TraesCS5D01G361000	440642345	440647772	UTP--glucose-1-phosphate uridylyltransferase	4.62793e+08	3.08643e+09	1.83193e+09	6.38703e+09	5.08047e+09	4168800000	1504900000
TraesCS4A01G401100	Nucleosome assembly protein 1-1	0	0	0	610250000	544010000	597560000	1142400000	1380300000	1649200000	275280000	381710000	182600000	378000000	329260000	338870000	157820000	379250000	0	0	0	0		TraesCS4A01G401100	675131531	675135181	Nucleosome assembly protein 1-1	0	583940000	1.39063e+09	2.79863e+08	348710000	1.79023e+08	0
TraesCS5A01G347800	LysM domain GPI-anchored protein	0	0	0	526670000	401420000	541520000	1009400000	711750000	636200000	342160000	344760000	284000000	66581000	0	0	0	0	0	0	0	0		TraesCS5A01G347800	550718963	550721611	LysM domain GPI-anchored protein	0	489870000	7.85783e+08	323640000	2.21937e+07	0	0
TraesCS3B01G471100	Dek protein	0	0	0	321940000	341860000	309740000	641900000	1082000000	829500000	258120000	258160000	232520000	0	0	0	0	0	0	0	0	0		TraesCS3B01G471100	719773332	719778924	Dek protein	0	3.24513e+08	8.51133e+08	249600000	0	0	0
TraesCS2B01G553100	Beta xylosidase	1066200000	1069300000	713070000	1041500000	837560000	1167000000	918580000	789430000	590570000	1097500000	1042900000	1145400000	1043700000	981820000	710820000	215790000	897940000	849860000	394910000	727980000	318230000		TraesCS2B01G553100	748720691	748727382	Beta xylosidase	9.49523e+08	1.01535e+09	7.66193e+08	1.09527e+09	9.12113e+08	654530000	4.80373e+08
TraesCS1B01G382700	Pectin lyase-like superfamily protein	0	0	0	328540000	381310000	515840000	1061700000	992170000	1003400000	183250000	169590000	134810000	0	0	0	0	0	0	0	0	0		TraesCS1B01G382700	614942609	614944658	Pectin lyase-like superfamily protein	0	4.08563e+08	1019090000	162550000	0	0	0
TraesCS1D01G177400	Actin	135410000	258070000	245650000	1738000000	1984700000	1704300000	1023800000	1341400000	1558300000	985760000	1163100000	1074500000	1723900000	1573600000	2160400000	559780000	789300000	593170000	435640000	617090000	602230000		TraesCS1D01G177400	252527928	252529385	Actin	2.13043e+08	1809000000	1.30783e+09	1.07445e+09	1819300000	6.47417e+08	5.51653e+08
TraesCS4B01G180700	NADH:ubiquinone oxidoreductase subunit	170240000	179760000	355760000	477040000	325750000	474060000	500760000	518330000	499240000	419660000	426960000	345500000	404890000	470470000	296350000	0	216560000	241150000	279560000	0	0		TraesCS4B01G180700	395731853	395734451	NADH:ubiquinone oxidoreductase subunit	2.35253e+08	4.25617e+08	506110000	3.97373e+08	390570000	152570000	9.31867e+07
TraesCS4D01G095100	Proteasome subunit beta type	270750000	299470000	243160000	979670000	820850000	865190000	916180000	688230000	530710000	891380000	862720000	922000000	197020000	200380000	197230000	310740000	533300000	311900000	112450000	0	173200000		TraesCS4D01G095100	70359561	70361533	Proteasome subunit beta type	2.71127e+08	888570000	7.11707e+08	8.92033e+08	198210000	3.85313e+08	9.52167e+07
TraesCS5D01G094300	Yop proteins translocation protein X	0	0	0	398370000	339460000	390260000	834710000	914440000	656400000	149780000	408820000	109120000	0	0	0	0	0	0	0	0	0		TraesCS5D01G094300	103985091	103985674	Yop proteins translocation protein X	0	376030000	801850000	2.22573e+08	0	0	0
TraesCS6D01G258600	Thioredoxin reductase	221820000	233670000	216350000	868510000	755660000	877290000	753760000	628710000	625230000	534850000	602880000	682820000	205010000	237360000	267430000	0	0	0	0	0	52883000		TraesCS6D01G258600	364494217	364496919	Thioredoxin reductase	2.23947e+08	833820000	6.69233e+08	606850000	236600000	0	1.76277e+07
TraesCS4B01G212300	Heat-shock protein, putative	0	0	0	118440000	166600000	0	1077500000	1059100000	1277400000	0	0	0	0	0	0	106370000	0	0	202450000	0	137530000		TraesCS4B01G212300	450685882	450686349	Heat-shock protein, putative	0	9.50133e+07	1138000000	0	0	3.54567e+07	1.13327e+08
TraesCS5A01G469300	40S ribosomal protein S26	0	0	0	765040000	737220000	373290000	1173700000	1216800000	1388800000	1281700000	1467000000	1484700000	1268700000	0	361610000	574580000	0	712310000	0	925400000	347150000		TraesCS5A01G469300	646347812	646349667	40S ribosomal protein S26	0	6.25183e+08	1.25977e+09	1.41113e+09	5.43437e+08	4.28963e+08	4.24183e+08
TraesCS1D01G362700	Aldehyde dehydrogenase	146120000	145620000	99794000	683830000	488270000	726490000	797090000	511570000	432240000	2169800000	1653700000	1725600000	787910000	949830000	1011100000	550570000	848210000	431680000	107780000	751850000	209840000		TraesCS1D01G362700	444855161	444861828	Aldehyde dehydrogenase	1.30511e+08	6.32863e+08	580300000	1849700000	916280000	6.10153e+08	356490000
TraesCS3A01G257000	VIP1 protein	152220000	193820000	193520000	813980000	605730000	707240000	905300000	886540000	752240000	695280000	651230000	493610000	123460000	111840000	0	120830000	208240000	195280000	154650000	0	197790000		TraesCS3A01G257000	478910907	478911545	VIP1 protein	1.79853e+08	7.08983e+08	8.48027e+08	6.13373e+08	7.84333e+07	1.74783e+08	117480000
TraesCS2D01G325800	Prohibitin	131120000	280520000	0	1430700000	1430900000	1346000000	1149600000	1998800000	1883200000	2024000000	2519800000	1658100000	1081900000	944050000	398230000	268470000	653080000	274580000	0	0	0		TraesCS2D01G325800	419051165	419052022	Prohibitin	1.37213e+08	1.40253e+09	1677200000	2067300000	808060000	398710000	0
TraesCS6B01G424800	50S ribosomal protein L14	0	0	0	349140000	318140000	249030000	698580000	763510000	608950000	626520000	797840000	584570000	210670000	184020000	127640000	744320000	256750000	1016600000	0	574580000	167590000		TraesCS6B01G424800	694125482	694127466	50S ribosomal protein L14	0	3.05437e+08	6.90347e+08	6.69643e+08	174110000	6.72557e+08	247390000
TraesCS2D01G111100	60S ribosomal protein L22, putative	0	0	0	548880000	510140000	390480000	881490000	772490000	741450000	933090000	727870000	849490000	315030000	221830000	290190000	746550000	171500000	628900000	0	0	744530000		TraesCS2D01G111100	61809555	61810658	60S ribosomal protein L22, putative	0	4.83167e+08	7.98477e+08	8.36817e+08	2.75683e+08	515650000	2.48177e+08
TraesCS7D01G306600	60S acidic ribosomal protein P0	330250000	385270000	318200000	689840000	640980000	557090000	979820000	968610000	1039400000	505720000	550970000	740450000	1457500000	1223000000	1477500000	959820000	792760000	1012000000	569610000	511020000	630860000		TraesCS7D01G306600	388021772	388024143	60S acidic ribosomal protein P0	3.44573e+08	6.29303e+08	9.95943e+08	5.99047e+08	1386000000	9.21527e+08	5.70497e+08
TraesCS7A01G272500	Acyl carrier protein	0	0	0	0	0	527160000	0	0	0	0	0	0	0	0	0	0	0	0	0	0	0		TraesCS7A01G272500	285792216	285794673	Acyl carrier protein	0	175720000	0	0	0	0	0
TraesCS7D01G105500	Proteasome subunit beta type	159460000	168700000	144520000	514230000	458120000	599620000	814570000	576830000	452340000	497960000	488570000	542090000	188980000	228910000	238260000	0	237350000	125000000	125220000	0	284870000		TraesCS7D01G105500	63936612	63939081	Proteasome subunit beta type	157560000	523990000	614580000	509540000	2.18717e+08	1.20783e+08	1.36697e+08
TraesCS2B01G375100	50S ribosomal protein L23	0	0	0	1422200000	1206800000	1081200000	747260000	854860000	673070000	1164400000	1263000000	1246800000	421330000	291040000	221190000	685330000	832260000	682480000	0	0	238600000		TraesCS2B01G375100	536639273	536640267	50S ribosomal protein L23	0	1.23673e+09	7.58397e+08	1.22473e+09	3.11187e+08	7.33357e+08	7.95333e+07
TraesCS4D01G140800	70 kDa heat shock protein	0	0	0	194510000	206900000	137150000	903980000	1164500000	1191300000	389930000	807140000	1132500000	631360000	753940000	1084700000	231140000	391790000	204000000	340050000	0	370680000		TraesCS4D01G140800	124259745	124263243	70 kDa heat shock protein	0	179520000	1.08659e+09	7.76523e+08	8.23333e+08	2.75643e+08	236910000
TraesCS4D01G267800	Cell division cycle protein 48-like protein	0	0	0	299230000	240300000	57712000	902400000	1223600000	1577100000	208970000	392020000	374300000	851280000	1124900000	2094100000	363190000	551330000	277380000	61071000	0	191040000		TraesCS4D01G267800	438790145	438794178	Cell division cycle protein 48-like protein	0	1.99081e+08	1.23437e+09	3.25097e+08	1356760000	397300000	84037000
TraesCS2A01G571300	Peroxidase	44281000	60405000	49152000	1191600000	941770000	1341900000	612330000	209050000	504700000	758100000	552990000	645650000	53475000	149220000	69360000	0	0	0	0	0	0		TraesCS2A01G571300	768266008	768267120	Peroxidase	5.12793e+07	1.15842e+09	4.42027e+08	6.52247e+08	90685000	0	0
TraesCS2A01G170800	50S ribosomal protein L15	0	0	0	1221000000	1413000000	1140300000	795970000	1167400000	1295400000	1645200000	1633500000	1633400000	904730000	456320000	252480000	675960000	0	367420000	0	702210000	244320000		TraesCS2A01G170800	126472284	126472721	50S ribosomal protein L15	0	1258100000	1.08626e+09	1.63737e+09	5.37843e+08	3.47793e+08	315510000
TraesCS3B01G457100	26S protease regulatory subunit-like protein	0	0	0	123240000	79020000	72904000	934370000	1357300000	1247300000	0	33553000	41801000	429850000	431310000	450160000	0	335930000	189130000	0	0	0		TraesCS3B01G457100	698421986	698429141	26S protease regulatory subunit-like protein	0	9.17213e+07	1.17966e+09	25118000	4.37107e+08	175020000	0
TraesCS4A01G044700	40S ribosomal protein S3a	0	0	0	1880300000	1639300000	1046300000	895590000	1109200000	995020000	1753400000	2592800000	2584800000	759570000	592010000	867550000	958070000	442290000	763770000	0	0	530380000		TraesCS4A01G044700	37044345	37046529	40S ribosomal protein S3a	0	1.52197e+09	9.99937e+08	2.31033e+09	739710000	7.21377e+08	1.76793e+08
TraesCS1D01G454400	Histone deacetylase-like protein	0	0	0	859680000	520920000	514610000	270980000	514080000	861870000	519070000	627650000	468560000	476250000	516890000	459720000	231920000	0	251720000	330380000	488330000	302200000		TraesCS1D01G454400	495111245	495113949	Histone deacetylase-like protein	0	6.31737e+08	5.48977e+08	5.38427e+08	4.84287e+08	1.61213e+08	3.73637e+08
TraesCS1B01G141900	Proteasome subunit beta type	210220000	152350000	122030000	631900000	462540000	602490000	754870000	627600000	544550000	438260000	616160000	577110000	0	0	0	0	0	0	283170000	0	241060000		TraesCS1B01G141900	189703745	189705900	Proteasome subunit beta type	1.61533e+08	5.65643e+08	642340000	5.43843e+08	0	0	1.74743e+08
TraesCS2A01G386800	Hsp70-Hsp90 organizing protein 1	0	0	0	24515000	0	0	895160000	875940000	731180000	0	0	0	113010000	98788000	101600000	100870000	107110000	193670000	35272000	0	0		TraesCS2A01G386800	632604588	632607489	Hsp70-Hsp90 organizing protein 1	0	8.17167e+06	8.34093e+08	0	104466000	1.33883e+08	1.17573e+07
TraesCS7D01G449300	Elongation factor	0	33889000	0	883610000	984130000	774680000	901490000	914790000	1135500000	344110000	322480000	384200000	990610000	1148800000	1502500000	704150000	749390000	804920000	241520000	0	327800000		TraesCS7D01G449300	568596319	568601195	Elongation factor	1.12963e+07	8.80807e+08	9.83927e+08	3.50263e+08	1213970000	752820000	1.89773e+08
TraesCS7B01G258800	Lactoylglutathione lyase	61638000	125960000	0	542970000	588560000	601170000	854500000	1291500000	1374800000	538950000	641700000	411970000	1691200000	1811100000	1922100000	1502500000	1301700000	1557300000	2113700000	1326500000	1480600000		TraesCS7B01G258800	479232895	479238195	Lactoylglutathione lyase	6.25327e+07	5.77567e+08	1173600000	5.30873e+08	1.80813e+09	1.45383e+09	1.64027e+09
TraesCS1D01G114100	Ribosomal protein	0	0	0	1186900000	716160000	485370000	810350000	899370000	848100000	1279300000	1142300000	1054100000	456980000	271450000	0	528930000	157840000	914500000	0	0	256450000		TraesCS1D01G114100	110334621	110336281	Ribosomal protein	0	7.96143e+08	8.52607e+08	1.15857e+09	242810000	5.33757e+08	8.54833e+07
TraesCS4A01G194400	Non-specific lipid-transfer protein	0	0	0	634910000	734110000	976430000	791490000	763620000	493250000	308600000	108060000	136050000	712640000	1038900000	1198500000	415910000	1087800000	1264800000	0	917550000	721130000		TraesCS4A01G194400	476145519	476146036	Non-specific lipid-transfer protein	0	7.81817e+08	6.82787e+08	1.84237e+08	9.83347e+08	9.22837e+08	5.46227e+08
TraesCS6A01G261700	UPF0160 protein MYG1, mitochondrial	169350000	160310000	0	412940000	341740000	387220000	637140000	605130000	425900000	276940000	250500000	190510000	0	112580000	98155000	0	179130000	0	0	0	0		TraesCS6A01G261700	484858099	484863089	UPF0160 protein MYG1, mitochondrial	1.09887e+08	3.80633e+08	5.56057e+08	2.39317e+08	70245000	59710000	0
TraesCS7D01G361000	ATP synthase subunit beta	1562800000	1610700000	1611400000	1554900000	1712500000	1444100000	989550000	1313900000	1249800000	1626800000	1721900000	1674700000	1591000000	1877100000	1391200000	686470000	1129400000	730330000	112650000	0	125130000		TraesCS7D01G361000	463878242	463885149	ATP synthase subunit beta	1.59497e+09	1570500000	1.18442e+09	1.67447e+09	1.61977e+09	8.48733e+08	79260000
TraesCS3A01G391100	Fructose-bisphosphate aldolase	762150000	784790000	762050000	1439800000	1484100000	1331600000	1104100000	1308900000	1327900000	1962900000	1775800000	2372800000	2153000000	2116200000	2844000000	2027400000	1325100000	1662000000	3003500000	1603200000	2409100000		TraesCS3A01G391100	639084974	639086910	Fructose-bisphosphate aldolase	7.69663e+08	1418500000	1.24697e+09	2.03717e+09	2.37107e+09	1671500000	2338600000
TraesCS3B01G457900	RNA-binding protein	0	0	0	672270000	576650000	619670000	791460000	599110000	679040000	250640000	264870000	0	0	0	0	0	0	0	0	0	0		TraesCS3B01G457900	700358851	700360772	RNA-binding protein	0	6.22863e+08	689870000	1.71837e+08	0	0	0
TraesCS3A01G055600	14-3-3 protein	204100000	238780000	250960000	568880000	601380000	525220000	840940000	1163900000	1303600000	331250000	377120000	331400000	1072300000	855660000	820630000	620060000	635540000	724760000	763080000	451270000	695880000		TraesCS3A01G055600	32150059	32151837	14-3-3 protein	231280000	565160000	1.10281e+09	346590000	9.16197e+08	660120000	6.36743e+08
TraesCS7D01G278100	RNA-binding protein	8345100000	10547000000	9580800000	580830000	310070000	321450000	745620000	590020000	687830000	293700000	291470000	292120000	617570000	512220000	301370000	0	360250000	0	0	0	0		TraesCS7D01G278100	267875138	267876965	RNA-binding protein	9.49097e+09	4.04117e+08	674490000	292430000	4.77053e+08	1.20083e+08	0
TraesCS1D01G346100	Mitochondrial-processing peptidase subunit alpha	0	0	0	297720000	421610000	392540000	370210000	431660000	467020000	247690000	281850000	308430000	438850000	618010000	402100000	0	0	82653000	0	0	0		TraesCS1D01G346100	433899372	433905201	Mitochondrial-processing peptidase subunit alpha	0	3.70623e+08	4.22963e+08	2.79323e+08	486320000	27551000	0
TraesCS7A01G206300	Uv excision repair protein rad23, putative	173280000	199900000	0	452360000	380790000	507950000	827700000	695620000	645650000	473380000	425060000	392390000	401780000	385080000	294080000	487880000	370000000	529990000	783570000	456130000	609050000		TraesCS7A01G206300	168869611	168875041	Uv excision repair protein rad23, putative	1.24393e+08	4.47033e+08	722990000	4.30277e+08	3.60313e+08	4.62623e+08	616250000
TraesCS2D01G291300	ATP synthase subunit d, mitochondrial	70076000	82440000	0	1241700000	949080000	1143300000	1180500000	1047600000	1047400000	1231500000	878420000	802120000	1169600000	1088000000	683270000	621300000	1038500000	942350000	508090000	140340000	770340000		TraesCS2D01G291300	373418632	373420511	ATP synthase subunit d, mitochondrial	5.08387e+07	1111360000	1.09183e+09	970680000	980290000	8.67383e+08	4.72923e+08
TraesCS5B01G195600	Heat shock factor-binding protein 1	0	0	0	0	0	184820000	768740000	546250000	443590000	125280000	0	0	0	0	0	0	0	167450000	0	0	0		TraesCS5B01G195600	353036619	353038108	Heat shock factor-binding protein 1	0	6.16067e+07	5.86193e+08	41760000	0	5.58167e+07	0
TraesCS7D01G162300	10 kDa chaperonin	8678000000	9827600000	7269300000	583700000	479720000	680920000	925220000	644190000	655600000	644370000	599810000	609610000	368330000	292550000	149800000	0	0	99771000	372250000	201040000	0		TraesCS7D01G162300	112322541	112324181	10 kDa chaperonin	8.59163e+09	5.81447e+08	741670000	617930000	2.70227e+08	33257000	1.91097e+08
TraesCS4A01G332100	Nascent polypeptide-associated complex subunit beta	137090000	196050000	0	286840000	221200000	256260000	668120000	534800000	873050000	0	158280000	0	287550000	238230000	173650000	314290000	261970000	214320000	0	0	0		TraesCS4A01G332100	616507393	616508992	Nascent polypeptide-associated complex subunit beta	1.11047e+08	2.54767e+08	691990000	52760000	2.33143e+08	2.63527e+08	0
TraesCS2D01G112200	splicing factor-like protein	0	0	0	238630000	149390000	171570000	599960000	547320000	576650000	134710000	222300000	133080000	155290000	173130000	132420000	0	237270000	139310000	0	0	0		TraesCS2D01G112200	62285235	62288737	splicing factor-like protein	0	186530000	5.74643e+08	1.63363e+08	1.53613e+08	1.25527e+08	0
TraesCS7A01G498700	Histone H2B	0	0	0	0	0	0	409240000	529530000	880860000	0	0	0	318360000	256280000	221820000	0	249880000	281800000	0	0	0		TraesCS7A01G498700	689252468	689252668	Histone H2B	0	0	6.06543e+08	0	2.65487e+08	1.77227e+08	0
TraesCS7A01G360900	RNA-binding family protein	0	0	0	267140000	184030000	227300000	773330000	548070000	546450000	185220000	170660000	182240000	0	101330000	0	0	122160000	98546000	0	0	0		TraesCS7A01G360900	534402749	534409477	RNA-binding family protein	0	2.26157e+08	6.22617e+08	1.79373e+08	3.37767e+07	7.35687e+07	0
TraesCS6D01G004800	tetratricopeptide repeat (TPR)-containing protein	0	0	0	264490000	308220000	218160000	671030000	839350000	872110000	161610000	220920000	174770000	352770000	253700000	279920000	296610000	316160000	257220000	214120000	0	269190000		TraesCS6D01G004800	2246606	2250464	tetratricopeptide repeat (TPR)-containing protein	0	2.63623e+08	7.94163e+08	1.85767e+08	2.95463e+08	2.89997e+08	1.61103e+08
TraesCS2D01G248400	Oxygen-evolving enhancer protein 1	34876000000	33991000000	34580000000	473880000	42918000	91098000	1189600000	1085400000	1071900000	1099300000	894770000	758740000	3529500000	3068000000	2583200000	2087800000	2011400000	1930800000	3012900000	591070000	3651700000		TraesCS2D01G248400	292289183	292290255	Oxygen-evolving enhancer protein 1	3.44823e+10	202632000	1.11563e+09	9.17603e+08	3.06023e+09	2010000000	2.41856e+09
TraesCS7B01G254000	GTP-binding nuclear protein	0	0	0	263530000	247860000	213670000	734570000	853570000	799940000	124970000	124220000	122370000	305830000	319580000	281100000	668510000	220700000	1061800000	661170000	0	520340000		TraesCS7B01G254000	468122683	468124775	GTP-binding nuclear protein	0	2.41687e+08	7.96027e+08	1.23853e+08	302170000	6.50337e+08	3.93837e+08
TraesCS1D01G156700	Nascent polypeptide-associated complex subunit beta	91148000	143470000	0	330590000	262000000	363430000	749930000	676080000	743560000	190050000	183670000	147770000	308290000	176940000	164400000	118420000	180980000	158770000	144070000	0	130640000		TraesCS1D01G156700	220888701	220889901	Nascent polypeptide-associated complex subunit beta	78206000	3.18673e+08	723190000	173830000	2.16543e+08	1.52723e+08	91570000
TraesCS1D01G283800	60S ribosomal protein L36	0	0	0	674410000	514210000	385480000	743070000	901640000	771600000	745710000	712000000	743260000	345640000	196430000	0	545080000	317220000	632750000	0	243500000	181570000		TraesCS1D01G283800	382203567	382205518	60S ribosomal protein L36	0	524700000	8.05437e+08	7.33657e+08	180690000	498350000	141690000
TraesCS3D01G151300	Multiprotein-bridging factor, putative	0	0	0	133730000	155160000	224400000	536060000	459580000	229450000	243790000	0	0	321190000	252090000	258080000	217730000	69021000	299800000	309990000	519630000	478260000		TraesCS3D01G151300	116031553	116034667	Multiprotein-bridging factor, putative	0	1.71097e+08	4.08363e+08	8.12633e+07	277120000	195517000	435960000
TraesCS1D01G101600	40S ribosomal protein S4	0	0	0	1024800000	972560000	505980000	997280000	1219700000	1018100000	1329600000	1735300000	2149800000	491070000	477400000	777510000	898560000	514920000	709790000	470660000	308500000	704230000		TraesCS1D01G101600	89239460	89241335	40S ribosomal protein S4	0	8.34447e+08	1078360000	1.73823e+09	5.81993e+08	7.07757e+08	4.94463e+08
TraesCS7D01G494400	Ubiquitin, putative	0	0	0	240690000	147630000	189820000	777870000	541590000	387250000	0	0	269430000	267360000	246290000	237290000	0	165930000	305620000	0	0	232730000		TraesCS7D01G494400	602090019	602092448	Ubiquitin, putative	0	1.92713e+08	5.68903e+08	89810000	2.50313e+08	1.57183e+08	7.75767e+07
TraesCS1A01G099500	Dihydrolipoyl dehydrogenase	292160000	265290000	256050000	598190000	473140000	495070000	820760000	636560000	550200000	855540000	718260000	885080000	611400000	698610000	784750000	719120000	884830000	957650000	583280000	803700000	624190000		TraesCS1A01G099500	95855104	95860805	Dihydrolipoyl dehydrogenase	2.71167e+08	5.22133e+08	6.69173e+08	8.19627e+08	6.98253e+08	8.53867e+08	670390000
TraesCS7D01G348900	Alba DNA/RNA-binding protein	0	0	0	163090000	157150000	194270000	676370000	607540000	627830000	94873000	129550000	0	212330000	189630000	0	0	0	0	123070000	93815000	137280000		TraesCS7D01G348900	448756288	448757874	Alba DNA/RNA-binding protein	0	1.71503e+08	6.37247e+08	7.48077e+07	1.33987e+08	0	118055000
TraesCS5B01G088200	Pathogenesis-related thaumatin-like protein	0	0	0	2500900000	1964900000	2923000000	588100000	1115700000	1289300000	0	274200000	174220000	0	0	0	0	0	0	0	0	0		TraesCS5B01G088200	113327494	113327973	Pathogenesis-related thaumatin-like protein	0	2.46293e+09	997700000	1.49473e+08	0	0	0
TraesCS2D01G175700	40S ribosomal protein SA	86109000	135570000	0	896610000	788180000	443750000	852230000	1049900000	1047100000	1165500000	1820000000	2460900000	1407100000	1373700000	1378500000	1451300000	1125300000	1218700000	674900000	1169500000	1318700000		TraesCS2D01G175700	119263172	119265171	40S ribosomal protein SA	73893000	7.09513e+08	9.83077e+08	1.81547e+09	1.38643e+09	1265100000	1.05437e+09
TraesCS5A01G505000	Aconitate hydratase	69228000	159310000	140450000	2890800000	2324300000	3280000000	926970000	531200000	576930000	2044100000	1582000000	1860600000	439100000	230960000	468060000	169620000	453760000	232920000	0	0	88650000		TraesCS5A01G505000	670407359	670414289	Aconitate hydratase	122996000	2831700000	6.78367e+08	1828900000	3.79373e+08	2.85433e+08	29550000
TraesCS4D01G009200	Monodehydroascorbate reductase	1349100000	1125300000	837400000	1763600000	1407700000	1764500000	886070000	691980000	526430000	1764500000	1465500000	1931700000	1266800000	1445500000	1626800000	893200000	1473800000	1074900000	678600000	1120500000	1444400000		TraesCS4D01G009200	4358188	4361741	Monodehydroascorbate reductase	1.10393e+09	1.64527e+09	7.01493e+08	1.72057e+09	1.44637e+09	1147300000	1.08117e+09
TraesCS1A01G407100	Prohibitin	0	42608000	0	554960000	416840000	484770000	696850000	892300000	1085000000	534200000	605240000	525640000	650260000	642200000	311000000	0	354310000	127610000	0	0	0		TraesCS1A01G407100	569466125	569468831	Prohibitin	1.42027e+07	4.85523e+08	8.91383e+08	5.55027e+08	5.34487e+08	160640000	0
TraesCS2A01G464300	RNA binding protein	0	0	0	303160000	286970000	286290000	565800000	543320000	592190000	182450000	194590000	192210000	0	0	109120000	0	0	0	0	0	0		TraesCS2A01G464300	709842720	709847465	RNA binding protein	0	292140000	5.67103e+08	189750000	3.63733e+07	0	0
TraesCS5B01G289900	DAG protein, chloroplastic	0	0	0	276280000	265080000	0	628090000	631840000	807390000	246740000	228500000	169120000	182500000	200550000	141690000	0	0	0	0	0	0		TraesCS5B01G289900	476012444	476015908	DAG protein, chloroplastic	0	1.80453e+08	6.89107e+08	2.14787e+08	1.74913e+08	0	0
TraesCSU01G117600	Eukaryotic translation initiation factor 3 subunit J	0	115520000	0	330820000	258110000	332730000	601040000	515480000	331620000	101800000	76270000	0	0	0	0	362310000	0	176250000	232930000	0	265280000		TraesCSU01G117600	101362218	101364790	Eukaryotic translation initiation factor 3 subunit J	3.85067e+07	307220000	4.82713e+08	5.93567e+07	0	179520000	166070000
TraesCS4D01G165300	Apoptotic chromatin condensation inducer in the nucleus	0	0	0	191740000	87117000	141740000	691380000	754860000	726270000	66293000	107230000	65571000	110180000	113500000	81891000	0	0	0	0	0	0		TraesCS4D01G165300	274218232	274222474	Apoptotic chromatin condensation inducer in the nucleus	0	140199000	724170000	79698000	101857000	0	0
TraesCS5B01G374800	60S ribosomal protein L5	0	0	0	1176200000	1183000000	680290000	864290000	837970000	1000200000	1658200000	1562400000	1748700000	1979700000	1277800000	1857300000	1201200000	472310000	1370700000	99620000	1636600000	517440000		TraesCS5B01G374800	551805397	551807947	60S ribosomal protein L5	0	1.01316e+09	900820000	1.65643e+09	1.70493e+09	1.01474e+09	751220000
TraesCS6D01G259800	Ribose-phosphate pyrophosphokinase, putative	0	16714000	0	970410000	615250000	698490000	659410000	382110000	369290000	686590000	735890000	878030000	96029000	89897000	90043000	0	0	0	0	0	0		TraesCS6D01G259800	366535880	366538234	Ribose-phosphate pyrophosphokinase, putative	5.57133e+06	7.61383e+08	470270000	7.66837e+08	9.19897e+07	0	0
TraesCS1B01G294300	70 kDa heat shock protein	0	0	0	309340000	359750000	183380000	666940000	800020000	848150000	651020000	732960000	1119000000	1126800000	1082500000	1360700000	1617400000	985130000	1272000000	1629000000	683730000	1150700000		TraesCS1B01G294300	512172902	512175830	70 kDa heat shock protein	0	2.84157e+08	7.71703e+08	8.34327e+08	1190000000	1291510000	1.15448e+09
TraesCS5B01G099400	Uveal autoantigen with coiled-coil domains and ankyrin repeats isoform 1	0	0	0	92231000	71860000	169670000	680020000	535150000	419030000	0	0	0	0	0	0	0	0	0	0	0	0		TraesCS5B01G099400	132293622	132297203	Uveal autoantigen with coiled-coil domains and ankyrin repeats isoform 1	0	1.11254e+08	5.44733e+08	0	0	0	0
TraesCS4D01G248100	Mitochondrial-processing peptidase beta subunit	451280000	481800000	762980000	1029700000	801390000	793710000	680390000	914550000	949630000	1223400000	1238200000	1138500000	1483300000	1614400000	1061300000	515960000	745010000	467240000	68845000	0	88216000		TraesCS4D01G248100	416933616	416937359	Mitochondrial-processing peptidase beta subunit	5.65353e+08	8.74933e+08	848190000	1.20003e+09	1.38633e+09	576070000	5.23537e+07
TraesCS5B01G189000	Mitochondrial outer membrane porin	0	132830000	94750000	636000000	664490000	615200000	804630000	888920000	1042700000	592870000	701380000	580470000	1398100000	1260900000	829330000	202590000	462220000	308160000	0	0	0		TraesCS5B01G189000	341051232	341054266	Mitochondrial outer membrane porin	75860000	6.38563e+08	9.12083e+08	6.24907e+08	1.16278e+09	3.24323e+08	0
TraesCS1A01G321000	Adenine nucleotide alpha hydrolases-like superfamily protein	0	0	0	128450000	0	0	653760000	557800000	534590000	0	0	0	157820000	137360000	133690000	0	0	103800000	198580000	0	0		TraesCS1A01G321000	511481523	511483885	Adenine nucleotide alpha hydrolases-like superfamily protein	0	4.28167e+07	582050000	0	1.42957e+08	34600000	6.61933e+07
TraesCS4D01G227900	26S proteasome non-ATPase regulatory subunit 4	0	0	0	195050000	126120000	242750000	474490000	506070000	565170000	115720000	168720000	95642000	188260000	175160000	200500000	0	172090000	150830000	0	0	0		TraesCS4D01G227900	387329727	387333291	26S proteasome non-ATPase regulatory subunit 4	0	1.87973e+08	5.15243e+08	126694000	1.87973e+08	107640000	0
TraesCS5A01G262500	Unknown protein	0	0	0	879590000	869710000	874320000	647580000	555150000	641980000	1540600000	1013700000	982000000	3431600000	2960500000	2606500000	1382700000	981850000	3448600000	2325200000	3643400000	3336700000		TraesCS5A01G262500	475644189	475644836	Unknown protein	0	874540000	6.14903e+08	1.17877e+09	2.99953e+09	1.93772e+09	3.10177e+09
TraesCS4D01G191400	40S ribosomal protein S7	0	0	0	366320000	444740000	357140000	531640000	821040000	942460000	171540000	352810000	368520000	202100000	247560000	218120000	225920000	204780000	0	0	0	161290000		TraesCS4D01G191400	334962214	334963923	40S ribosomal protein S7	0	389400000	7.65047e+08	2.97623e+08	2.22593e+08	1.43567e+08	5.37633e+07
TraesCS7D01G009400	Beta-fructofuranosidase 1	223370000	409790000	111460000	643640000	556960000	700900000	813430000	1049600000	1076500000	792290000	879040000	870440000	3277900000	4166300000	2467200000	712290000	2184600000	926940000	0	0	361560000		TraesCS7D01G009400	4515653	4518811	Beta-fructofuranosidase 1	2.48207e+08	6.33833e+08	9.79843e+08	8.47257e+08	3303800000	1274610000	120520000
TraesCS6D01G173900	RNA-binding family protein	0	0	0	219300000	163630000	192970000	560800000	446660000	496320000	164190000	0	0	0	0	0	0	135070000	0	0	0	0		TraesCS6D01G173900	162971782	162976419	RNA-binding family protein	0	1.91967e+08	501260000	54730000	0	4.50233e+07	0
TraesCS1D01G313800	Phosphoglycerate kinase	2586900000	2838300000	3082100000	641580000	497370000	682500000	576310000	739880000	838560000	753330000	705580000	701610000	2418100000	2157500000	2166700000	1845200000	2547700000	1587500000	1159200000	443620000	1045500000		TraesCS1D01G313800	409049422	409051897	Phosphoglycerate kinase	2.83577e+09	607150000	718250000	7.20173e+08	2.24743e+09	1.99347e+09	8.82773e+08
TraesCS6A01G018600	Aspartate aminotransferase	73413000	69323000	47321000	776570000	502260000	609100000	582080000	470750000	525230000	666490000	490250000	576320000	239760000	256180000	393310000	430070000	522580000	442920000	140130000	0	204000000		TraesCS6A01G018600	9049257	9053017	Aspartate aminotransferase	6.33523e+07	629310000	526020000	5.77687e+08	2.96417e+08	465190000	114710000
TraesCS7D01G456600	30S ribosomal protein S13	0	0	0	268030000	244380000	135900000	465780000	614900000	526670000	225320000	391490000	426690000	295280000	182250000	248560000	516360000	103620000	515180000	98898000	309120000	187250000		TraesCS7D01G456600	575362236	575363203	30S ribosomal protein S13	0	2.16103e+08	5.35783e+08	3.47833e+08	242030000	3.78387e+08	1.98423e+08
TraesCS2D01G446900	WEB family protein, chloroplastic	0	0	0	93460000	87637000	69917000	824960000	321890000	159630000	50023000	66091000	22327000	0	0	0	0	0	77154000	0	0	0		TraesCS2D01G446900	556949095	556951789	WEB family protein, chloroplastic	0	8.36713e+07	4.35493e+08	46147000	0	25718000	0
TraesCS4B01G325900	Ubiquitin family protein, expressed	0	0	0	101150000	0	17022000	546640000	458810000	497420000	121120000	0	137510000	115500000	50813000	0	0	0	0	0	0	0		TraesCS4B01G325900	616997038	617004281	Ubiquitin family protein, expressed	0	3.93907e+07	5.00957e+08	86210000	5.54377e+07	0	0
TraesCS3D01G227500	SGT1	0	0	0	223040000	0	171370000	531200000	628700000	701530000	0	0	0	311760000	388210000	371080000	300340000	299120000	367610000	243170000	0	308980000		TraesCS3D01G227500	309659568	309666194	SGT1	0	131470000	6.20477e+08	0	3.57017e+08	3.22357e+08	184050000
TraesCS1D01G309200	Tubulin beta chain	0	0	0	372170000	389430000	353060000	417390000	733590000	864910000	200720000	271830000	0	217910000	306320000	603280000	0	0	0	0	0	0		TraesCS1D01G309200	405110423	405112794	Tubulin beta chain	0	3.71553e+08	6.71963e+08	1.57517e+08	3.75837e+08	0	0
TraesCS2D01G337300	Eukaryotic translation initiation factor-like protein	0	56456000	0	199580000	132610000	186670000	587560000	466420000	357270000	234530000	70306000	76202000	83791000	0	0	62105000	0	311330000	198360000	0	121880000		TraesCS2D01G337300	430601195	430605217	Eukaryotic translation initiation factor-like protein	1.88187e+07	1.72953e+08	4.70417e+08	1.27013e+08	2.79303e+07	1.24478e+08	1.06747e+08
TraesCS2A01G506900	70 kDa heat shock protein	0	0	0	0	0	16038000	0	0	0	0	0	0	0	0	0	0	0	0	0	0	0		TraesCS2A01G506900	734585213	734587873	70 kDa heat shock protein	0	5346000	0	0	0	0	0
TraesCS2A01G121200	Superoxide dismutase [Cu-Zn]	0	0	0	444510000	353120000	431450000	637710000	513170000	0	0	0	0	0	223060000	380120000	0	0	451140000	740690000	0	433610000		TraesCS2A01G121200	70984323	70986598	Superoxide dismutase [Cu-Zn]	0	4.09693e+08	3.83627e+08	0	201060000	150380000	3.91433e+08
TraesCS7A01G260800	Glutamate-1-semialdehyde 2,1-aminomutase	0	144890000	0	225720000	206630000	200880000	483980000	384960000	392210000	169550000	135790000	170650000	409840000	385960000	415230000	254650000	323410000	201030000	0	0	0		TraesCS7A01G260800	254384935	254387594	Glutamate-1-semialdehyde 2,1-aminomutase	4.82967e+07	2.11077e+08	4.20383e+08	1.58663e+08	4.03677e+08	2.59697e+08	0
TraesCS4A01G363500	Huntingtin interacting protein K	0	0	0	281710000	254520000	276620000	446260000	571290000	366460000	85885000	97305000	69690000	0	0	0	0	0	0	0	0	0		TraesCS4A01G363500	636661306	636664238	Huntingtin interacting protein K	0	270950000	4.61337e+08	8.42933e+07	0	0	0
TraesCS6B01G148200	Protein phosphatase 2C	94777000	99069000	0	373910000	320730000	355070000	600820000	679590000	745790000	209890000	174650000	133380000	412410000	316990000	295750000	0	245360000	0	67300000	0	0		TraesCS6B01G148200	149415389	149418332	Protein phosphatase 2C	6.46153e+07	3.49903e+08	675400000	172640000	3.41717e+08	8.17867e+07	2.24333e+07
TraesCS6D01G212000	Adenosine kinase-like protein	77999000	114030000	0	1121000000	1169300000	638580000	748240000	931780000	924590000	3447800000	4101300000	4764300000	1035100000	1207300000	1946400000	727460000	755160000	529730000	551190000	0	1002200000		TraesCS6D01G212000	299190676	299195729	Adenosine kinase-like protein	6.40097e+07	9.76293e+08	8.68203e+08	4.10447e+09	1.39627e+09	6.70783e+08	5.17797e+08
TraesCS1D01G226200	Ran-binding protein 1 domain-containing	0	0	0	160750000	162860000	0	639470000	497050000	471800000	0	67741000	0	0	0	0	0	0	0	0	0	0		TraesCS1D01G226200	314573418	314574779	Ran-binding protein 1 domain-containing	0	107870000	5.36107e+08	2.25803e+07	0	0	0
TraesCS2D01G101100	Ricin B-like lectin R40G2	0	67730000	185850000	1093900000	872430000	668560000	605920000	734460000	808380000	6750200000	6416700000	4867500000	9914400000	12410000000	9108000000	4278400000	5457900000	4066100000	2931700000	2608200000	6548200000		TraesCS2D01G101100	54076887	54078399	Ricin B-like lectin R40G2	8.45267e+07	8.78297e+08	7.16253e+08	6.01147e+09	1.04775e+10	4600800000	4.02937e+09
TraesCS2B01G409300	Glutamate dehydrogenase	0	0	0	381670000	338670000	414270000	563360000	522130000	435360000	626370000	522470000	548330000	1066400000	1393000000	1011600000	823850000	1168100000	1502500000	826390000	1260100000	772180000		TraesCS2B01G409300	582802934	582807777	Glutamate dehydrogenase	0	3.78203e+08	506950000	5.65723e+08	1157000000	1.16482e+09	952890000
TraesCS7A01G101900	Purple acid phosphatase	0	0	0	128210000	96308000	107890000	600700000	675820000	791300000	0	0	0	0	0	0	0	0	0	0	0	0		TraesCS7A01G101900	62824448	62827165	Purple acid phosphatase	0	1.10803e+08	6.89273e+08	0	0	0	0
TraesCS7B01G094500	Nuclear migration protein nudC	0	0	0	77233000	0	0	533040000	417380000	363210000	0	0	0	126730000	131540000	131860000	262910000	162320000	253480000	359980000	0	247720000		TraesCS7B01G094500	108284083	108286257	Nuclear migration protein nudC	0	2.57443e+07	4.37877e+08	0	1.30043e+08	2.26237e+08	2.02567e+08
TraesCS4D01G017900	Deoxyuridine 5'-triphosphate nucleotidohydrolase	0	0	0	206810000	186610000	205730000	695500000	657590000	697140000	100330000	175460000	97538000	91819000	116340000	191380000	0	0	0	0	0	0		TraesCS4D01G017900	7842338	7843453	Deoxyuridine 5'-triphosphate nucleotidohydrolase	0	1.99717e+08	683410000	1.24443e+08	1.3318e+08	0	0
TraesCS7D01G066500	1-deoxy-D-xylulose-5-phosphate synthase, Transketolase	195470000	478560000	1207400000	2013600000	1725200000	2373700000	748040000	580180000	573790000	1829600000	1379200000	1547300000	1281000000	1368200000	1382000000	1429500000	1791000000	999130000	704660000	243430000	1139500000		TraesCS7D01G066500	37285606	37288702	1-deoxy-D-xylulose-5-phosphate synthase, Transketolase	6.27143e+08	2037500000	6.34003e+08	1.58537e+09	1.34373e+09	1.40654e+09	6.95863e+08
TraesCS3D01G357200	Gamma-glutamyl phosphate reductase	0	0	0	26671000	0	0	0	0	0	0	0	0	0	0	0	0	0	0	0	0	0		TraesCS3D01G357200	469479726	469485862	Gamma-glutamyl phosphate reductase	0	8.89033e+06	0	0	0	0	0
TraesCS3A01G422600	RNA binding protein-like protein	0	0	0	437310000	326540000	452060000	504850000	311850000	466850000	0	0	0	0	0	0	0	0	0	0	0	0		TraesCS3A01G422600	663574882	663576133	RNA binding protein-like protein	0	4.05303e+08	427850000	0	0	0	0
TraesCS2D01G582900	Peroxidase	0	0	0	457190000	393490000	448390000	475690000	307520000	294690000	0	0	0	0	0	0	0	0	0	0	0	0		TraesCS2D01G582900	643330248	643331467	Peroxidase	0	4.33023e+08	359300000	0	0	0	0
TraesCS7A01G107400	Profilin	53810000	83433000	70604000	717410000	467430000	425710000	559680000	634790000	654050000	845830000	857380000	1007300000	586430000	549810000	492190000	476470000	481390000	410150000	362960000	333230000	434360000		TraesCS7A01G107400	65006014	65007765	Profilin	6.92823e+07	536850000	6.16173e+08	9.03503e+08	542810000	4.56003e+08	376850000
TraesCS6D01G322300	Heat-shock protein, putative	0	0	0	0	0	0	662320000	399380000	474740000	0	0	0	0	0	0	0	0	0	0	0	0		TraesCS6D01G322300	429383365	429383997	Heat-shock protein, putative	0	0	5.12147e+08	0	0	0	0
TraesCS3D01G240800	50S ribosomal protein L7/L12	8058900000	10007000000	7898800000	372350000	282890000	180580000	650440000	403380000	394440000	106320000	63866000	0	628030000	545990000	248790000	234510000	385200000	260150000	308600000	0	222270000		TraesCS3D01G240800	333503592	333504122	50S ribosomal protein L7/L12	8654900000	2.78607e+08	4.82753e+08	5.67287e+07	474270000	2.93287e+08	1.76957e+08
TraesCS5B01G012100	Enolase	0	0	0	196800000	0	168610000	666580000	437740000	383020000	405590000	359650000	405320000	156660000	100030000	80465000	0	0	0	216850000	0	244240000		TraesCS5B01G012100	12260712	12265166	Enolase	0	1.21803e+08	495780000	3.90187e+08	112385000	0	1.53697e+08
TraesCS1D01G445700	DNA damage-binding protein 1	0	0	0	429190000	365170000	407370000	440270000	295290000	257300000	273360000	285550000	273840000	0	0	0	0	0	0	0	0	0		TraesCS1D01G445700	488567907	488577878	DNA damage-binding protein 1	0	4.00577e+08	3.30953e+08	2.77583e+08	0	0	0
TraesCS5B01G066800	RNA-binding KH domain-containing protein	0	0	0	136750000	0	68954000	641820000	516190000	613370000	0	53848000	0	0	39979000	0	0	0	0	0	0	0		TraesCS5B01G066800	74988499	74994319	RNA-binding KH domain-containing protein	0	68568000	590460000	1.79493e+07	1.33263e+07	0	0
TraesCS7D01G517800	Chaperone protein htpG family protein	58674000	74067000	44308000	574500000	566950000	460910000	682890000	933890000	745640000	215870000	230120000	101110000	1723700000	1641500000	2303900000	816730000	1508200000	893400000	342020000	355730000	329120000		TraesCS7D01G517800	616505544	616510524	Chaperone protein htpG family protein	5.90163e+07	534120000	7.87473e+08	1.82367e+08	1889700000	1.07278e+09	342290000
TraesCS1B01G144300	50S ribosomal protein L5	0	0	0	873030000	636260000	453870000	576010000	623580000	605460000	1185200000	1105800000	1203400000	219900000	0	230520000	793300000	202660000	339700000	0	0	329840000		TraesCS1B01G144300	196140568	196142927	50S ribosomal protein L5	0	6.54387e+08	6.01683e+08	1164800000	150140000	445220000	1.09947e+08
TraesCS2D01G169300	Alpha-ketoglutarate-dependent dioxygenase alkB-like protein 2	0	0	0	158640000	0	146220000	493840000	399440000	305080000	0	0	0	0	0	0	0	0	0	0	0	0		TraesCS2D01G169300	113050503	113053157	Alpha-ketoglutarate-dependent dioxygenase alkB-like protein 2	0	101620000	3.99453e+08	0	0	0	0
TraesCS7D01G232300	formate dehydrogenase	0	0	0	417110000	386830000	385460000	656940000	539770000	441790000	443260000	466150000	475270000	450120000	490150000	1052100000	1978500000	795850000	1812500000	2718900000	1030200000	3046500000		TraesCS7D01G232300	193584434	193587220	formate dehydrogenase	0	3.96467e+08	5.46167e+08	461560000	6.64123e+08	1528950000	2265200000
TraesCS7A01G331900	60S ribosomal protein L37a	0	0	0	332370000	306850000	150310000	497320000	574360000	461130000	481200000	463140000	537950000	0	0	0	0	0	0	0	0	0		TraesCS7A01G331900	485199564	485201209	60S ribosomal protein L37a	0	2.63177e+08	5.10937e+08	4.94097e+08	0	0	0
TraesCS5B01G026600	Methyl-CpG binding domain containing protein, expressed	98860000	85667000	0	357190000	163360000	363580000	541870000	483780000	462220000	304160000	218350000	142380000	147880000	0	0	0	0	0	0	0	0		TraesCS5B01G026600	25662241	25667515	Methyl-CpG binding domain containing protein, expressed	61509000	294710000	4.95957e+08	221630000	4.92933e+07	0	0
TraesCS6D01G093400	Calmodulin-binding family protein, putative, expressed	0	0	0	0	0	346800000	0	0	0	0	0	0	0	0	0	0	0	0	0	0	0		TraesCS6D01G093400	58234191	58240382	Calmodulin-binding family protein, putative, expressed	0	115600000	0	0	0	0	0
TraesCS2A01G421100	myosin heavy chain, embryonic smooth protein	0	0	0	440160000	332370000	468570000	515250000	398740000	388350000	686750000	487580000	450390000	170550000	170380000	120490000	236120000	119640000	421780000	894260000	0	782100000		TraesCS2A01G421100	676715327	676722501	myosin heavy chain, embryonic smooth protein	0	413700000	4.34113e+08	5.41573e+08	1.53807e+08	259180000	5.58787e+08
TraesCS3D01G046800	Heat shock protein	0	0	0	0	0	0	584920000	676490000	752630000	0	0	0	0	0	0	382060000	0	151380000	699730000	1113700000	522530000		TraesCS3D01G046800	17603177	17603632	Heat shock protein	0	0	6.71347e+08	0	0	1.77813e+08	7.78653e+08
TraesCS2B01G189900	Cytochrome c oxidase subunit 6B	377610000	342100000	262940000	374270000	343370000	452630000	446700000	359110000	279460000	323290000	222040000	222050000	363390000	314460000	200810000	303140000	378740000	398170000	247300000	0	205640000		TraesCS2B01G189900	165273299	165275975	Cytochrome c oxidase subunit 6B	327550000	390090000	3.61757e+08	2.55793e+08	2.92887e+08	3.60017e+08	150980000
TraesCS6D01G105000	ATP-dependent RNA helicase	0	0	0	446260000	430020000	330200000	460570000	640010000	741490000	119930000	209110000	198500000	354040000	356530000	553250000	240430000	280110000	192510000	0	184700000	0		TraesCS6D01G105000	68507920	68510699	ATP-dependent RNA helicase	0	402160000	6.14023e+08	1.75847e+08	4.21273e+08	2.37683e+08	6.15667e+07
TraesCS5A01G027400	Methyl-CpG binding domain containing protein, expressed	115720000	112570000	0	327540000	315750000	434610000	540170000	519070000	411690000	466930000	275220000	242260000	248130000	301410000	0	0	0	0	0	0	0		TraesCS5A01G027400	22976259	22985160	Methyl-CpG binding domain containing protein, expressed	7.60967e+07	359300000	490310000	3.28137e+08	183180000	0	0
TraesCS2D01G538300	Superoxide dismutase	949370000	940620000	866470000	1028800000	1090100000	1192500000	642360000	610670000	560120000	1117800000	827360000	921220000	701150000	625230000	704970000	755910000	813120000	832770000	757730000	740590000	606210000		TraesCS2D01G538300	619558929	619563312	Superoxide dismutase	918820000	1103800000	6.04383e+08	955460000	6.77117e+08	800600000	701510000
TraesCS3D01G249300	Cytidine deaminase	0	0	0	507580000	298970000	0	640320000	503500000	613960000	0	0	0	0	0	0	0	0	0	0	0	0		TraesCS3D01G249300	349109385	349110317	Cytidine deaminase	0	268850000	5.85927e+08	0	0	0	0
TraesCS6B01G290900	Acetylornithine deacetylase or succinyl-diaminopimelate desuccinylase	0	0	0	483180000	361660000	441080000	483860000	399500000	306000000	476150000	411980000	400580000	325520000	250350000	320780000	179730000	244440000	312320000	0	0	134300000		TraesCS6B01G290900	523200103	523203626	Acetylornithine deacetylase or succinyl-diaminopimelate desuccinylase	0	428640000	3.96453e+08	429570000	2.98883e+08	2.45497e+08	4.47667e+07
TraesCS6B01G370300	Subtilisin protease	752060000	576860000	520210000	422280000	320760000	492520000	514610000	356850000	306890000	518590000	368410000	456840000	1129300000	1134500000	1526400000	750070000	1034900000	938480000	934280000	1255700000	1233500000		TraesCS6B01G370300	643896917	643899259	Subtilisin protease	6.16377e+08	4.11853e+08	3.92783e+08	4.47947e+08	1263400000	9.07817e+08	1141160000
TraesCS5D01G496800	Alpha-mannosidase	397830000	352360000	244830000	507580000	420580000	494110000	383310000	270720000	267050000	114560000	45455000	89034000	327400000	321020000	310690000	321880000	336570000	500110000	440100000	241020000	328670000		TraesCS5D01G496800	527180971	527200021	Alpha-mannosidase	3.31673e+08	474090000	3.07027e+08	8.30163e+07	3.19703e+08	3.86187e+08	3.36597e+08
TraesCS1B01G059100	Glutathione S-transferase	0	0	0	870890000	915960000	1039800000	0	0	0	0	0	0	0	0	0	0	0	0	0	0	0		TraesCS1B01G059100	41739957	41744355	Glutathione S-transferase	0	9.42217e+08	0	0	0	0	0
TraesCS2D01G327100	UBX domain-containing protein, putative	0	0	0	71916000	0	52646000	584850000	439870000	418670000	0	0	0	105290000	65961000	0	0	0	71314000	38432000	0	0		TraesCS2D01G327100	420521870	420525735	UBX domain-containing protein, putative	0	4.15207e+07	481130000	0	5.70837e+07	2.37713e+07	1.28107e+07
TraesCS1B01G237300	Methionine aminopeptidase 2	0	0	0	858430000	648050000	165930000	509850000	741980000	612860000	103870000	236030000	266560000	223120000	220450000	629340000	119390000	32760000	42229000	173150000	0	206470000		TraesCS1B01G237300	424176975	424179994	Methionine aminopeptidase 2	0	557470000	6.21563e+08	2.02153e+08	3.57637e+08	64793000	126540000
TraesCS7D01G161500	3-oxoacyl-[acyl-carrier-protein] synthase	0	0	0	262840000	232550000	255710000	387300000	283150000	243140000	363020000	277950000	316330000	220190000	218180000	287300000	293220000	250510000	0	0	0	0		TraesCS7D01G161500	111616275	111619987	3-oxoacyl-[acyl-carrier-protein] synthase	0	2.50367e+08	304530000	319100000	241890000	1.81243e+08	0
TraesCS1B01G338800	Thioredoxin	0	0	70470000	228180000	324250000	393320000	372440000	509560000	544550000	176620000	114360000	131840000	332700000	303660000	165300000	474900000	507240000	393390000	268330000	0	203050000		TraesCS1B01G338800	566685243	566687535	Thioredoxin	23490000	315250000	4.75517e+08	140940000	267220000	458510000	1.57127e+08
TraesCSU01G101000	Clathrin light chain	0	0	0	211240000	140330000	195940000	392100000	322310000	344320000	177970000	184570000	145780000	85755000	77338000	0	0	0	99887000	0	0	0		TraesCSU01G101000	88995570	88998370	Clathrin light chain	0	1.82503e+08	352910000	169440000	5.43643e+07	3.32957e+07	0
TraesCS2B01G187600	Lipid transfer protein	202110000	156340000	129260000	435300000	536280000	834700000	0	622910000	0	776630000	664600000	668360000	217020000	214880000	566100000	428760000	674540000	665890000	314240000	0	333290000		TraesCS2B01G187600	162928065	162929589	Lipid transfer protein	162570000	6.02093e+08	2.07637e+08	7.03197e+08	3.32667e+08	589730000	2.15843e+08
TraesCS5D01G359600	High mobility group family	0	0	0	0	0	0	0	0	373880000	0	135390000	97681000	0	0	0	0	0	0	0	0	0		TraesCS5D01G359600	438777310	438779490	High mobility group family	0	0	1.24627e+08	7.76903e+07	0	0	0
TraesCS3A01G185800	Cysteine proteinase inhibitor	189760000	171960000	158490000	313240000	294210000	219200000	475350000	415230000	362150000	243330000	192960000	169100000	251700000	240040000	259250000	182220000	241390000	299820000	244190000	0	259380000		TraesCS3A01G185800	218117742	218120346	Cysteine proteinase inhibitor	1.73403e+08	275550000	4.17577e+08	2.01797e+08	250330000	2.41143e+08	1.67857e+08
TraesCS4B01G107700	DAG protein, chloroplastic	0	0	0	160090000	136840000	127160000	432800000	469140000	483250000	121960000	80315000	0	142440000	0	0	0	0	0	0	0	0		TraesCS4B01G107700	117383140	117386553	DAG protein, chloroplastic	0	1.41363e+08	461730000	67425000	47480000	0	0
TraesCS5B01G531400	Late embryogenesis abundant protein Lea14	0	0	0	713590000	450300000	527800000	516140000	630970000	670690000	644780000	897780000	451270000	764230000	819840000	736700000	352110000	938050000	405210000	97462000	124030000	107820000		TraesCS5B01G531400	689375498	689376583	Late embryogenesis abundant protein Lea14	0	5.63897e+08	6.05933e+08	664610000	773590000	5.65123e+08	1.09771e+08
TraesCS5B01G468500	30S ribosomal protein S5	0	0	0	1051700000	982550000	407130000	582100000	603990000	627800000	877330000	1942300000	2118800000	304330000	199720000	227370000	693780000	343970000	283010000	0	0	248820000		TraesCS5B01G468500	641925983	641927485	30S ribosomal protein S5	0	8.13793e+08	604630000	1.64614e+09	2.43807e+08	4.40253e+08	82940000
TraesCS2A01G070300	Lactoylglutathione lyase	339930000	322440000	267660000	348610000	254490000	382830000	445600000	358900000	275890000	357600000	266770000	315210000	488690000	447390000	397880000	334500000	220910000	463330000	418300000	481470000	354520000		TraesCS2A01G070300	31072322	31077071	Lactoylglutathione lyase	310010000	3.28643e+08	360130000	3.13193e+08	4.44653e+08	339580000	4.18097e+08
TraesCS6B01G174200	Proteasome subunit beta type	0	0	0	211330000	161160000	268290000	241220000	157600000	167350000	165070000	184920000	146760000	0	0	125400000	0	0	0	0	0	0		TraesCS6B01G174200	188680685	188683496	Proteasome subunit beta type	0	2.13593e+08	1.88723e+08	1.65583e+08	41800000	0	0
TraesCS3D01G012500	NBS-LRR-like resistance protein	0	0	0	0	0	229640000	0	0	0	0	0	0	0	0	0	0	0	0	0	0	0		TraesCS3D01G012500	4356776	4361959	NBS-LRR-like resistance protein	0	7.65467e+07	0	0	0	0	0
TraesCS7A01G270300	RNA-binding family protein	0	0	0	94578000	0	102440000	422770000	367850000	456100000	0	0	0	0	0	0	0	0	0	0	0	0		TraesCS7A01G270300	277730069	277733278	RNA-binding family protein	0	6.56727e+07	4.15573e+08	0	0	0	0
TraesCS2B01G137300	Xylose isomerase	0	105330000	154960000	404210000	585460000	568320000	428620000	321450000	260630000	558730000	541490000	566380000	312360000	313520000	337640000	552870000	639170000	492150000	370630000	433450000	402280000		TraesCS2B01G137300	104233460	104237268	Xylose isomerase	8.67633e+07	519330000	336900000	5.55533e+08	3.21173e+08	5.61397e+08	402120000
TraesCS5D01G544000	U2 small nuclear ribonucleoprotein A	0	0	0	162110000	131350000	137110000	425630000	511730000	574740000	0	55446000	0	0	0	0	0	31211000	0	0	0	0		TraesCS5D01G544000	553904156	553908616	U2 small nuclear ribonucleoprotein A	0	1.43523e+08	5.04033e+08	18482000	0	1.04037e+07	0
TraesCS3A01G291700	28 kDa heat-and acid-stable phosphoprotein, putative	0	0	0	304840000	291810000	371810000	393450000	328470000	315790000	0	0	0	0	0	0	0	0	0	0	0	0		TraesCS3A01G291700	521720613	521727004	28 kDa heat-and acid-stable phosphoprotein, putative	0	322820000	3.45903e+08	0	0	0	0
TraesCS7D01G515600	60S ribosomal protein L27	0	0	0	896060000	506550000	441760000	518590000	419180000	525790000	1033900000	1086700000	1030900000	0	272280000	251840000	630910000	0	798700000	0	0	303980000		TraesCS7D01G515600	615897157	615897873	60S ribosomal protein L27	0	614790000	4.87853e+08	1050500000	1.74707e+08	4.76537e+08	1.01327e+08
TraesCS6A01G402400	RNA-binding KH domain-containing protein	0	96830000	0	182710000	150960000	138070000	454960000	638500000	605890000	170320000	130200000	102530000	277190000	164750000	283450000	186680000	72337000	228580000	274090000	279520000	362370000		TraesCS6A01G402400	610310299	610316970	RNA-binding KH domain-containing protein	3.22767e+07	1.57247e+08	566450000	134350000	2.41797e+08	1.62532e+08	3.05327e+08
TraesCS1B01G102700	Aminotransferase	0	0	0	277200000	0	51514000	429960000	330100000	262010000	407590000	379110000	421690000	447540000	572790000	852260000	3164600000	970010000	1592700000	2685600000	1044500000	3552100000		TraesCS1B01G102700	112748817	112753181	Aminotransferase	0	1.09571e+08	340690000	4.02797e+08	6.24197e+08	1.9091e+09	2427400000
TraesCS7D01G366400	40S ribosomal protein S24	0	0	0	750410000	611820000	566980000	405380000	630010000	717050000	1019200000	1365700000	1491200000	208620000	131960000	158530000	0	0	189740000	0	162200000	138140000		TraesCS7D01G366400	474082721	474084779	40S ribosomal protein S24	0	643070000	5.84147e+08	1.29203e+09	166370000	6.32467e+07	1.00113e+08
TraesCS7D01G317400	Far upstream element-binding protein	0	0	0	218690000	0	325960000	390550000	363620000	346460000	0	0	0	0	0	0	0	0	0	0	0	0		TraesCS7D01G317400	403808046	403813156	Far upstream element-binding protein	0	181550000	3.66877e+08	0	0	0	0
TraesCS3B01G433100	RAN GTPase activating protein 2	0	0	0	0	0	0	495490000	659400000	625980000	0	0	0	0	0	103620000	0	0	0	0	0	0		TraesCS3B01G433100	672099585	672101249	RAN GTPase activating protein 2	0	0	5.93623e+08	0	34540000	0	0
TraesCS1D01G041200	Glucose-6-phosphate isomerase	245160000	286310000	262450000	544620000	445210000	573300000	397900000	234820000	215980000	504460000	503320000	579410000	240530000	318990000	356930000	653260000	629710000	461300000	443890000	187180000	521380000		TraesCS1D01G041200	20043946	20049921	Glucose-6-phosphate isomerase	264640000	5.21043e+08	282900000	5.29063e+08	3.05483e+08	5.81423e+08	384150000
TraesCS4B01G252900	RAN GTPase-activating protein 2	81165000	80535000	0	204580000	158210000	159410000	357420000	300300000	299370000	78755000	69817000	60025000	156980000	96790000	106610000	83552000	132530000	125870000	64184000	0	0		TraesCS4B01G252900	518687558	518687956	RAN GTPase-activating protein 2	53900000	1.74067e+08	319030000	6.95323e+07	1.20127e+08	113984000	2.13947e+07
TraesCS1B01G174800	40S ribosomal protein S17, putative, expressed	0	0	0	0	0	216120000	0	0	0	0	0	0	0	0	0	0	0	0	0	0	0		TraesCS1B01G174800	315383363	315383794	40S ribosomal protein S17, putative, expressed	0	72040000	0	0	0	0	0
TraesCS4A01G167300	Proteasome subunit alpha type	120920000	0	0	314150000	300650000	372840000	445010000	408840000	381150000	136560000	79568000	117540000	201950000	0	141510000	111140000	0	190370000	156950000	0	152410000		TraesCS4A01G167300	413577013	413580882	Proteasome subunit alpha type	4.03067e+07	3.29213e+08	4.11667e+08	1.11223e+08	1.14487e+08	1.00503e+08	103120000
TraesCS4A01G054800	T-complex protein 1 subunit beta	0	0	0	171160000	229930000	137380000	408410000	663190000	652210000	0	133400000	76526000	329020000	305650000	363400000	0	53434000	0	0	0	0		TraesCS4A01G054800	46046269	46049935	T-complex protein 1 subunit beta	0	179490000	5.74603e+08	6.99753e+07	332690000	1.78113e+07	0
TraesCS7D01G315500	Fructokinase-2	0	0	0	224870000	136260000	47478000	501790000	704550000	783210000	0	70816000	221930000	212690000	176500000	252450000	268410000	144850000	240890000	0	0	0		TraesCS7D01G315500	401549892	401552124	Fructokinase-2	0	1.36203e+08	6.63183e+08	97582000	213880000	218050000	0
TraesCS6D01G398100	Replication protein A 32 kDa subunit	0	0	0	273150000	255180000	263190000	701950000	915890000	911620000	110890000	88220000	156750000	0	0	0	0	0	0	0	0	0		TraesCS6D01G398100	469534467	469538332	Replication protein A 32 kDa subunit	0	263840000	8.43153e+08	118620000	0	0	0
TraesCS6B01G192200	Fumarylacetoacetase	505140000	385450000	361710000	580730000	512160000	645680000	361970000	303240000	292270000	370730000	382810000	380750000	231610000	293950000	262930000	266910000	356860000	350510000	288410000	233550000	300700000		TraesCS6B01G192200	226391407	226395318	Fumarylacetoacetase	4.17433e+08	5.79523e+08	319160000	3.78097e+08	262830000	324760000	274220000
TraesCS6D01G252400	Inorganic pyrophosphatase, putative	0	0	0	0	0	247740000	367480000	479620000	519170000	1618300000	1433700000	1315800000	558030000	842300000	393800000	431030000	525520000	602420000	517520000	1091900000	659190000		TraesCS6D01G252400	356598197	356600361	Inorganic pyrophosphatase, putative	0	82580000	4.55423e+08	1.45593e+09	5.98043e+08	5.19657e+08	7.56203e+08
TraesCS4D01G109200	Ribosomal protein L3	0	0	0	897810000	727310000	511690000	583200000	605180000	670900000	1783500000	2442900000	2202200000	611690000	492500000	518180000	274430000	189920000	530900000	0	1134200000	283060000		TraesCS4D01G109200	88151901	88154667	Ribosomal protein L3	0	712270000	619760000	2.14287e+09	540790000	331750000	472420000
TraesCS4A01G015900	Aminotransferase like protein	162010000	180550000	92935000	258130000	200530000	245530000	400640000	246370000	146410000	170200000	157360000	151760000	224300000	223780000	263990000	206640000	288980000	274210000	110420000	259980000	178160000		TraesCS4A01G015900	9929567	9932449	Aminotransferase like protein	145165000	234730000	2.64473e+08	1.59773e+08	2.37357e+08	256610000	1.82853e+08
TraesCS1D01G218700	RNA-binding KH domain-containing protein	0	0	0	67284000	0	22446000	447690000	480980000	557580000	0	0	30412000	30202000	0	0	0	37030000	0	0	0	0		TraesCS1D01G218700	305586790	305590786	RNA-binding KH domain-containing protein	0	29910000	4.95417e+08	1.01373e+07	1.00673e+07	1.23433e+07	0
TraesCS3D01G140800	50S ribosomal protein L24	0	0	0	334630000	263360000	253730000	201440000	535800000	244390000	396700000	413800000	324090000	0	0	0	0	0	0	0	0	0		TraesCS3D01G140800	102791705	102792178	50S ribosomal protein L24	0	2.83907e+08	327210000	3.78197e+08	0	0	0
TraesCS1D01G407500	60S ribosomal protein L18a	0	0	0	911290000	727520000	433380000	434840000	258860000	369450000	1049500000	1190300000	1114200000	802980000	399340000	232490000	597550000	182850000	434860000	0	754570000	190180000		TraesCS1D01G407500	470480012	470482336	60S ribosomal protein L18a	0	690730000	3.54383e+08	1118000000	478270000	4.05087e+08	3.14917e+08
TraesCS2D01G220400	Histone H2A	0	0	0	325530000	317470000	0	397270000	512050000	942180000	0	183310000	0	0	0	0	0	0	0	0	0	0		TraesCS2D01G220400	187647894	187648546	Histone H2A	0	2.14333e+08	6.17167e+08	6.11033e+07	0	0	0
TraesCS7B01G232800	PHD finger family protein	0	0	0	0	0	0	376930000	357480000	317810000	0	0	0	0	0	0	0	0	0	0	0	0		TraesCS7B01G232800	436208288	436213287	PHD finger family protein	0	0	350740000	0	0	0	0
TraesCS7D01G352900	Enoyl reductase	125070000	221490000	192840000	367080000	282320000	279980000	427500000	693890000	565270000	580570000	645640000	736240000	1145900000	1109500000	893040000	776670000	1325000000	820730000	0	154690000	174440000		TraesCS7D01G352900	454671904	454675704	Enoyl reductase	179800000	3.09793e+08	562220000	654150000	1049480000	9.74133e+08	109710000
TraesCS4D01G079600	N-acetyl-gamma-glutamyl-phosphate reductase	0	0	0	122880000	0	0	345240000	263830000	242110000	182910000	197510000	159940000	0	0	0	0	0	0	0	0	0		TraesCS4D01G079600	53758816	53762534	N-acetyl-gamma-glutamyl-phosphate reductase	0	40960000	2.83727e+08	180120000	0	0	0
TraesCS4A01G294100	Aminopeptidase	66878000	38492000	29248000	746640000	595880000	625000000	405870000	129050000	151960000	572850000	550470000	613850000	190330000	373730000	790870000	145280000	70786000	85910000	38171000	0	209290000		TraesCS4A01G294100	595563706	595571876	Aminopeptidase	4.48727e+07	655840000	228960000	5.79057e+08	4.51643e+08	1.00659e+08	82487000
TraesCS5B01G516000	Ferredoxin	0	0	0	311020000	0	233250000	431170000	355440000	331010000	0	231820000	342350000	0	99991000	141870000	0	0	0	0	0	0		TraesCS5B01G516000	680354143	680357164	Ferredoxin	0	1.81423e+08	372540000	191390000	8.06203e+07	0	0
TraesCS7A01G010300	inter-alpha-trypsin inhibitor heavy chain-like protein	351950000	415010000	328570000	466060000	518020000	411570000	408170000	401220000	374960000	1107100000	1043000000	1031600000	269910000	301090000	172240000	0	127430000	83764000	0	0	0		TraesCS7A01G010300	4686017	4687823	inter-alpha-trypsin inhibitor heavy chain-like protein	3.65177e+08	4.65217e+08	3.94783e+08	1.06057e+09	2.47747e+08	70398000	0
TraesCS3D01G232300	RNA binding protein	0	0	0	78194000	281460000	214420000	426700000	785000000	530930000	0	0	0	169670000	134270000	55102000	162810000	161820000	134920000	0	0	115620000		TraesCS3D01G232300	319517723	319519045	RNA binding protein	0	191358000	5.80877e+08	0	1.19681e+08	1.53183e+08	38540000
TraesCS6B01G093100	Peptidyl-prolyl cis-trans isomerase	0	0	0	0	0	39310000	0	0	0	0	0	0	0	0	0	0	0	0	0	0	0		TraesCS6B01G093100	68922811	68923326	Peptidyl-prolyl cis-trans isomerase	0	1.31033e+07	0	0	0	0	0
TraesCS4D01G153300	Protein DEK	0	0	0	150780000	0	74079000	437190000	419230000	355340000	53352000	0	32209000	227050000	82544000	0	0	0	58249000	0	0	0		TraesCS4D01G153300	192731910	192741377	Protein DEK	0	74953000	403920000	2.85203e+07	103198000	1.94163e+07	0
TraesCS7A01G142300	Histone H3	0	0	0	2495600000	1621600000	2009800000	0	560470000	220220000	89208000	363320000	530070000	0	505130000	0	0	0	0	0	0	0		TraesCS7A01G142300	93260106	93260963	Histone H3	0	2.04233e+09	260230000	3.27533e+08	1.68377e+08	0	0
TraesCS6A01G169100	Peroxiredoxin, putative	722140000	1147000000	837300000	119760000	0	81748000	531040000	662670000	670990000	0	0	0	274980000	259100000	227060000	256100000	388560000	221780000	0	0	71805000		TraesCS6A01G169100	176573774	176574454	Peroxiredoxin, putative	9.02147e+08	6.71693e+07	6.21567e+08	0	2.53713e+08	2.88813e+08	23935000
TraesCS2D01G284400	ATP synthase subunit beta	27564000000	29856000000	37296000000	255140000	227060000	23328000	605050000	883040000	801850000	715050000	587990000	722210000	7108200000	6576200000	4880900000	3484200000	6031500000	3673100000	2287600000	1348600000	2856500000		TraesCS2D01G284400	359630619	359632115	ATP synthase subunit beta	31572000000	1.68509e+08	7.63313e+08	6.75083e+08	6.18843e+09	4.39627e+09	2.16423e+09
TraesCS7D01G169400	LysM domain-containing GPI-anchored protein 1	0	0	0	272410000	228920000	304030000	336910000	253490000	217070000	0	0	0	0	60357000	0	0	0	0	0	0	0		TraesCS7D01G169400	120321604	120325240	LysM domain-containing GPI-anchored protein 1	0	2.68453e+08	2.69157e+08	0	20119000	0	0
TraesCS3A01G107500	Mitochondrial-processing peptidase subunit alpha	361870000	398790000	442030000	590070000	784900000	581030000	395020000	542110000	582130000	496330000	618400000	750350000	858090000	974480000	441290000	113000000	379360000	116250000	0	0	0		TraesCS3A01G107500	72413146	72417558	Mitochondrial-processing peptidase subunit alpha	4.00897e+08	652000000	506420000	6.21693e+08	7.57953e+08	202870000	0
TraesCS1A01G323400	Sulfite reductase [NADPH] hemoprotein beta-component	707310000	292400000	143110000	857970000	469210000	474000000	329540000	239960000	209640000	198720000	189560000	230230000	209260000	248100000	200250000	0	286720000	213150000	0	0	0		TraesCS1A01G323400	513735735	513739518	Sulfite reductase [NADPH] hemoprotein beta-component	380940000	6.00393e+08	2.59713e+08	206170000	2.19203e+08	1.66623e+08	0
TraesCS2D01G168700	Lipid transfer protein	0	0	0	375190000	0	0	0	0	0	0	0	0	218350000	281960000	646280000	0	804430000	728610000	0	0	0		TraesCS2D01G168700	112719725	112721413	Lipid transfer protein	0	1.25063e+08	0	0	3.82197e+08	5.11013e+08	0
TraesCS4A01G166500	Eukaryotic translation initiation factor 3 subunit I	0	69639000	0	132210000	103300000	88998000	355050000	468310000	678880000	108540000	126320000	97706000	323500000	343800000	333090000	140910000	204080000	202480000	111560000	0	0		TraesCS4A01G166500	403383616	403387848	Eukaryotic translation initiation factor 3 subunit I	23213000	1.08169e+08	5.00747e+08	1.10855e+08	3.33463e+08	182490000	3.71867e+07
TraesCS4B01G292100	Nitrilase/cyanide hydratase and apolipoprotein N-acyltransferase family protein	466220000	371870000	346450000	269480000	262520000	348460000	371640000	338130000	208640000	343580000	309570000	283440000	256670000	235610000	227790000	236320000	177070000	232420000	404300000	191780000	351390000		TraesCS4B01G292100	577651119	577655441	Nitrilase/cyanide hydratase and apolipoprotein N-acyltransferase family protein	3.94847e+08	2.93487e+08	3.06137e+08	3.12197e+08	2.40023e+08	215270000	3.15823e+08
TraesCS2B01G339200	Alpha-ketoglutarate-dependent dioxygenase alkB-like protein 2	0	0	0	132190000	134100000	189970000	374390000	318160000	247410000	0	0	0	0	0	0	0	0	0	0	0	0		TraesCS2B01G339200	484605564	484610437	Alpha-ketoglutarate-dependent dioxygenase alkB-like protein 2	0	1.52087e+08	313320000	0	0	0	0
TraesCS7B01G164200	Ankyrin repeat domain containing protein	0	0	0	135650000	128040000	133110000	204000000	153950000	154560000	141660000	96541000	112490000	110360000	127840000	133770000	0	0	0	118890000	0	182690000		TraesCS7B01G164200	226574836	226579029	Ankyrin repeat domain containing protein	0	1.32267e+08	1.70837e+08	116897000	123990000	0	1.00527e+08
TraesCS6D01G209200	Succinate--CoA ligase [ADP-forming] subunit beta	0	0	0	147130000	96847000	68490000	402230000	451500000	518730000	94073000	228120000	227600000	139200000	242060000	233110000	0	176910000	88011000	0	0	0		TraesCS6D01G209200	295601027	295606503	Succinate--CoA ligase [ADP-forming] subunit beta	0	1.04156e+08	4.57487e+08	1.83264e+08	204790000	88307000	0
TraesCS2D01G132500	Aspartic proteinase nepenthesin-1	0	0	0	567740000	421860000	571730000	429900000	449620000	345810000	219650000	316130000	229120000	89248000	103320000	0	0	0	0	0	0	0		TraesCS2D01G132500	77222897	77224216	Aspartic proteinase nepenthesin-1	0	5.20443e+08	4.08443e+08	2.54967e+08	6.41893e+07	0	0
TraesCS2D01G277000	Nuclear transport factor 2 family protein with RNA binding domain	0	40635000	0	153240000	110770000	113650000	354690000	337320000	348170000	104910000	0	0	178980000	119060000	91092000	147450000	186380000	130510000	0	0	0		TraesCS2D01G277000	346578638	346584372	Nuclear transport factor 2 family protein with RNA binding domain	13545000	1.25887e+08	3.46727e+08	34970000	1.29711e+08	154780000	0
TraesCS6B01G209100	Ran-binding zinc finger protein	0	0	0	74906000	0	0	395740000	389700000	355480000	0	0	0	0	0	0	0	0	0	0	0	0		TraesCS6B01G209100	274985071	274988727	Ran-binding zinc finger protein	0	2.49687e+07	3.80307e+08	0	0	0	0
TraesCS3B01G249500	Cytochrome c oxidase subunit 5B, mitochondrial	96736000	79691000	0	364280000	225870000	307260000	313810000	299420000	399720000	279970000	291180000	261440000	82555000	77195000	76060000	158230000	0	146810000	153860000	0	135960000		TraesCS3B01G249500	397662442	397667199	Cytochrome c oxidase subunit 5B, mitochondrial	58809000	2.99137e+08	337650000	277530000	7.86033e+07	101680000	9.66067e+07
TraesCS3B01G071700	Mitochondrial glycoprotein	0	0	0	154950000	176600000	0	364660000	367910000	313740000	0	0	0	0	0	0	0	0	0	0	0	0		TraesCS3B01G071700	43274894	43277952	Mitochondrial glycoprotein	0	1.10517e+08	348770000	0	0	0	0
TraesCS7D01G263900	1-deoxy-D-xylulose 5-phosphate synthase 1	408720000	420560000	389610000	671130000	571760000	744250000	339420000	343190000	313360000	619950000	544950000	556880000	342290000	314830000	297460000	301980000	432470000	320410000	253920000	269800000	290830000		TraesCS7D01G263900	244761198	244767384	1-deoxy-D-xylulose 5-phosphate synthase 1	4.06297e+08	662380000	331990000	5.73927e+08	3.18193e+08	351620000	2.71517e+08
TraesCS6B01G360300	Inorganic pyrophosphatase	1234700000	1532900000	1345600000	439550000	378580000	361480000	518440000	525680000	562050000	470030000	309360000	323680000	809720000	513070000	514530000	583200000	558320000	453110000	540650000	457880000	564990000		TraesCS6B01G360300	632182822	632188470	Inorganic pyrophosphatase	1.37107e+09	3.93203e+08	535390000	367690000	612440000	5.31543e+08	5.21173e+08
TraesCS2B01G415900	Histone H1	0	0	0	459270000	445920000	318020000	343470000	534240000	398750000	246160000	297660000	176990000	0	0	0	0	0	0	0	0	0		TraesCS2B01G415900	594683399	594684031	Histone H1	0	4.07737e+08	4.25487e+08	240270000	0	0	0
TraesCS1D01G132700	ATP synthase gamma chain	0	0	0	648000000	596070000	639100000	393890000	518050000	497010000	776290000	528540000	611350000	351620000	376890000	292630000	92651000	333460000	309120000	0	0	0		TraesCS1D01G132700	159139997	159144400	ATP synthase gamma chain	0	6.27723e+08	469650000	6.38727e+08	340380000	245077000	0
TraesCS7A01G020200	50S ribosomal protein L6	0	0	0	1207200000	1013600000	630360000	408360000	332400000	497180000	1496700000	2018500000	2231600000	563240000	371330000	781680000	1414400000	281860000	1061000000	248490000	701960000	721530000		TraesCS7A01G020200	8260839	8262589	50S ribosomal protein L6	0	9.50387e+08	4.12647e+08	1915600000	5.72083e+08	9.19087e+08	5.57327e+08
TraesCS1B01G281000	Subtilisin-like protease	96959000	104300000	0	367660000	377060000	377420000	432380000	324390000	279160000	285300000	0	0	535860000	569560000	389470000	653600000	560290000	907570000	653130000	453070000	489120000		TraesCS1B01G281000	489244069	489245476	Subtilisin-like protease	6.70863e+07	3.74047e+08	345310000	95100000	4.98297e+08	7.07153e+08	5.31773e+08
TraesCS2B01G177000	tRNA pseudouridine synthase B	0	0	0	361800000	397590000	255450000	375140000	408830000	321610000	0	116060000	93805000	203170000	207830000	204680000	0	0	0	0	0	0		TraesCS2B01G177000	152156927	152158750	tRNA pseudouridine synthase B	0	338280000	3.68527e+08	69955000	2.05227e+08	0	0
TraesCS5B01G022800	5-methyltetrahydropteroyltriglutamate--homocysteine methyltransferase	205760000	181090000	110030000	895890000	703760000	767830000	375740000	343010000	230910000	266820000	323750000	386480000	101340000	124810000	138720000	0	0	0	0	0	0		TraesCS5B01G022800	21181183	21186168	5-methyltetrahydropteroyltriglutamate--homocysteine methyltransferase	1.65627e+08	789160000	3.16553e+08	3.25683e+08	1.21623e+08	0	0
TraesCS6A01G311800	Pyruvate dehydrogenase E1 component subunit alpha	237610000	208950000	227060000	618030000	484530000	608770000	454700000	339830000	335010000	675830000	641600000	663220000	325340000	312780000	307710000	257110000	587840000	241970000	74278000	0	151870000		TraesCS6A01G311800	547826517	547830294	Pyruvate dehydrogenase E1 component subunit alpha	224540000	5.70443e+08	3.76513e+08	6.60217e+08	3.15277e+08	3.62307e+08	7.53827e+07
TraesCS2A01G171800	Small nuclear ribonucleoprotein family protein	0	0	0	165900000	139070000	155020000	365900000	327980000	327990000	0	0	0	101140000	102400000	84347000	0	82576000	0	0	0	0		TraesCS2A01G171800	127202262	127205248	Small nuclear ribonucleoprotein family protein	0	153330000	3.40623e+08	0	9.59623e+07	2.75253e+07	0
TraesCS3D01G187900	26S proteasome regulatory subunit	0	0	0	167010000	167430000	167070000	316260000	419240000	335140000	116140000	125370000	164680000	172380000	134340000	211970000	135960000	173070000	131850000	0	0	0		TraesCS3D01G187900	174414748	174418326	26S proteasome regulatory subunit	0	167170000	356880000	1.35397e+08	1.72897e+08	146960000	0
TraesCS6B01G256900	60S ribosomal protein L14, putative	0	0	0	549540000	451440000	296060000	369900000	333450000	359120000	698640000	727350000	802480000	327900000	145740000	251480000	432750000	230490000	364450000	154730000	555400000	322850000		TraesCS6B01G256900	461333392	461334597	60S ribosomal protein L14, putative	0	4.32347e+08	3.54157e+08	7.42823e+08	2.41707e+08	3.42563e+08	3.44327e+08
TraesCS3A01G419700	Protease inhibitor/seed storage/lipid transfer protein family protein	0	0	0	219590000	0	0	394840000	298670000	244430000	0	0	0	0	0	0	0	0	0	0	0	0		TraesCS3A01G419700	661655266	661655586	Protease inhibitor/seed storage/lipid transfer protein family protein	0	7.31967e+07	3.12647e+08	0	0	0	0
TraesCS5B01G509100	Phosphoribosylformylglycinamidine cyclo-ligase	0	0	0	0	76872000	0	372150000	526190000	557150000	0	0	0	239700000	228710000	118690000	0	124380000	0	0	0	0		TraesCS5B01G509100	674268330	674271155	Phosphoribosylformylglycinamidine cyclo-ligase	0	25624000	4.85163e+08	0	195700000	41460000	0
TraesCS5D01G473100	RNA-binding protein	0	0	0	254740000	0	0	378650000	353050000	332630000	0	0	0	0	0	0	0	0	0	0	0	0		TraesCS5D01G473100	513511672	513516205	RNA-binding protein	0	8.49133e+07	3.54777e+08	0	0	0	0
TraesCS7D01G262100	Nuclear transport factor 2	0	0	0	133600000	113240000	138420000	420630000	553530000	400260000	162990000	124990000	98490000	303910000	321260000	141760000	289520000	323050000	323960000	212270000	192900000	265550000		TraesCS7D01G262100	239773767	239775827	Nuclear transport factor 2	0	128420000	458140000	1.28823e+08	2.55643e+08	3.12177e+08	2.23573e+08
TraesCS7A01G257100	Peptidylprolyl isomerase	0	0	0	118770000	89400000	0	430680000	463510000	612710000	0	0	0	219100000	221570000	355140000	0	192430000	136140000	0	0	0		TraesCS7A01G257100	246265281	246270612	Peptidylprolyl isomerase	0	69390000	502300000	0	265270000	1.09523e+08	0
TraesCS4D01G186300	Argininosuccinate lyase	140370000	125400000	0	670910000	466090000	466410000	293090000	187380000	296750000	461190000	521190000	621920000	409170000	454930000	635570000	157770000	111600000	282070000	55168000	161270000	119500000		TraesCS4D01G186300	323928161	323933065	Argininosuccinate lyase	88590000	534470000	2.59073e+08	5.34767e+08	499890000	1.83813e+08	1.11979e+08
TraesCS2B01G323100	Regulator of chromosome condensation (RCC1) family protein	0	0	0	877290000	667140000	873080000	537520000	539420000	526190000	4806100000	2966500000	3399700000	929110000	960750000	1001700000	1174600000	1095400000	807330000	167100000	813120000	885700000		TraesCS2B01G323100	461735986	461741015	Regulator of chromosome condensation (RCC1) family protein	0	8.05837e+08	5.34377e+08	3724100000	9.63853e+08	1.02578e+09	6.21973e+08
TraesCS2D01G277700	50S ribosomal protein L29	0	0	0	381320000	258880000	205430000	391040000	391140000	313760000	320360000	270060000	275500000	0	0	0	162450000	0	0	0	0	0		TraesCS2D01G277700	347813558	347814827	50S ribosomal protein L29	0	2.81877e+08	3.65313e+08	288640000	0	54150000	0
TraesCS2B01G269400	Prefoldin subunit, putative	0	0	0	171390000	128260000	124450000	261650000	199250000	156640000	0	0	0	0	0	0	0	0	0	0	0	0		TraesCS2B01G269400	366014508	366021331	Prefoldin subunit, putative	0	1.41367e+08	2.05847e+08	0	0	0	0
TraesCS6D01G336900	Membrane steroid-binding protein	470640000	424920000	319870000	388120000	400830000	385120000	374040000	346180000	316660000	336490000	332100000	306620000	361270000	273250000	295700000	282400000	422840000	443320000	276500000	0	328380000		TraesCS6D01G336900	437772827	437773369	Membrane steroid-binding protein	4.05143e+08	3.91357e+08	3.45627e+08	325070000	3.10073e+08	3.82853e+08	2.01627e+08
TraesCS1D01G125600	40S ribosomal protein S7	0	0	0	193680000	293150000	202740000	309150000	532610000	484310000	149150000	183770000	185630000	0	0	0	0	0	0	0	0	0		TraesCS1D01G125600	134682216	134684106	40S ribosomal protein S7	0	2.29857e+08	4.42023e+08	172850000	0	0	0
TraesCS7D01G010100	Protein TolB	749150000	616570000	757460000	915610000	547450000	671350000	447870000	299650000	240120000	3006300000	2561100000	3127200000	399300000	344360000	311020000	0	273250000	0	0	69172000	0		TraesCS7D01G010100	4810637	4817025	Protein TolB	7.07727e+08	711470000	3.29213e+08	2898200000	351560000	9.10833e+07	2.30573e+07
TraesCS5A01G434100	Glutamate dehydrogenase	60518000	261830000	0	979640000	622120000	1323800000	328110000	241860000	191600000	0	0	32782000	0	0	0	0	0	0	0	0	0		TraesCS5A01G434100	617207595	617210538	Glutamate dehydrogenase	1.07449e+08	9.75187e+08	2.53857e+08	1.09273e+07	0	0	0
TraesCS2D01G246000	30S ribosomal protein S19	0	0	0	179190000	292260000	236060000	267880000	403270000	163940000	0	114550000	51517000	61181000	0	0	0	0	0	0	0	0		TraesCS2D01G246000	286463377	286465502	30S ribosomal protein S19	0	2.35837e+08	2.78363e+08	5.53557e+07	2.03937e+07	0	0
TraesCS5D01G431700	40S ribosomal protein S12	0	0	0	367450000	395030000	251840000	373630000	421990000	813550000	0	0	424910000	472400000	369540000	277770000	0	84121000	186380000	0	0	0		TraesCS5D01G431700	488342695	488344589	40S ribosomal protein S12	0	3.38107e+08	536390000	1.41637e+08	3.73237e+08	90167000	0
TraesCS2D01G531700	Small nuclear ribonucleoprotein family protein	0	0	0	0	0	0	402290000	383080000	428230000	0	0	0	0	0	0	0	0	0	0	0	0		TraesCS2D01G531700	617397139	617398814	Small nuclear ribonucleoprotein family protein	0	0	4.04533e+08	0	0	0	0
TraesCS3D01G194500	Calmodulin-related protein	0	0	0	0	0	302990000	0	0	0	0	0	0	0	0	0	0	0	0	0	0	0		TraesCS3D01G194500	185790126	185792803	Calmodulin-related protein	0	1.00997e+08	0	0	0	0	0
TraesCS7D01G084900	Peroxidase	394240000	328370000	288290000	1663200000	1373200000	1714500000	371550000	423230000	363540000	296960000	252170000	120990000	67925000	55723000	44023000	0	0	0	57163000	0	60424000		TraesCS7D01G084900	51998002	52000886	Peroxidase	3.36967e+08	1.58363e+09	3.86107e+08	2.23373e+08	5.58903e+07	0	3.91957e+07
TraesCS2A01G308600	Protein TIC 40, chloroplastic	284520000	269820000	234490000	236070000	189730000	216150000	301200000	287100000	265880000	0	0	0	0	105900000	0	0	0	0	0	0	0		TraesCS2A01G308600	530745418	530751345	Protein TIC 40, chloroplastic	2.62943e+08	2.13983e+08	2.84727e+08	0	35300000	0	0
TraesCS3D01G415300	Protease inhibitor/seed storage/lipid transfer protein family protein	0	0	0	328940000	0	437510000	0	0	311160000	0	0	0	0	0	0	0	0	0	0	0	0		TraesCS3D01G415300	527126682	527127284	Protease inhibitor/seed storage/lipid transfer protein family protein	0	2.55483e+08	103720000	0	0	0	0
TraesCS2D01G285800	ATP-dependent Clp protease ATP-binding subunit ClpB	307470000	323680000	420490000	138920000	148050000	171230000	333090000	507060000	610670000	150560000	121360000	208760000	781080000	737270000	1043000000	243750000	628160000	275510000	0	0	22276000		TraesCS2D01G285800	363975853	363982320	ATP-dependent Clp protease ATP-binding subunit ClpB	3.50547e+08	1.52733e+08	4.83607e+08	1.60227e+08	8.53783e+08	3.82473e+08	7.42533e+06
TraesCS2D01G215300	Eukaryotic translation initiation factor 4G	0	0	0	112490000	0	0	341110000	264770000	215720000	0	0	0	0	0	0	0	0	0	0	0	0		TraesCS2D01G215300	177857639	177864866	Eukaryotic translation initiation factor 4G	0	3.74967e+07	2.73867e+08	0	0	0	0
TraesCS7B01G179500	RNA binding protein	0	122660000	83508000	373430000	389110000	352650000	335310000	349120000	314790000	289300000	311710000	315650000	111460000	88158000	84158000	0	0	0	129870000	0	128750000		TraesCS7B01G179500	264063128	264065999	RNA binding protein	6.87227e+07	371730000	3.33073e+08	3.05553e+08	94592000	0	8.62067e+07
TraesCS6A01G259500	Mitochondrial import inner membrane translocase subunit	101840000	99659000	107020000	308910000	344370000	350270000	399470000	343000000	288020000	0	188420000	169720000	101110000	80417000	0	0	0	0	0	0	0		TraesCS6A01G259500	482091336	482094303	Mitochondrial import inner membrane translocase subunit	1.0284e+08	3.34517e+08	3.43497e+08	119380000	60509000	0	0
TraesCS2A01G183600	RAN GTPASE ACTIVATING protein 2	0	0	0	130610000	0	141860000	354870000	266110000	220730000	0	0	0	0	0	0	0	0	0	0	0	0		TraesCS2A01G183600	143276273	143276770	RAN GTPASE ACTIVATING protein 2	0	9.08233e+07	280570000	0	0	0	0
TraesCS6B01G303400	Nuclear matrix constituent protein 1	0	0	0	112550000	0	0	333420000	307020000	327510000	49554000	0	0	0	0	0	0	0	0	0	0	0		TraesCS6B01G303400	543225820	543232389	Nuclear matrix constituent protein 1	0	3.75167e+07	322650000	16518000	0	0	0
TraesCS2D01G109000	Ribosomal protein L19	0	0	0	587910000	413960000	240210000	372390000	330280000	329950000	515170000	412350000	667870000	408600000	232050000	163960000	242540000	0	595030000	0	0	124570000		TraesCS2D01G109000	60751824	60754172	Ribosomal protein L19	0	4.14027e+08	3.44207e+08	5.31797e+08	2.68203e+08	279190000	4.15233e+07
TraesCS2D01G205900	Ribosome recycling factor	1026200000	1074400000	919240000	98517000	0	0	369460000	280910000	223170000	0	0	0	64553000	95541000	0	0	0	0	0	0	0		TraesCS2D01G205900	158275299	158284205	Ribosome recycling factor	1.00661e+09	32839000	291180000	0	5.33647e+07	0	0
TraesCS7B01G197300	Superoxide dismutase [Cu-Zn]	2171600000	1423400000	1459300000	824160000	784850000	869220000	387190000	437730000	567110000	296510000	250780000	151820000	1036200000	969520000	831420000	0	0	528980000	770210000	1442100000	588360000		TraesCS7B01G197300	340624375	340657061	Superoxide dismutase [Cu-Zn]	1.68477e+09	8.26077e+08	464010000	2.33037e+08	9.45713e+08	1.76327e+08	9.33557e+08
TraesCS3D01G085600	30S ribosomal protein S7	0	0	0	721250000	720860000	530250000	415780000	351450000	689440000	1082600000	1192300000	1865900000	454630000	529480000	625440000	630790000	710330000	531620000	0	422600000	467160000		TraesCS3D01G085600	43042637	43044095	30S ribosomal protein S7	0	6.57453e+08	4.85557e+08	1.38027e+09	5.36517e+08	6.24247e+08	2.96587e+08
TraesCS3A01G073300	Triosephosphate isomerase	0	0	0	0	344320000	0	390230000	490790000	431810000	0	381880000	536070000	0	125610000	615490000	0	0	0	0	0	0		TraesCS3A01G073300	45570000	45573025	Triosephosphate isomerase	0	1.14773e+08	437610000	3.05983e+08	2.47033e+08	0	0
TraesCS6A01G178400	RNA-binding family protein, putative	0	0	0	53886000	0	0	340940000	309370000	340910000	75515000	81890000	46912000	0	0	0	0	0	0	0	0	0		TraesCS6A01G178400	200189260	200193754	RNA-binding family protein, putative	0	17962000	3.30407e+08	6.81057e+07	0	0	0
TraesCS4D01G143400	Splicing factor u2af large subunit, putative	0	0	0	27786000	46675000	61785000	343740000	327970000	334480000	78281000	103980000	88492000	0	52895000	0	0	98841000	0	0	0	0		TraesCS4D01G143400	130570300	130575480	Splicing factor u2af large subunit, putative	0	4.54153e+07	3.35397e+08	90251000	1.76317e+07	32947000	0
TraesCS3D01G309800	H/ACA ribonucleoprotein complex subunit 1-like protein 1	0	0	0	85258000	81815000	0	353830000	492130000	473750000	110170000	195210000	133060000	0	0	55957000	0	127380000	0	0	0	0		TraesCS3D01G309800	424001121	424002598	H/ACA ribonucleoprotein complex subunit 1-like protein 1	0	55691000	4.39903e+08	1.46147e+08	1.86523e+07	42460000	0
TraesCS5A01G298700	Heat shock 70 kDa protein	0	0	0	0	0	0	340760000	384940000	376410000	0	0	0	183240000	0	0	0	0	0	0	0	0		TraesCS5A01G298700	505625923	505628048	Heat shock 70 kDa protein	0	0	367370000	0	61080000	0	0
TraesCS5A01G368400	RNA-binding protein	2972600000	3005700000	2536400000	222370000	188630000	202910000	306100000	136700000	221150000	186530000	128730000	149670000	0	312260000	0	0	0	169150000	0	0	163690000		TraesCS5A01G368400	569074232	569076154	RNA-binding protein	2.83823e+09	2.04637e+08	2.21317e+08	1.54977e+08	1.04087e+08	5.63833e+07	5.45633e+07
TraesCS6D01G138800	Rad23 UV excision repair protein family	0	0	0	67395000	53804000	0	313220000	225820000	208760000	0	0	0	60827000	0	0	0	0	0	0	0	0		TraesCS6D01G138800	107799129	107807575	Rad23 UV excision repair protein family	0	4.03997e+07	2.49267e+08	0	2.02757e+07	0	0
TraesCS7D01G341300	Eukaryotic translation initiation factor 1A	0	0	0	0	0	0	332720000	338350000	399990000	76949000	0	0	0	0	99913000	0	0	0	0	0	0		TraesCS7D01G341300	436968070	436968789	Eukaryotic translation initiation factor 1A	0	0	357020000	2.56497e+07	3.33043e+07	0	0
TraesCS1A01G378000	Guanine nucleotide-binding protein subunit beta-1	0	0	0	464840000	438380000	204370000	357520000	636840000	538270000	497310000	823180000	869900000	340180000	342510000	303630000	369090000	140120000	241910000	185100000	0	370550000		TraesCS1A01G378000	550969849	550972162	Guanine nucleotide-binding protein subunit beta-1	0	3.69197e+08	5.10877e+08	730130000	3.28773e+08	2.50373e+08	1.85217e+08
TraesCS2B01G615700	Peroxidase	0	0	0	390220000	0	546260000	0	0	0	0	0	0	0	0	0	0	0	0	0	0	0		TraesCS2B01G615700	793456345	793457370	Peroxidase	0	312160000	0	0	0	0	0
TraesCS5A01G513300	60S ribosomal protein L21	0	0	0	231840000	198590000	0	406720000	374540000	343200000	441660000	255310000	268600000	166400000	0	0	454010000	0	459110000	0	184020000	0		TraesCS5A01G513300	677130169	677131727	60S ribosomal protein L21	0	1.43477e+08	374820000	3.21857e+08	5.54667e+07	3.04373e+08	61340000
TraesCS5A01G101900	Chaperone protein htpG family protein	48611000	61727000	88307000	94315000	63590000	57068000	318700000	474360000	558930000	0	50177000	27939000	227290000	243790000	288460000	81723000	142590000	58862000	0	0	0		TraesCS5A01G101900	151252518	151258773	Chaperone protein htpG family protein	66215000	7.16577e+07	4.50663e+08	2.60387e+07	253180000	9.43917e+07	0
TraesCS1A01G433000	RNA binding protein	0	0	0	143920000	142470000	172520000	234780000	194970000	212900000	0	0	0	133870000	157360000	0	0	0	0	0	0	266820000		TraesCS1A01G433000	584506528	584509477	RNA binding protein	0	152970000	2.14217e+08	0	9.70767e+07	0	88940000
TraesCS3D01G198600	S-adenosylmethionine synthase	234370000	290520000	224770000	481010000	568510000	548320000	374850000	452270000	498140000	497850000	735490000	702100000	438120000	514470000	441490000	162810000	192980000	283100000	0	0	140460000		TraesCS3D01G198600	213996926	213998110	S-adenosylmethionine synthase	2.49887e+08	5.32613e+08	4.41753e+08	6.45147e+08	4.64693e+08	2.12963e+08	46820000
TraesCS7A01G288700	Polyadenylate-binding protein	0	0	0	64709000	0	0	285670000	418900000	378750000	0	0	53612000	131710000	118210000	134500000	110010000	128560000	150900000	92392000	0	163180000		TraesCS7A01G288700	348205634	348214412	Polyadenylate-binding protein	0	2.15697e+07	3.61107e+08	1.78707e+07	128140000	1.29823e+08	8.51907e+07
TraesCS5D01G100800	DNA helicase	0	0	0	157810000	145260000	159300000	310520000	315440000	415900000	0	47170000	0	0	0	0	0	0	0	0	0	0		TraesCS5D01G100800	113648733	113653294	DNA helicase	0	1.54123e+08	3.47287e+08	1.57233e+07	0	0	0
TraesCS5A01G390500	HMG-Y-related protein A	0	0	0	193820000	159940000	173330000	347160000	202590000	238670000	185010000	136990000	0	54167000	132000000	94276000	0	0	0	0	0	0		TraesCS5A01G390500	585738767	585739442	HMG-Y-related protein A	0	1.75697e+08	2.62807e+08	1.07333e+08	93481000	0	0
TraesCS5D01G449900	Eukaryotic translation initiation factor 3 subunit B	0	0	0	83237000	97399000	79248000	343720000	526080000	469460000	0	169760000	52208000	74639000	101050000	144340000	0	61102000	0	0	0	0		TraesCS5D01G449900	498621640	498626209	Eukaryotic translation initiation factor 3 subunit B	0	86628000	446420000	7.39893e+07	1.06676e+08	2.03673e+07	0
TraesCS7D01G213300	Subtilisin-like protease	0	0	0	120770000	91223000	102310000	341600000	632740000	370980000	0	44120000	0	0	0	0	0	0	0	0	0	0		TraesCS7D01G213300	171744670	171747431	Subtilisin-like protease	0	1.04768e+08	448440000	1.47067e+07	0	0	0
TraesCS5D01G411700	Upstream activation factor subunit spp27	0	0	0	42615000	0	0	315460000	274330000	292350000	53287000	0	55295000	0	0	0	0	0	0	0	0	0		TraesCS5D01G411700	475150853	475156420	Upstream activation factor subunit spp27	0	14205000	2.94047e+08	36194000	0	0	0
TraesCS1D01G206500	Ubiquitin-like protein	0	0	0	66808000	0	0	278680000	172130000	177910000	172850000	78883000	102710000	0	91994000	93328000	0	0	118610000	245230000	0	177870000		TraesCS1D01G206500	292079976	292084279	Ubiquitin-like protein	0	2.22693e+07	2.09573e+08	1.18148e+08	61774000	3.95367e+07	1.41033e+08
TraesCS7D01G475900	ATP synthase subunit beta	1491400000	1328900000	1423700000	1411200000	1285900000	1095400000	399450000	497010000	511370000	1043500000	1318400000	1470100000	996770000	1023300000	818120000	212870000	822930000	516340000	0	0	51431000		TraesCS7D01G475900	587806724	587812902	ATP synthase subunit beta	1.41467e+09	1.26417e+09	4.69277e+08	1.27733e+09	9.46063e+08	517380000	1.71437e+07
TraesCS5D01G296200	60S ribosomal protein L7a	0	0	0	894770000	834950000	496500000	363020000	296840000	262380000	1226800000	1349800000	1492500000	480430000	0	99956000	219420000	0	374120000	0	151560000	160200000		TraesCS5D01G296200	393876169	393878074	60S ribosomal protein L7a	0	7.42073e+08	3.07413e+08	1.35637e+09	193462000	1.97847e+08	103920000
TraesCS7D01G242200	Fasciclin-like arabinogalactan protein	151270000	0	0	202660000	129150000	182850000	262440000	248170000	165860000	93828000	82099000	76891000	0	0	0	0	0	0	0	0	0		TraesCS7D01G242200	206608624	206609421	Fasciclin-like arabinogalactan protein	5.04233e+07	1.71553e+08	225490000	8.42727e+07	0	0	0
TraesCS5A01G015500	Deoxyuridine 5'-triphosphate nucleotidohydrolase	0	0	0	87405000	0	0	301070000	0	243640000	0	0	0	0	0	0	0	0	0	0	0	0		TraesCS5A01G015500	11028775	11029540	Deoxyuridine 5'-triphosphate nucleotidohydrolase	0	29135000	181570000	0	0	0	0
TraesCS6A01G253900	High mobility group protein	0	0	0	185420000	0	102750000	292560000	111280000	265490000	154880000	75829000	93116000	0	0	0	0	0	0	0	0	0		TraesCS6A01G253900	470066098	470067289	High mobility group protein	0	9.60567e+07	223110000	1.07942e+08	0	0	0
TraesCS4D01G066600	CBS domain containing protein, expressed	0	0	0	202180000	203090000	0	326810000	302350000	343800000	99541000	113560000	114910000	0	0	114650000	0	165980000	0	0	0	0		TraesCS4D01G066600	41216547	41220788	CBS domain containing protein, expressed	0	135090000	324320000	109337000	3.82167e+07	5.53267e+07	0
TraesCS7D01G260500	50S ribosomal protein L22	0	0	0	544670000	471750000	135910000	245640000	348640000	490140000	599050000	1357600000	986470000	396970000	232100000	0	0	0	149820000	0	345590000	145310000		TraesCS7D01G260500	236182647	236184890	50S ribosomal protein L22	0	384110000	3.61473e+08	981040000	209690000	49940000	1.63633e+08
TraesCS2D01G295500	Peroxiredoxin family protein	3709300000	5118700000	4484800000	598900000	660950000	509370000	405450000	478460000	601080000	466300000	782830000	710930000	2195200000	1886200000	1653500000	1685200000	2245700000	1892400000	1543700000	753050000	1297600000		TraesCS2D01G295500	377303470	377306302	Peroxiredoxin family protein	4437600000	589740000	4.94997e+08	6.53353e+08	1.91163e+09	1941100000	1.19812e+09
TraesCS4D01G280900	Lipid transfer protein	0	0	0	229170000	257960000	318670000	313580000	269300000	191020000	204130000	205830000	222950000	0	107390000	138740000	0	0	0	0	0	0		TraesCS4D01G280900	451801628	451803154	Lipid transfer protein	0	268600000	2.57967e+08	210970000	8.20433e+07	0	0
TraesCS7A01G447700	Ran-binding protein 1 domain-containing	0	0	0	0	0	0	258760000	248040000	190590000	0	0	0	0	0	0	0	0	0	0	0	0		TraesCS7A01G447700	642253424	642254872	Ran-binding protein 1 domain-containing	0	0	2.32463e+08	0	0	0	0
TraesCS1D01G074600	Aminotransferase like protein	0	0	0	48825000	0	0	273630000	200740000	127040000	86586000	0	0	0	0	0	0	0	102840000	95711000	0	0		TraesCS1D01G074600	56425505	56427717	Aminotransferase like protein	0	16275000	200470000	28862000	0	34280000	3.19037e+07
TraesCS4D01G026400	p8MTCP1	0	0	0	117390000	179370000	180350000	157220000	96431000	182460000	198750000	178250000	230880000	319490000	292650000	242740000	91518000	116310000	197320000	0	0	177300000		TraesCS4D01G026400	11516311	11519886	p8MTCP1	0	1.59037e+08	1.4537e+08	2.02627e+08	284960000	1.35049e+08	59100000
TraesCS6B01G024600	histone acetyltransferase of the CBP family 12	0	0	0	0	0	0	340240000	413330000	348490000	0	0	0	0	0	0	0	0	0	0	0	0		TraesCS6B01G024600	14879269	14879984	histone acetyltransferase of the CBP family 12	0	0	3.67353e+08	0	0	0	0
TraesCS5D01G165800	DNA-directed RNA polymerase family protein	0	0	0	164640000	128670000	104000000	262860000	330800000	389150000	192580000	182630000	88611000	109480000	115030000	0	0	107340000	0	0	0	0		TraesCS5D01G165800	257500181	257510723	DNA-directed RNA polymerase family protein	0	1.32437e+08	3.27603e+08	154607000	7.48367e+07	35780000	0
TraesCS2A01G014300	Inosine-5'-monophosphate dehydrogenase	0	74501000	0	128590000	105980000	116460000	257050000	237710000	243520000	124520000	127050000	86035000	97500000	77594000	79324000	0	0	0	82940000	0	0		TraesCS2A01G014300	5690317	5692857	Inosine-5'-monophosphate dehydrogenase	2.48337e+07	117010000	2.46093e+08	112535000	84806000	0	2.76467e+07
TraesCS3A01G503600	SWAP (Suppressor-of-White-APricot)/surp domain-containing protein / ubiquitin family protein	0	0	0	107530000	117720000	133640000	241830000	247480000	281160000	0	111170000	86751000	107990000	94327000	92314000	0	0	0	0	0	0		TraesCS3A01G503600	726139581	726142050	SWAP (Suppressor-of-White-APricot)/surp domain-containing protein / ubiquitin family protein	0	119630000	2.56823e+08	6.59737e+07	9.82103e+07	0	0
TraesCS2D01G207200	Leucine-rich repeat receptor-like protein kinase family protein	0	0	0	289230000	166340000	323230000	386750000	460030000	509870000	2412700000	2703000000	1783600000	29881000	40944000	0	0	30213000	0	0	0	0		TraesCS2D01G207200	160613354	160614358	Leucine-rich repeat receptor-like protein kinase family protein	0	259600000	4.52217e+08	2.29977e+09	2.36083e+07	10071000	0
TraesCS7B01G345500	Translation machinery-associated protein 7	0	0	0	0	0	0	258970000	0	280200000	0	0	0	0	0	0	0	0	0	0	0	0		TraesCS7B01G345500	601228584	601229927	Translation machinery-associated protein 7	0	0	1.79723e+08	0	0	0	0
TraesCS6D01G272500	RNA-binding family protein	0	0	0	74256000	0	0	311550000	348120000	365100000	0	0	0	0	0	0	0	0	0	0	0	0		TraesCS6D01G272500	381344459	381347004	RNA-binding family protein	0	24752000	341590000	0	0	0	0
TraesCS3A01G210300	Serine/threonine-protein phosphatase 6 regulatory subunit 3	0	0	0	0	0	131210000	241640000	172260000	142810000	0	0	0	0	0	0	0	0	0	0	0	0		TraesCS3A01G210300	375817332	375824152	Serine/threonine-protein phosphatase 6 regulatory subunit 3	0	4.37367e+07	185570000	0	0	0	0
TraesCS6D01G095000	Splicing factor 3B subunit-like protein	0	0	0	782720000	535340000	523610000	254220000	213060000	201090000	490540000	591280000	577030000	34472000	72864000	65541000	31980000	39436000	0	0	0	0		TraesCS6D01G095000	59332328	59337278	Splicing factor 3B subunit-like protein	0	613890000	222790000	552950000	5.76257e+07	2.38053e+07	0
TraesCS5A01G443800	Histone H1	0	0	0	771460000	769110000	599450000	327650000	508410000	477060000	503030000	1177400000	865570000	241590000	0	0	0	0	0	0	0	0		TraesCS5A01G443800	623685160	623686139	Histone H1	0	713340000	4.37707e+08	8.48667e+08	80530000	0	0
TraesCS1B01G068000	WEB family protein, chloroplastic	0	0	0	118340000	95892000	115410000	272160000	210630000	204820000	0	0	0	0	0	0	0	0	0	0	0	0		TraesCS1B01G068000	52898267	52901835	WEB family protein, chloroplastic	0	1.09881e+08	2.29203e+08	0	0	0	0
TraesCS5A01G014500	Enolase	0	0	0	0	0	0	304300000	164750000	114060000	0	0	0	0	0	0	0	0	0	0	0	0		TraesCS5A01G014500	9830610	9835031	Enolase	0	0	194370000	0	0	0	0
TraesCS3D01G130100	Alba DNA/RNA-binding protein	0	0	0	163130000	150270000	126100000	243980000	186890000	217450000	0	159570000	92208000	90278000	89963000	81049000	116370000	0	155740000	0	0	0		TraesCS3D01G130100	90369542	90371402	Alba DNA/RNA-binding protein	0	146500000	2.16107e+08	83926000	8.70967e+07	9.07033e+07	0
TraesCS6A01G316200	Heat-shock protein, putative	0	0	0	0	0	0	306010000	244340000	271170000	0	0	0	0	0	0	0	0	0	0	0	0		TraesCS6A01G316200	552757981	552758757	Heat-shock protein, putative	0	0	273840000	0	0	0	0
TraesCS2A01G577600	3-isopropylmalate dehydrogenase	193060000	184100000	161300000	211140000	237910000	180960000	209900000	286210000	241960000	197630000	186280000	187340000	236890000	204900000	233370000	192730000	244810000	230830000	205710000	0	161620000		TraesCS2A01G577600	771512478	771515807	3-isopropylmalate dehydrogenase	1.79487e+08	2.10003e+08	2.46023e+08	1.90417e+08	2.25053e+08	222790000	1.22443e+08
TraesCS1B01G078900	Interactor of constitutive active ROPs 2, chloroplastic	0	0	0	0	0	0	245450000	175410000	134460000	0	0	0	0	0	0	0	0	0	0	0	0		TraesCS1B01G078900	61895584	61898258	Interactor of constitutive active ROPs 2, chloroplastic	0	0	1.85107e+08	0	0	0	0
TraesCS5D01G286500	Peptidylprolyl isomerase	68912000	0	0	150530000	124440000	140340000	311590000	250180000	192880000	208620000	179950000	185240000	362620000	364920000	425040000	541080000	635760000	605540000	487340000	339430000	442960000		TraesCS5D01G286500	386732941	386735253	Peptidylprolyl isomerase	2.29707e+07	1.38437e+08	251550000	191270000	3.84193e+08	5.94127e+08	4.23243e+08
TraesCS7A01G346200	T-complex protein 1 subunit gamma	0	0	0	109180000	104000000	65028000	265070000	331330000	307360000	40726000	46470000	0	130220000	128130000	197360000	0	165630000	0	0	0	0		TraesCS7A01G346200	509218236	509223407	T-complex protein 1 subunit gamma	0	92736000	3.01253e+08	2.90653e+07	1.51903e+08	55210000	0
TraesCS2D01G049500	60 kDa chaperonin	7712000000	7551700000	7395600000	184520000	38659000	25274000	340990000	464070000	480360000	81342000	28466000	34641000	2378100000	2551300000	1844000000	316510000	1205100000	530380000	0	0	62510000		TraesCS2D01G049500	18230525	18234268	60 kDa chaperonin	7553100000	8.28177e+07	4.28473e+08	4.81497e+07	2257800000	6.83997e+08	2.08367e+07
TraesCS3D01G417500	Selenium-binding protein	0	0	0	41348000	0	0	342600000	313810000	392360000	530620000	788640000	715480000	247110000	346270000	302450000	407580000	270080000	159440000	461410000	274090000	548660000		TraesCS3D01G417500	529484009	529487008	Selenium-binding protein	0	1.37827e+07	349590000	6.78247e+08	298610000	2.79033e+08	4.28053e+08
TraesCS4D01G343000	Purple acid phosphatase	2340200000	2522200000	2487300000	73018000	0	75611000	180060000	230660000	230860000	0	0	0	0	0	0	0	0	0	0	0	0		TraesCS4D01G343000	499302535	499305901	Purple acid phosphatase	2449900000	49543000	213860000	0	0	0	0
TraesCS3B01G207500	Transcription factor Pur-alpha 1	0	0	0	205900000	164680000	163200000	286300000	356700000	379530000	0	0	0	202220000	63777000	0	0	0	0	0	0	0		TraesCS3B01G207500	243237914	243241656	Transcription factor Pur-alpha 1	0	1.77927e+08	3.40843e+08	0	8.86657e+07	0	0
TraesCS7D01G211900	Aldehyde dehydrogenase	306780000	277160000	169510000	1526100000	1238700000	1309400000	368290000	390810000	337820000	1770000000	1593100000	1677400000	651360000	581820000	670020000	767090000	635140000	507390000	240150000	0	447210000		TraesCS7D01G211900	170225052	170229492	Aldehyde dehydrogenase	251150000	1.35807e+09	365640000	1.68017e+09	634400000	636540000	229120000
TraesCS2D01G227900	RNA Binding Protein-like	0	0	0	77666000	0	0	293720000	284720000	204060000	65864000	0	0	0	0	77455000	0	108240000	0	0	0	0		TraesCS2D01G227900	196454577	196458418	RNA Binding Protein-like	0	2.58887e+07	2.60833e+08	2.19547e+07	2.58183e+07	36080000	0
TraesCS4A01G104400	Protein MODIFIER OF SNC1 11	0	0	0	0	0	0	266230000	239270000	185540000	0	0	0	0	0	0	0	0	0	0	0	0		TraesCS4A01G104400	117889494	117892263	Protein MODIFIER OF SNC1 11	0	0	2.30347e+08	0	0	0	0
TraesCS5D01G542300	Elongation factor Tu	0	0	0	86155000	0	0	245990000	425360000	378610000	0	152660000	52256000	112800000	142410000	141360000	0	47111000	0	0	0	0		TraesCS5D01G542300	552781357	552784917	Elongation factor Tu	0	2.87183e+07	3.49987e+08	6.83053e+07	132190000	1.57037e+07	0
TraesCS2D01G472700	RNA-binding family protein	0	0	0	99417000	92181000	79690000	197300000	157420000	259910000	0	98710000	0	72645000	0	99306000	186790000	114610000	149170000	196880000	0	218640000		TraesCS2D01G472700	576279443	576282543	RNA-binding family protein	0	9.04293e+07	2.04877e+08	3.29033e+07	57317000	150190000	1.38507e+08
TraesCS5B01G275700	N-methyl-L-tryptophan oxidase	0	0	0	306880000	291850000	322870000	230580000	241850000	221160000	557590000	583250000	682380000	425850000	405680000	359130000	350320000	347480000	409880000	267770000	349150000	296740000		TraesCS5B01G275700	461403680	461405245	N-methyl-L-tryptophan oxidase	0	307200000	2.31197e+08	607740000	3.96887e+08	3.69227e+08	3.04553e+08
TraesCS6B01G120900	MALE GAMETOPHYTE DEFECTIVE 1	0	0	0	98929000	0	0	221010000	152430000	141750000	0	0	0	82023000	71238000	0	0	88725000	57319000	0	0	0		TraesCS6B01G120900	115945847	115949574	MALE GAMETOPHYTE DEFECTIVE 1	0	3.29763e+07	171730000	0	51087000	4.86813e+07	0
TraesCS1B01G362600	Early nodulin-like protein	0	0	0	246420000	206350000	289390000	283900000	246680000	232780000	213810000	248450000	209600000	494080000	474760000	571800000	420910000	620960000	530260000	337350000	280000000	363960000		TraesCS1B01G362600	591234300	591234989	Early nodulin-like protein	0	2.47387e+08	2.54453e+08	2.23953e+08	5.13547e+08	5.24043e+08	3.27103e+08
TraesCS5B01G448400	Histone H1	0	0	0	687810000	672110000	631690000	264780000	339230000	507650000	0	1019200000	784620000	399670000	392910000	0	0	0	0	0	0	0		TraesCS5B01G448400	620669439	620670302	Histone H1	0	663870000	3.70553e+08	6.01273e+08	2.64193e+08	0	0
TraesCS4D01G206100	UDP-glucuronate decarboxylase protein 6	0	0	0	2336300000	1554400000	1485200000	250110000	180370000	213800000	1467100000	2328400000	2564300000	819090000	809120000	1046700000	281660000	276530000	201330000	0	0	202450000		TraesCS4D01G206100	353757990	353761138	UDP-glucuronate decarboxylase protein 6	0	1.79197e+09	214760000	2.11993e+09	8.91637e+08	2.53173e+08	6.74833e+07
TraesCS6A01G090300	Eukaryotic translation initiation factor 3 subunit F	0	0	0	71011000	78733000	72103000	302770000	440120000	440270000	0	0	0	143710000	167410000	225300000	0	0	0	0	0	0		TraesCS6A01G090300	58148514	58150821	Eukaryotic translation initiation factor 3 subunit F	0	73949000	3.94387e+08	0	1.78807e+08	0	0
TraesCS4D01G258900	Outer mitochondrial membrane protein porin	0	39915000	0	336540000	271710000	351730000	253090000	306980000	367760000	346740000	403780000	275670000	437260000	507430000	367720000	229960000	452390000	290810000	0	0	95411000		TraesCS4D01G258900	428579202	428582359	Outer mitochondrial membrane protein porin	13305000	3.19993e+08	3.09277e+08	3.42063e+08	437470000	3.24387e+08	3.18037e+07
TraesCS3A01G006100	Protein decapping 5	0	0	0	138260000	133140000	146340000	249830000	221650000	185200000	103060000	115830000	112030000	106990000	108120000	0	0	0	0	0	0	0		TraesCS3A01G006100	7254336	7259923	Protein decapping 5	0	1.39247e+08	2.18893e+08	1.10307e+08	7.17033e+07	0	0
TraesCS1D01G106500	Disulfide-isomerase	0	0	0	180610000	196440000	142770000	220850000	262420000	265030000	222510000	224320000	227780000	333600000	353520000	420940000	157640000	431420000	151760000	0	0	0		TraesCS1D01G106500	98844776	98848521	Disulfide-isomerase	0	1.73273e+08	2.49433e+08	224870000	3.69353e+08	246940000	0
TraesCS5D01G173800	3-ketoacyl-CoA thiolase	0	0	0	306080000	272060000	252500000	269020000	247250000	242320000	185990000	244090000	450710000	268790000	216940000	365700000	64905000	198180000	207340000	0	0	0		TraesCS5D01G173800	272135557	272141255	3-ketoacyl-CoA thiolase	0	276880000	2.52863e+08	2.93597e+08	283810000	1.56808e+08	0
TraesCS2D01G148200	2,3,4,5-tetrahydropyridine-2,6-dicarboxylate N-acetyltransferase	230150000	250090000	245870000	346550000	345950000	331740000	312980000	382110000	453140000	356300000	313380000	290750000	667590000	678720000	532600000	241730000	589260000	366880000	0	0	160490000		TraesCS2D01G148200	89386164	89388997	2,3,4,5-tetrahydropyridine-2,6-dicarboxylate N-acetyltransferase	2.42037e+08	3.41413e+08	3.82743e+08	3.20143e+08	6.26303e+08	399290000	5.34967e+07
TraesCS4D01G007000	Nuclear transcription factor Y subunit B	0	0	0	112040000	0	0	238950000	195050000	136010000	0	0	0	0	0	0	0	0	0	0	0	0		TraesCS4D01G007000	3596105	3598262	Nuclear transcription factor Y subunit B	0	3.73467e+07	1.90003e+08	0	0	0	0
TraesCS7A01G558300	4-hydroxy-4-methyl-2-oxoglutarate aldolase	191630000	187960000	151100000	281060000	253080000	288180000	221760000	169110000	151680000	86799000	70925000	81570000	161760000	154650000	144990000	185890000	217090000	207950000	104020000	0	111450000		TraesCS7A01G558300	730718178	730718684	4-hydroxy-4-methyl-2-oxoglutarate aldolase	1.76897e+08	2.74107e+08	180850000	7.97647e+07	153800000	2.03643e+08	7.18233e+07
TraesCS5D01G496000	Hsp70 nucleotide exchange factor fes1	0	0	0	0	0	0	250610000	223550000	193650000	0	0	0	0	0	0	0	0	0	0	0	0		TraesCS5D01G496000	526907833	526911107	Hsp70 nucleotide exchange factor fes1	0	0	2.22603e+08	0	0	0	0
TraesCS1B01G379200	Nucleolar protein	0	0	0	241470000	245970000	222490000	256220000	322880000	310530000	113750000	169540000	136750000	83438000	111500000	110280000	0	0	0	0	0	0		TraesCS1B01G379200	611927199	611930499	Nucleolar protein	0	2.36643e+08	2.96543e+08	1.40013e+08	1.01739e+08	0	0
TraesCS2A01G130600	Glutamate synthase, putative	14185000000	11092000000	9784400000	390830000	183460000	221570000	211260000	70898000	86726000	113390000	92271000	129150000	109380000	130070000	160990000	63953000	137690000	120590000	0	55605000	16579000		TraesCS2A01G130600	78329217	78345596	Glutamate synthase, putative	1.16871e+10	2.65287e+08	1.22961e+08	1.11604e+08	133480000	107411000	2.40613e+07
TraesCS7B01G345700	Intracellular protease 1	427250000	396910000	354700000	289700000	310000000	371960000	291090000	224970000	161590000	313080000	288540000	341040000	145400000	179890000	195390000	0	115310000	0	0	0	0		TraesCS7B01G345700	601320754	601322015	Intracellular protease 1	3.92953e+08	3.23887e+08	2.25883e+08	314220000	173560000	3.84367e+07	0
TraesCS7B01G149200	Heat shock protein 90	0	0	0	63977000	103130000	63958000	206780000	248880000	296420000	78388000	125400000	96906000	260490000	208600000	324640000	0	181970000	123090000	0	0	0		TraesCS7B01G149200	196904882	196908870	Heat shock protein 90	0	7.70217e+07	2.50693e+08	1.00231e+08	2.64577e+08	1.01687e+08	0
TraesCS2B01G253200	ATP synthase epsilon chain	94186000	125180000	105680000	271770000	208960000	239460000	265700000	204900000	192390000	318280000	0	0	0	0	0	0	0	0	0	0	0		TraesCS2B01G253200	273735752	273738371	ATP synthase epsilon chain	1.08349e+08	2.40063e+08	2.20997e+08	1.06093e+08	0	0	0
TraesCS3A01G119000	Copper ion binding protein	0	0	0	122370000	137960000	125880000	225120000	228710000	187680000	0	0	0	0	0	0	0	0	0	0	0	0		TraesCS3A01G119000	91022391	91025055	Copper ion binding protein	0	1.28737e+08	2.13837e+08	0	0	0	0
TraesCS7D01G096300	Nucleosome assembly protein 1-1	0	0	0	124260000	86708000	75804000	288580000	341350000	336830000	0	86294000	71154000	54974000	0	0	0	0	0	0	0	0		TraesCS7D01G096300	58500743	58504449	Nucleosome assembly protein 1-1	0	9.55907e+07	3.22253e+08	5.24827e+07	1.83247e+07	0	0
TraesCS1B01G269100	Glutathione S-transferase	0	0	0	79571000	0	82740000	252540000	346260000	312260000	0	0	0	0	0	0	0	0	0	0	0	0		TraesCS1B01G269100	473285266	473286169	Glutathione S-transferase	0	5.41037e+07	3.03687e+08	0	0	0	0
TraesCS5B01G317000	Glucosamine-6-phosphate deaminase	0	91230000	82421000	402650000	379530000	403930000	264880000	360680000	411380000	387050000	463290000	373900000	352350000	456580000	294380000	251110000	540500000	249060000	0	0	0		TraesCS5B01G317000	499166117	499168566	Glucosamine-6-phosphate deaminase	5.78837e+07	395370000	3.45647e+08	408080000	367770000	346890000	0
TraesCS2D01G220800	Oxygen-evolving enhancer protein 3-2, chloroplastic	5609900000	5667600000	5254100000	101340000	0	0	380720000	344960000	407250000	237120000	173860000	178570000	2814500000	2222300000	1686300000	2109400000	3031100000	1946400000	848800000	528710000	958840000		TraesCS2D01G220800	188432778	188433638	Oxygen-evolving enhancer protein 3-2, chloroplastic	5.51053e+09	33780000	3.77643e+08	1.96517e+08	2.24103e+09	2362300000	7.78783e+08
TraesCS2D01G087900	26S protease regulatory subunit	0	0	0	161550000	0	0	307570000	382690000	439070000	0	0	0	570060000	586340000	404590000	260650000	352410000	291710000	0	0	0		TraesCS2D01G087900	38065139	38068558	26S protease regulatory subunit	0	53850000	3.76443e+08	0	520330000	301590000	0
TraesCS6B01G393600	Aspartate aminotransferase	0	80693000	0	407020000	312200000	369780000	266120000	218230000	222760000	965170000	676730000	892890000	872540000	734040000	797790000	856660000	1046500000	683690000	139190000	296330000	320360000		TraesCS6B01G393600	668433204	668437268	Aspartate aminotransferase	2.68977e+07	363000000	2.35703e+08	844930000	8.01457e+08	8.62283e+08	251960000
TraesCS5B01G272700	Methyl-CpG-binding domain protein	0	0	0	37048000	0	0	223950000	266330000	345660000	90233000	65212000	0	0	0	0	0	0	0	0	0	0		TraesCS5B01G272700	458147111	458150986	Methyl-CpG-binding domain protein	0	1.23493e+07	2.78647e+08	51815000	0	0	0
TraesCS3D01G237500	Isocitrate dehydrogenase [NADP]	0	0	0	512410000	572960000	318960000	342760000	521470000	475570000	294120000	499830000	1058500000	614670000	629110000	755720000	572700000	292480000	497440000	468290000	0	259480000		TraesCS3D01G237500	328515428	328519307	Isocitrate dehydrogenase [NADP]	0	468110000	446600000	6.17483e+08	666500000	4.54207e+08	242590000
TraesCS7D01G030000	6-phosphogluconate dehydrogenase, decarboxylating	27208000	43472000	0	2454500000	2048600000	2401800000	256500000	238310000	364450000	1861100000	2029200000	2293100000	1059500000	1133900000	1258300000	388300000	235280000	321520000	22290000	0	357930000		TraesCS7D01G030000	15781072	15782511	6-phosphogluconate dehydrogenase, decarboxylating	23560000	2.30163e+09	286420000	2.06113e+09	1.15057e+09	3.15033e+08	126740000
TraesCS5D01G417700	Tubulin alpha chain	0	0	0	166320000	194080000	158590000	258570000	366660000	386050000	0	122150000	70599000	48302000	0	0	0	0	0	0	0	0		TraesCS5D01G417700	479877248	479879402	Tubulin alpha chain	0	1.72997e+08	3.37093e+08	6.42497e+07	1.61007e+07	0	0
TraesCS4A01G151000	14-3-3 protein	0	0	0	189610000	0	197580000	270370000	396280000	402880000	0	0	0	186550000	159170000	241520000	0	0	0	0	0	0		TraesCS4A01G151000	299599686	299602478	14-3-3 protein	0	1.29063e+08	356510000	0	1.95747e+08	0	0
TraesCS1D01G361900	Mitochondrial outer membrane porin	0	0	0	408100000	394600000	458540000	336800000	393320000	525310000	387500000	489370000	362370000	808440000	746460000	451850000	182120000	337160000	344460000	0	0	0		TraesCS1D01G361900	444368570	444371424	Mitochondrial outer membrane porin	0	4.20413e+08	4.18477e+08	413080000	6.68917e+08	2.87913e+08	0
TraesCS7D01G291300	30S ribosomal protein S3	0	0	0	361310000	493160000	199400000	320240000	328010000	427190000	764840000	1130000000	1560200000	908540000	533650000	644390000	820690000	492420000	736260000	133160000	765200000	411190000		TraesCS7D01G291300	349945562	349947484	30S ribosomal protein S3	0	351290000	358480000	1151680000	6.95527e+08	6.83123e+08	4.36517e+08
TraesCS1B01G127200	60S ribosomal protein L18	0	0	0	885870000	699920000	403980000	208800000	221780000	327920000	1120800000	1243700000	1376500000	765500000	502020000	323430000	621570000	246300000	967360000	0	1015000000	196720000		TraesCS1B01G127200	155748211	155751136	60S ribosomal protein L18	0	6.63257e+08	2.52833e+08	1247000000	5.30317e+08	6.11743e+08	4.03907e+08
TraesCS5D01G161400	Ribosomal protein L15	0	0	0	361300000	369400000	0	271170000	227360000	0	684400000	711330000	752000000	124800000	66511000	0	0	0	0	0	188220000	0		TraesCS5D01G161400	251954810	251956320	Ribosomal protein L15	0	2.43567e+08	1.66177e+08	715910000	6.37703e+07	0	62740000
TraesCS4B01G158400	translation initiation factor	0	0	0	47242000	0	0	249240000	212590000	142960000	0	0	0	0	0	0	0	0	0	0	0	0		TraesCS4B01G158400	306598982	306609894	translation initiation factor	0	1.57473e+07	2.01597e+08	0	0	0	0
TraesCS4B01G165400	T-complex protein 1 subunit theta	0	0	0	319780000	235600000	259260000	256820000	357840000	390310000	162950000	178080000	147330000	256760000	251530000	298510000	0	108390000	80509000	0	0	0		TraesCS4B01G165400	348944845	348950310	T-complex protein 1 subunit theta	0	2.71547e+08	334990000	1.62787e+08	2.68933e+08	6.29663e+07	0
TraesCS2D01G434700	V-type proton ATPase subunit G	387960000	430840000	402860000	316220000	228620000	287510000	0	0	343820000	217170000	187740000	149650000	149540000	222770000	143430000	0	0	0	0	0	0		TraesCS2D01G434700	545854715	545855786	V-type proton ATPase subunit G	407220000	277450000	1.14607e+08	1.84853e+08	1.71913e+08	0	0
TraesCS6D01G017100	Ubiquitin family protein	0	0	0	0	0	0	264500000	235190000	209980000	0	0	0	0	0	0	0	0	0	0	0	0		TraesCS6D01G017100	7099661	7107579	Ubiquitin family protein	0	0	2.36557e+08	0	0	0	0
TraesCS5A01G279100	60S ribosomal protein L32	0	0	0	414240000	225570000	173820000	280280000	319910000	445190000	885310000	760050000	716010000	97113000	0	94203000	0	0	0	0	0	0		TraesCS5A01G279100	488254808	488256343	60S ribosomal protein L32	0	271210000	348460000	7.87123e+08	63772000	0	0
TraesCS6D01G235400	High mobility group protein	0	0	0	233390000	0	178490000	221630000	154710000	183000000	97715000	92054000	0	0	0	0	0	0	0	0	0	0		TraesCS6D01G235400	331198867	331200371	High mobility group protein	0	1.37293e+08	1.86447e+08	6.32563e+07	0	0	0
TraesCS4B01G029200	Glycine-rich family protein	0	0	0	76250000	0	0	198530000	201770000	209740000	167970000	133190000	133950000	170410000	140920000	168600000	0	0	0	0	0	0		TraesCS4B01G029200	21477013	21481560	Glycine-rich family protein	0	2.54167e+07	2.03347e+08	1.45037e+08	1.59977e+08	0	0
TraesCS5D01G121600	30S ribosomal protein S4	0	0	0	780120000	713440000	318400000	306410000	238090000	320570000	977570000	1756800000	1900500000	631770000	310230000	268900000	666200000	210140000	272600000	108020000	422360000	294880000		TraesCS5D01G121600	174827257	174829515	30S ribosomal protein S4	0	6.03987e+08	2.88357e+08	1.54496e+09	4.03633e+08	382980000	2.75087e+08
TraesCS2D01G301300	40S ribosomal protein S10	0	0	0	223660000	216260000	138970000	244160000	229870000	264240000	0	94519000	367200000	0	0	0	338860000	126870000	168870000	63728000	0	187620000		TraesCS2D01G301300	384245645	384247809	40S ribosomal protein S10	0	1.92963e+08	246090000	1.53906e+08	0	2.11533e+08	8.37827e+07
TraesCS6D01G296700	Lipid transfer protein	0	0	0	0	0	0	256100000	0	0	0	0	0	0	0	0	0	0	0	0	0	0		TraesCS6D01G296700	408151079	408153044	Lipid transfer protein	0	0	8.53667e+07	0	0	0	0
TraesCS2D01G421300	30S ribosomal protein S17	0	0	0	254770000	119930000	0	223010000	251330000	309960000	428690000	611290000	485640000	450370000	0	0	0	0	404670000	0	295580000	209260000		TraesCS2D01G421300	534955441	534957587	30S ribosomal protein S17	0	124900000	2.61433e+08	508540000	1.50123e+08	134890000	168280000
TraesCS1B01G386900	VIP1 protein	42650000	38100000	0	112230000	0	131040000	213970000	210510000	170240000	153360000	113730000	107780000	99676000	87035000	64266000	0	0	119210000	0	0	0		TraesCS1B01G386900	621266698	621267300	VIP1 protein	2.69167e+07	81090000	198240000	1.24957e+08	83659000	3.97367e+07	0
TraesCS4D01G185400	Glyceraldehyde-3-phosphate dehydrogenase	2803400000	3397900000	2424000000	260220000	178090000	264920000	233670000	243380000	237820000	0	0	0	259930000	245490000	152800000	0	0	0	35907000	0	0		TraesCS4D01G185400	323354573	323354965	Glyceraldehyde-3-phosphate dehydrogenase	2875100000	234410000	238290000	0	2.19407e+08	0	11969000
TraesCS3B01G025200	Fructose-bisphosphate aldolase	0	0	0	146260000	153510000	193510000	220610000	323620000	309580000	278920000	361310000	522280000	380090000	489180000	519490000	0	233710000	108030000	0	0	84869000		TraesCS3B01G025200	10953636	10956618	Fructose-bisphosphate aldolase	0	1.64427e+08	2.84603e+08	3.87503e+08	462920000	1.13913e+08	2.82897e+07
TraesCS3A01G103900	Ectonucleotide pyrophosphatase/phosphodiesterase, putative	88547000	73824000	0	146680000	144620000	208280000	185400000	149160000	123750000	73830000	105690000	0	93482000	119170000	107480000	137650000	0	139950000	0	0	0		TraesCS3A01G103900	67306629	67308484	Ectonucleotide pyrophosphatase/phosphodiesterase, putative	5.41237e+07	1.66527e+08	152770000	59840000	1.06711e+08	9.25333e+07	0
TraesCS7D01G200800	Pyrophosphate--fructose 6-phosphate 1-phosphotransferase subunit beta	0	0	0	870650000	780210000	722380000	285520000	253090000	225750000	709880000	665870000	995030000	455790000	476600000	546010000	321390000	113120000	313000000	327650000	276920000	625110000		TraesCS7D01G200800	159405337	159410520	Pyrophosphate--fructose 6-phosphate 1-phosphotransferase subunit beta	0	791080000	2.54787e+08	790260000	492800000	249170000	4.09893e+08
TraesCS5B01G395400	HMG-Y-related protein A	0	0	0	70049000	84523000	73688000	0	0	0	64681000	126320000	0	0	0	0	0	0	0	0	0	0		TraesCS5B01G395400	572855177	572855813	HMG-Y-related protein A	0	7.60867e+07	0	63667000	0	0	0
TraesCS2B01G147700	Elongation factor 1-beta	0	0	0	308420000	261600000	0	233170000	292740000	353720000	0	304980000	0	205960000	0	135360000	268740000	133280000	0	224800000	150640000	222110000		TraesCS2B01G147700	114045178	114046597	Elongation factor 1-beta	0	1.90007e+08	293210000	101660000	1.13773e+08	1.34007e+08	1.99183e+08
TraesCS4A01G230300	RNA polymerase sigma factor RpoD	0	0	0	0	87848000	86792000	245790000	206200000	0	81876000	0	0	96977000	117440000	88329000	0	0	91483000	0	0	0		TraesCS4A01G230300	539299786	539302328	RNA polymerase sigma factor RpoD	0	5.82133e+07	1.50663e+08	27292000	1.00915e+08	3.04943e+07	0
TraesCS3A01G339200	60S ribosomal protein L24	0	0	0	323690000	334980000	186170000	258940000	405480000	245810000	282480000	397680000	424280000	0	0	0	0	0	0	0	0	0		TraesCS3A01G339200	586411661	586412929	60S ribosomal protein L24	0	2.81613e+08	303410000	3.68147e+08	0	0	0
TraesCS4B01G144900	Alpha-1,4-glucan-protein synthase [UDP-forming]	0	0	0	240450000	0	0	251090000	215280000	0	0	0	0	0	0	0	0	0	0	0	0	0		TraesCS4B01G144900	199190180	199192244	Alpha-1,4-glucan-protein synthase [UDP-forming]	0	80150000	1.55457e+08	0	0	0	0
TraesCS5D01G117600	Chaperone DnaK	1494800000	1741000000	1590000000	0	0	0	323570000	338850000	343750000	147510000	34940000	0	778230000	892820000	684520000	696710000	812450000	799850000	358760000	333300000	383770000		TraesCS5D01G117600	142350932	142358091	Chaperone DnaK	1608600000	0	335390000	6.08167e+07	785190000	769670000	358610000
TraesCS5D01G108700	Acyl carrier protein	0	0	0	273420000	0	0	0	0	0	0	0	0	0	0	0	0	0	0	0	0	0		TraesCS5D01G108700	122616046	122618602	Acyl carrier protein	0	91140000	0	0	0	0	0
TraesCS5D01G322000	2-keto-3-deoxy-L-rhamnonate aldolase	0	0	0	90585000	0	0	228360000	210150000	142690000	90748000	87775000	92925000	84599000	95796000	0	0	0	135940000	0	0	0		TraesCS5D01G322000	413760839	413762213	2-keto-3-deoxy-L-rhamnonate aldolase	0	30195000	1.93733e+08	9.04827e+07	6.01317e+07	4.53133e+07	0
TraesCS2B01G091300	Amine oxidase	0	0	0	0	0	102830000	203960000	154240000	131420000	0	0	0	0	0	0	0	0	0	0	0	0		TraesCS2B01G091300	52666281	52670153	Amine oxidase	0	3.42767e+07	1.63207e+08	0	0	0	0
TraesCS2D01G479500	Divalent-cation tolerance protein CutA	86901000	67873000	0	151330000	131270000	145280000	174300000	199360000	185830000	264890000	221640000	197570000	211090000	214930000	213070000	187640000	121770000	224980000	261710000	266280000	0		TraesCS2D01G479500	580235111	580238609	Divalent-cation tolerance protein CutA	5.15913e+07	1.42627e+08	1.86497e+08	2.28033e+08	213030000	178130000	1.75997e+08
TraesCS7B01G117600	Heat shock factor-binding protein 1	0	0	0	71232000	0	0	250230000	216430000	122230000	0	0	0	0	0	0	0	0	0	0	0	0		TraesCS7B01G117600	137451622	137452709	Heat shock factor-binding protein 1	0	23744000	1.96297e+08	0	0	0	0
TraesCS5D01G265000	Nuclear factor Y subunit C	0	0	0	63833000	0	0	202500000	258030000	266040000	0	0	0	0	0	0	0	0	0	0	0	0		TraesCS5D01G265000	369427831	369428442	Nuclear factor Y subunit C	0	2.12777e+07	242190000	0	0	0	0
TraesCS6D01G384500	rRNA 2'-O-methyltransferase fibrillarin 2	0	0	0	238630000	207320000	74322000	218320000	328600000	431180000	0	219140000	78668000	55260000	0	0	0	0	0	0	0	0		TraesCS6D01G384500	462701175	462704955	rRNA 2'-O-methyltransferase fibrillarin 2	0	173424000	3.26033e+08	9.92693e+07	18420000	0	0
TraesCS2D01G255100	Oxygen-evolving enhancer protein 2-1, chloroplastic	8088000000	9067200000	8905300000	93414000	0	0	328420000	364460000	351030000	34881000	0	0	2877700000	2352400000	1995700000	216820000	602700000	924030000	828100000	0	1152200000		TraesCS2D01G255100	307155555	307156762	Oxygen-evolving enhancer protein 2-1, chloroplastic	8.68683e+09	31138000	347970000	11627000	2408600000	5.81183e+08	660100000
TraesCS6B01G327500	Glutamine synthetase	0	0	0	325920000	236030000	261510000	310270000	403610000	392770000	152100000	188400000	218730000	707330000	861050000	755780000	212990000	719700000	382620000	0	0	0		TraesCS6B01G327500	577183956	577187605	Glutamine synthetase	0	2.74487e+08	3.68883e+08	186410000	774720000	4.38437e+08	0
TraesCS1B01G432300	cAMP-regulated phosphoprotein-like protein	0	0	0	0	0	0	213110000	176820000	138770000	0	0	0	95636000	103830000	86470000	0	0	0	0	0	0		TraesCS1B01G432300	657173157	657174690	cAMP-regulated phosphoprotein-like protein	0	0	1.76233e+08	0	95312000	0	0
TraesCS6B01G374100	Heat-shock protein, putative	0	0	0	0	0	0	247230000	0	0	0	0	0	0	0	0	0	0	0	0	0	0		TraesCS6B01G374100	646946222	646946873	Heat-shock protein, putative	0	0	82410000	0	0	0	0
TraesCSU01G081000	60S ribosomal protein L35a-like protein	0	0	0	303890000	278100000	123050000	302510000	349300000	322480000	405190000	398080000	462010000	0	0	0	0	0	128660000	0	0	0		TraesCSU01G081000	74596104	74596637	60S ribosomal protein L35a-like protein	0	2.35013e+08	3.24763e+08	421760000	0	4.28867e+07	0
TraesCS5D01G402800	50S ribosomal protein L13	0	0	0	513340000	530250000	307970000	247540000	193480000	213050000	654060000	820740000	926300000	543600000	325120000	311760000	376730000	294420000	552380000	0	718490000	203220000		TraesCS5D01G402800	468651742	468653895	50S ribosomal protein L13	0	450520000	2.18023e+08	8.00367e+08	3.93493e+08	4.07843e+08	3.07237e+08
TraesCS7D01G041800	Acyl-CoA-binding protein	330920000	429400000	295480000	212980000	213290000	209490000	241850000	255930000	148150000	309300000	227290000	305590000	368920000	353090000	233220000	435120000	604630000	429200000	289320000	315200000	318610000		TraesCS7D01G041800	21003137	21004678	Acyl-CoA-binding protein	3.51933e+08	211920000	215310000	2.80727e+08	318410000	489650000	307710000
TraesCS6A01G158600	Chaperone protein dnaJ, putative	0	0	0	102330000	0	0	241910000	298320000	340060000	0	26858000	0	0	0	0	0	0	0	0	0	0		TraesCS6A01G158600	150222306	150224877	Chaperone protein dnaJ, putative	0	34110000	293430000	8.95267e+06	0	0	0
TraesCS5D01G093400	Mitochondrial import inner membrane translocase subunit Tim9	0	0	0	0	0	0	216040000	158280000	146550000	0	0	0	0	0	0	0	0	0	0	0	0		TraesCS5D01G093400	102276681	102278243	Mitochondrial import inner membrane translocase subunit Tim9	0	0	1.73623e+08	0	0	0	0
TraesCS7B01G296300	Peroxiredoxin, putative	122730000	0	0	164480000	136640000	140430000	194550000	215970000	225200000	0	84859000	68269000	0	0	0	0	0	0	0	0	0		TraesCS7B01G296300	532656512	532657201	Peroxiredoxin, putative	40910000	1.47183e+08	2.11907e+08	5.10427e+07	0	0	0
TraesCS2D01G183100	spiral1	0	0	0	311030000	281980000	354810000	330950000	410340000	391510000	0	0	0	0	0	0	0	0	0	0	0	0		TraesCS2D01G183100	127516483	127519733	spiral1	0	315940000	377600000	0	0	0	0
TraesCS1D01G084600	RNA-binding family protein	0	0	0	166600000	151800000	189070000	234390000	283220000	300260000	119620000	123040000	109880000	178760000	186800000	0	0	0	0	0	0	0		TraesCS1D01G084600	69093250	69096915	RNA-binding family protein	0	1.69157e+08	2.72623e+08	1.17513e+08	1.21853e+08	0	0
TraesCS1A01G093900	Translocase of chloroplast 159, chloroplastic	1494500000	1475300000	731020000	251720000	0	314010000	230120000	307400000	148800000	108040000	0	0	182140000	190860000	0	0	0	0	83655000	0	0		TraesCS1A01G093900	86644430	86649058	Translocase of chloroplast 159, chloroplastic	1.23361e+09	1.88577e+08	2.28773e+08	3.60133e+07	1.24333e+08	0	27885000
TraesCS5D01G186100	Ubiquitin-conjugating enzyme E2	0	0	0	97619000	0	0	212800000	251170000	260540000	0	0	0	116170000	140820000	90099000	0	193850000	0	0	0	0		TraesCS5D01G186100	288174619	288177757	Ubiquitin-conjugating enzyme E2	0	3.25397e+07	2.41503e+08	0	1.15696e+08	6.46167e+07	0
TraesCS4D01G107400	Fructose-bisphosphate aldolase	2062200000	2608100000	3543600000	0	0	0	207070000	342880000	332670000	0	0	0	1057400000	1102800000	1526000000	719200000	789130000	743330000	205450000	89761000	545650000		TraesCS4D01G107400	85590936	85593478	Fructose-bisphosphate aldolase	2.73797e+09	0	2.94207e+08	0	1.22873e+09	7.50553e+08	280287000
TraesCS6D01G331000	Eukaryotic translation initiation factor 3 subunit G	0	59130000	0	144930000	0	149730000	294610000	329580000	423570000	147910000	134560000	109640000	118720000	124550000	0	0	0	0	0	0	0		TraesCS6D01G331000	434017489	434020438	Eukaryotic translation initiation factor 3 subunit G	19710000	98220000	3.49253e+08	1.30703e+08	81090000	0	0
TraesCS4D01G241900	Glucan endo-1,3-beta-glucosidase 3	0	0	0	102100000	103810000	120750000	198500000	230720000	239780000	0	0	0	0	0	0	0	0	0	0	0	0		TraesCS4D01G241900	404437343	404440630	Glucan endo-1,3-beta-glucosidase 3	0	1.08887e+08	223000000	0	0	0	0
TraesCS4A01G328600	Ankyrin repeat domain protein, putative	1034500000	995580000	613290000	111490000	0	0	215490000	141210000	163680000	83131000	0	0	310580000	257110000	0	0	0	0	0	110230000	0		TraesCS4A01G328600	614106743	614108525	Ankyrin repeat domain protein, putative	8.81123e+08	3.71633e+07	173460000	2.77103e+07	189230000	0	3.67433e+07
TraesCS3D01G239100	V-type proton ATPase subunit E	224650000	203930000	180940000	138710000	138960000	137180000	163240000	198890000	208370000	169700000	169310000	109200000	224700000	209070000	198650000	0	171560000	94802000	0	0	0		TraesCS3D01G239100	330637776	330642195	V-type proton ATPase subunit E	2.03173e+08	1.38283e+08	1.90167e+08	1.49403e+08	2.10807e+08	8.87873e+07	0
TraesCS6D01G401500	Mitochondrial intermediate peptidase	108930000	235060000	317000000	746480000	683330000	549670000	292280000	328210000	317340000	533330000	624800000	653350000	423230000	362370000	566860000	288330000	137280000	155110000	155740000	334270000	422630000		TraesCS6D01G401500	470625486	470630557	Mitochondrial intermediate peptidase	220330000	6.59827e+08	312610000	6.03827e+08	450820000	1.93573e+08	3.04213e+08
TraesCS5A01G015000	RNA-binding protein	0	0	0	0	0	0	239490000	167980000	0	0	0	0	66959000	0	0	0	0	0	0	0	0		TraesCS5A01G015000	10480480	10481138	RNA-binding protein	0	0	1.35823e+08	0	2.23197e+07	0	0
TraesCS3B01G351300	Adenine nucleotide alpha hydrolases-like superfamily protein	0	0	0	0	0	0	261700000	291190000	266920000	0	49563000	0	0	0	0	0	0	0	0	0	0		TraesCS3B01G351300	561232713	561237144	Adenine nucleotide alpha hydrolases-like superfamily protein	0	0	273270000	16521000	0	0	0
TraesCS2D01G217300	Adenine nucleotide alpha hydrolases-like superfamily protein, putative	0	0	0	115760000	0	0	193530000	231110000	292160000	0	135420000	0	176140000	0	0	0	0	0	0	0	0		TraesCS2D01G217300	180876841	180880724	Adenine nucleotide alpha hydrolases-like superfamily protein, putative	0	3.85867e+07	2.38933e+08	45140000	5.87133e+07	0	0
TraesCS2D01G351600	6,7-dimethyl-8-ribityllumazine synthase	208630000	152260000	199530000	199160000	206090000	155140000	154680000	159620000	163690000	0	56709000	86509000	34343000	0	103350000	0	279650000	167850000	136460000	0	128620000		TraesCS2D01G351600	449698567	449702214	6,7-dimethyl-8-ribityllumazine synthase	1.86807e+08	1.86797e+08	159330000	4.77393e+07	4.58977e+07	1.49167e+08	88360000
TraesCS3A01G400000	pfkB-like carbohydrate kinase family protein	103050000	0	0	303440000	357330000	258540000	231670000	270910000	289040000	198960000	197220000	302510000	294170000	258100000	278200000	193620000	261050000	372480000	0	0	100390000		TraesCS3A01G400000	646812083	646814264	pfkB-like carbohydrate kinase family protein	34350000	3.06437e+08	2.63873e+08	2.32897e+08	2.76823e+08	2.75717e+08	3.34633e+07
TraesCS6D01G332000	Arginine/serine-rich splicing factor, putative	0	0	0	101740000	90048000	103410000	223610000	238430000	241290000	0	0	102260000	93805000	0	76886000	0	139140000	0	0	0	0		TraesCS6D01G332000	434483230	434485192	Arginine/serine-rich splicing factor, putative	0	9.83993e+07	2.34443e+08	3.40867e+07	56897000	46380000	0
TraesCS1A01G170600	Epoxide hydrolase 2	0	0	0	0	0	2415400000	0	0	0	0	0	0	0	0	0	0	0	0	0	0	0		TraesCS1A01G170600	305004105	305006364	Epoxide hydrolase 2	0	8.05133e+08	0	0	0	0	0
TraesCS4D01G133600	Pyridoxal 5'-phosphate synthase subunit PdxS	102580000	69296000	59741000	175170000	92636000	95792000	195830000	186230000	212720000	0	0	0	55779000	61151000	71146000	95259000	0	164250000	134170000	0	125240000		TraesCS4D01G133600	120071370	120072314	Pyridoxal 5'-phosphate synthase subunit PdxS	7.72057e+07	1.21199e+08	198260000	0	62692000	86503000	86470000
TraesCS7D01G284400	HSP20-like chaperones superfamily protein isoform 3	0	0	0	0	0	95188000	0	0	0	0	0	0	0	0	0	0	0	0	0	0	0		TraesCS7D01G284400	301325757	301330873	HSP20-like chaperones superfamily protein isoform 3	0	3.17293e+07	0	0	0	0	0
TraesCS5D01G306200	Ferredoxin	0	0	0	0	0	0	206270000	223070000	242740000	205560000	169830000	170660000	107730000	105210000	65459000	0	113580000	0	0	0	0		TraesCS5D01G306200	402740215	402740697	Ferredoxin	0	0	2.24027e+08	1.82017e+08	9.27997e+07	37860000	0
TraesCS4D01G342400	Nascent polypeptide-associated complex alpha subunit, putative, expressed	1105000000	1550600000	1166500000	184900000	114050000	136440000	246560000	232690000	228780000	0	0	0	107840000	68983000	47839000	0	0	0	0	0	0		TraesCS4D01G342400	498899729	498900729	Nascent polypeptide-associated complex alpha subunit, putative, expressed	1.27403e+09	145130000	236010000	0	7.48873e+07	0	0
TraesCS2B01G600200	Beta-glucosidase	10931000000	13069000000	10095000000	2240500000	1809000000	2037400000	197260000	108180000	125110000	20026000	0	0	118200000	127510000	89984000	0	0	0	0	0	0		TraesCS2B01G600200	783227137	783230963	Beta-glucosidase	11365000000	2.02897e+09	1.43517e+08	6.67533e+06	111898000	0	0
TraesCS6A01G069500	Cold shock protein	0	0	0	124420000	0	0	238040000	163120000	157360000	157260000	0	85155000	172990000	235280000	236190000	95226000	0	378600000	316800000	468810000	436540000		TraesCS6A01G069500	37700589	37701612	Cold shock protein	0	4.14733e+07	1.86173e+08	80805000	214820000	157942000	4.07383e+08
TraesCS1A01G411900	Ketol-acid reductoisomerase (NADP(+))	0	87917000	0	225200000	231380000	0	223610000	318750000	310750000	0	156450000	218550000	377970000	409210000	814820000	340940000	298460000	370570000	0	0	0		TraesCS1A01G411900	572350868	572354300	Ketol-acid reductoisomerase (NADP(+))	2.93057e+07	1.52193e+08	284370000	125000000	534000000	3.36657e+08	0
TraesCS7D01G272300	Proteasome subunit alpha type	136940000	114920000	111390000	242660000	150140000	155690000	177620000	170800000	151650000	136390000	140890000	152130000	0	0	0	0	0	0	192230000	0	104500000		TraesCS7D01G272300	262361524	262366062	Proteasome subunit alpha type	1.21083e+08	182830000	166690000	1.43137e+08	0	0	98910000
TraesCS3D01G178500	Importin subunit alpha	0	0	0	51081000	56691000	45255000	270280000	449760000	491480000	0	0	19016000	62668000	71120000	297410000	0	0	65727000	0	0	0		TraesCS3D01G178500	160556576	160560360	Importin subunit alpha	0	51009000	403840000	6.33867e+06	1.43733e+08	21909000	0
TraesCS6D01G067500	Cold shock protein	0	0	0	124310000	126950000	174450000	214710000	175660000	123840000	0	0	79697000	78567000	118960000	113830000	77447000	0	233300000	447950000	252850000	382810000		TraesCS6D01G067500	33142286	33143053	Cold shock protein	0	1.41903e+08	1.71403e+08	2.65657e+07	1.03786e+08	1.03582e+08	3.61203e+08
TraesCS5D01G215200	Aspartyl aminopeptidase, putative, expressed	0	0	0	166870000	111850000	177470000	184620000	153720000	123770000	147040000	103890000	128390000	189870000	165650000	157260000	0	0	0	0	154600000	0		TraesCS5D01G215200	324581093	324588433	Aspartyl aminopeptidase, putative, expressed	0	1.52063e+08	1.54037e+08	126440000	1.70927e+08	0	5.15333e+07
TraesCS2D01G169700	RNA binding protein	0	0	0	0	0	0	208840000	189280000	168700000	0	0	0	0	0	0	0	0	0	0	0	0		TraesCS2D01G169700	113503299	113506061	RNA binding protein	0	0	188940000	0	0	0	0
TraesCS2D01G490600	Protein transport SEC13-like protein	0	0	0	214200000	173830000	186840000	228340000	282190000	300370000	288420000	316280000	285200000	138380000	163800000	123830000	160630000	296650000	175100000	91264000	0	148050000		TraesCS2D01G490600	589496454	589497407	Protein transport SEC13-like protein	0	1.91623e+08	270300000	2.96633e+08	1.42003e+08	2.10793e+08	7.97713e+07
TraesCS7B01G152200	Auxin-induced in root cultures protein 12	0	109840000	100470000	577540000	617890000	594750000	153140000	151060000	244280000	1002000000	766200000	1092800000	0	181230000	0	0	0	0	0	0	129780000		TraesCS7B01G152200	202359464	202360249	Auxin-induced in root cultures protein 12	7.01033e+07	5.96727e+08	1.82827e+08	9.53667e+08	60410000	0	43260000
TraesCS7A01G372500	Eukaryotic translation initiation factor 3 subunit I	0	0	0	122870000	93360000	91447000	179870000	142730000	141230000	131080000	146320000	147590000	126540000	99559000	117870000	147460000	133150000	136980000	0	0	0		TraesCS7A01G372500	545938431	545943753	Eukaryotic translation initiation factor 3 subunit I	0	102559000	154610000	1.41663e+08	1.14656e+08	1.39197e+08	0
TraesCS2D01G170600	40S ribosomal protein S6	0	0	0	198630000	350330000	173780000	199410000	241310000	299320000	329690000	557830000	523510000	232880000	0	0	0	0	0	0	0	0		TraesCS2D01G170600	114547405	114549426	40S ribosomal protein S6	0	2.40913e+08	246680000	4.70343e+08	7.76267e+07	0	0
TraesCS5B01G204000	Uv excision repair protein rad23, putative	0	0	0	98845000	68271000	0	134250000	125120000	145220000	0	0	0	0	0	0	0	0	0	0	0	0		TraesCS5B01G204000	372089772	372094844	Uv excision repair protein rad23, putative	0	5.57053e+07	1.34863e+08	0	0	0	0
TraesCS7B01G408800	40S ribosomal protein S27	0	0	0	245970000	231150000	158470000	266540000	307050000	339020000	295980000	540590000	496330000	168480000	119330000	113290000	265660000	147570000	186110000	100650000	0	170460000		TraesCS7B01G408800	678028685	678030485	40S ribosomal protein S27	0	2.11863e+08	3.04203e+08	444300000	133700000	199780000	90370000
TraesCS2D01G358000	Polyadenylate-binding protein	0	0	0	84484000	71944000	76034000	212510000	286260000	228800000	0	105220000	148210000	158250000	119250000	173190000	218080000	337410000	278020000	0	0	133480000		TraesCS2D01G358000	459850015	459854573	Polyadenylate-binding protein	0	7.74873e+07	2.42523e+08	8.44767e+07	150230000	2.77837e+08	4.44933e+07
TraesCS6D01G203700	Sister chromatid cohesion protein PDS5 B-B	0	0	0	37880000	0	38289000	222700000	261720000	364150000	0	0	0	34940000	0	0	0	0	0	0	0	0		TraesCS6D01G203700	288553117	288559947	Sister chromatid cohesion protein PDS5 B-B	0	2.53897e+07	2.82857e+08	0	1.16467e+07	0	0
TraesCS7D01G299500	Monodehydroascorbate reductase	312340000	291290000	202440000	601980000	524610000	717910000	275740000	199670000	160110000	197160000	211230000	218030000	0	0	0	0	154930000	0	0	0	0		TraesCS7D01G299500	379321997	379327072	Monodehydroascorbate reductase	268690000	6.14833e+08	211840000	2.08807e+08	0	5.16433e+07	0
TraesCS4D01G064900	Alba DNA/RNA-binding protein	0	0	0	86133000	0	0	225120000	293340000	313870000	120580000	192480000	0	151320000	230810000	134040000	0	157970000	0	0	0	0		TraesCS4D01G064900	40335276	40338414	Alba DNA/RNA-binding protein	0	28711000	2.77443e+08	1.04353e+08	1.72057e+08	5.26567e+07	0
TraesCS6D01G352100	RNA binding	0	0	0	93078000	92707000	105810000	179220000	178470000	135180000	0	0	0	0	0	0	0	0	0	0	0	0		TraesCS6D01G352100	448691919	448695579	RNA binding	0	9.71983e+07	164290000	0	0	0	0
TraesCS6A01G167300	Citrate synthase	0	0	0	770170000	596120000	688530000	238200000	142600000	146050000	736540000	700820000	921490000	226820000	193270000	179720000	127030000	0	118990000	0	0	63081000		TraesCS6A01G167300	170903625	170910613	Citrate synthase	0	684940000	1.75617e+08	7.86283e+08	1.99937e+08	8.20067e+07	21027000
TraesCS3D01G230600	Aldo/keto reductase family oxidoreductase	0	0	0	0	0	0	219340000	293030000	298590000	0	0	0	128220000	161750000	230580000	192660000	213080000	168070000	0	0	0		TraesCS3D01G230600	313893289	313895287	Aldo/keto reductase family oxidoreductase	0	0	270320000	0	1.73517e+08	191270000	0
TraesCS7D01G010300	BAG family molecular chaperone regulator 7	0	0	0	68193000	0	61014000	169870000	122770000	187690000	0	0	42380000	0	0	0	0	0	0	0	0	0		TraesCS7D01G010300	4895062	4897817	BAG family molecular chaperone regulator 7	0	43069000	160110000	1.41267e+07	0	0	0
TraesCS5D01G388600	Prefoldin subunit 4	0	0	0	152140000	145400000	165080000	218010000	238270000	190730000	0	0	0	0	0	0	0	0	0	128900000	0	0		TraesCS5D01G388600	458089202	458091180	Prefoldin subunit 4	0	1.54207e+08	215670000	0	0	0	4.29667e+07
TraesCS4A01G146400	Apoptotic chromatin condensation inducer in the nucleus	0	0	0	76476000	0	0	188720000	197350000	144650000	0	30753000	0	0	0	0	0	0	0	0	0	0		TraesCS4A01G146400	255590493	255594010	Apoptotic chromatin condensation inducer in the nucleus	0	25492000	1.76907e+08	10251000	0	0	0
TraesCS3D01G349900	30S ribosomal protein S8, putative	0	0	0	580370000	530930000	324180000	251450000	0	0	601600000	717810000	763140000	210710000	159120000	0	575060000	259040000	307780000	0	337070000	245010000		TraesCS3D01G349900	461212851	461213448	30S ribosomal protein S8, putative	0	4.78493e+08	8.38167e+07	6.94183e+08	1.23277e+08	3.80627e+08	1.94027e+08
TraesCS4D01G205900	RNA-binding family protein	0	0	0	114190000	0	45888000	216150000	235240000	208350000	0	0	0	0	0	0	0	0	0	0	0	0		TraesCS4D01G205900	353520294	353522276	RNA-binding family protein	0	5.33593e+07	2.19913e+08	0	0	0	0
TraesCS5D01G202900	Enolase	76194000	0	41723000	228640000	230650000	340730000	188660000	167060000	166490000	302770000	220090000	354810000	230440000	256440000	214050000	275040000	292560000	551140000	173330000	336160000	131240000		TraesCS5D01G202900	308220987	308225207	Enolase	3.93057e+07	2.66673e+08	174070000	2.92557e+08	2.33643e+08	3.72913e+08	2.13577e+08
TraesCS2B01G517500	Adenosylhomocysteinase	0	0	0	464190000	742680000	176900000	220740000	277360000	319900000	881400000	1002900000	1127400000	216910000	236410000	207650000	410730000	0	257070000	0	0	157150000		TraesCS2B01G517500	712597414	712600384	Adenosylhomocysteinase	0	4.61257e+08	2.72667e+08	1003900000	2.20323e+08	222600000	5.23833e+07
TraesCS5D01G019800	Enolase	0	0	0	0	0	0	195940000	143490000	0	0	0	0	0	0	0	0	0	0	0	0	0		TraesCS5D01G019800	12596566	12600984	Enolase	0	0	1.13143e+08	0	0	0	0
TraesCS3D01G524800	Small nuclear ribonucleoprotein-like protein	0	0	0	0	0	0	0	0	0	0	0	0	0	0	84492000	0	0	0	0	0	0		TraesCS3D01G524800	604522595	604524583	Small nuclear ribonucleoprotein-like protein	0	0	0	0	28164000	0	0
TraesCS1B01G297800	Serine/threonine-protein kinase ATM	0	0	0	69049000	0	0	192400000	94951000	104670000	104640000	76004000	0	0	0	0	0	0	0	0	0	0		TraesCS1B01G297800	518176548	518180326	Serine/threonine-protein kinase ATM	0	2.30163e+07	1.30674e+08	6.02147e+07	0	0	0
TraesCS4D01G308900	Cyclin-dependent kinases regulatory subunit	0	0	0	127920000	123060000	0	181340000	177280000	237780000	55881000	88290000	0	0	0	0	0	0	0	0	0	0		TraesCS4D01G308900	477007103	477007578	Cyclin-dependent kinases regulatory subunit	0	83660000	198800000	48057000	0	0	0
TraesCS2D01G439300	Wound-induced basic	0	0	0	0	0	17899000	0	0	0	0	0	0	0	0	0	0	0	0	0	0	0		TraesCS2D01G439300	548271571	548273118	Wound-induced basic	0	5.96633e+06	0	0	0	0	0
TraesCS2A01G398500	Fasciclin-like arabinogalactan protein	0	0	0	112220000	0	0	206400000	256150000	410350000	0	107870000	0	0	0	0	0	0	0	0	0	0		TraesCS2A01G398500	651801546	651802982	Fasciclin-like arabinogalactan protein	0	3.74067e+07	2.90967e+08	3.59567e+07	0	0	0
TraesCS5D01G299000	1-deoxy-D-xylulose 5-phosphate synthase 1	100060000	125100000	115980000	414320000	360720000	360720000	233310000	233910000	212740000	446260000	343010000	345180000	270310000	298260000	250310000	199010000	338850000	285000000	89210000	185990000	105860000		TraesCS5D01G299000	396681914	396688797	1-deoxy-D-xylulose 5-phosphate synthase 1	1.13713e+08	3.78587e+08	2.26653e+08	378150000	272960000	2.74287e+08	127020000
TraesCS6B01G273400	Dehydrin	247500000	231490000	167840000	758270000	422900000	603380000	449840000	291240000	262270000	0	0	0	846050000	811180000	588890000	507740000	1092600000	1101700000	349360000	901280000	326500000		TraesCS6B01G273400	493352830	493354069	Dehydrin	215610000	594850000	334450000	0	7.48707e+08	900680000	5.25713e+08
TraesCS4D01G212300	Heat shock protein	0	0	0	0	0	0	213110000	62132000	74418000	0	0	0	0	0	0	0	0	0	0	0	0		TraesCS4D01G212300	365217434	365218278	Heat shock protein	0	0	1.16553e+08	0	0	0	0
TraesCS3A01G087100	Cysteine synthase	652190000	783990000	771080000	390340000	379480000	482840000	214120000	197840000	214520000	249590000	286880000	278850000	281100000	280600000	306250000	137350000	245790000	214490000	0	0	0		TraesCS3A01G087100	56226907	56230160	Cysteine synthase	7.35753e+08	4.17553e+08	2.08827e+08	2.71773e+08	2.89317e+08	199210000	0
TraesCS6A01G246300	Tripeptidyl-peptidase 2	0	0	0	509530000	393230000	268460000	259280000	167930000	193530000	659910000	645470000	756670000	735070000	815310000	821550000	733380000	524550000	822740000	459410000	167340000	794760000		TraesCS6A01G246300	457376497	457401735	Tripeptidyl-peptidase 2	0	3.90407e+08	2.06913e+08	687350000	7.90643e+08	6.93557e+08	4.73837e+08
TraesCS3B01G288800	RNA polymerase II transcriptional coactivator KELP	0	0	0	51167000	46426000	0	183830000	150040000	155050000	0	0	0	0	0	0	0	0	0	0	0	0		TraesCS3B01G288800	463232719	463235566	RNA polymerase II transcriptional coactivator KELP	0	32531000	1.62973e+08	0	0	0	0
TraesCS6B01G108100	3-isopropylmalate dehydratase large subunit	0	0	55857000	174980000	125220000	227880000	174070000	142060000	119780000	0	0	0	69806000	0	0	0	0	65812000	0	0	0		TraesCS6B01G108100	88711465	88716428	3-isopropylmalate dehydratase large subunit	18619000	1.76027e+08	1.45303e+08	0	2.32687e+07	2.19373e+07	0
TraesCS7D01G342900	Copper transport protein family	0	0	0	0	0	0	160820000	129700000	113810000	0	0	0	138450000	128850000	115190000	0	0	0	199250000	0	0		TraesCS7D01G342900	439632210	439633352	Copper transport protein family	0	0	1.34777e+08	0	1.27497e+08	0	6.64167e+07
TraesCS4D01G167600	40S ribosomal protein S21	124130000	265670000	255040000	315130000	0	0	0	0	0	0	252370000	158840000	0	0	0	0	0	0	0	0	0		TraesCS4D01G167600	291736111	291737026	40S ribosomal protein S21	2.14947e+08	1.05043e+08	0	137070000	0	0	0
TraesCSU01G036700	SART-1 protein	0	0	0	0	0	0	180650000	156650000	136610000	0	0	0	0	0	0	0	0	0	0	0	0		TraesCSU01G036700	31211599	31215891	SART-1 protein	0	0	157970000	0	0	0	0
TraesCS1D01G156400	40S ribosomal protein S17, putative, expressed	0	0	0	0	0	40208000	0	0	0	0	0	0	0	0	0	0	0	0	0	0	0		TraesCS1D01G156400	220426921	220427352	40S ribosomal protein S17, putative, expressed	0	1.34027e+07	0	0	0	0	0
TraesCS7D01G156300	60S ribosomal protein L35a-like protein	0	0	0	219020000	191680000	107700000	143990000	120070000	133490000	283070000	283830000	336150000	0	0	66981000	354230000	0	342230000	0	0	0		TraesCS7D01G156300	104566615	104567146	60S ribosomal protein L35a-like protein	0	172800000	1.32517e+08	3.01017e+08	22327000	2.32153e+08	0
TraesCS1D01G148000	Cyanate hydratase	124890000	119470000	97558000	146570000	0	134040000	162000000	131300000	97061000	0	0	52787000	0	0	0	0	0	0	0	0	0		TraesCS1D01G148000	204024060	204027975	Cyanate hydratase	1.13973e+08	9.35367e+07	1.3012e+08	1.75957e+07	0	0	0
TraesCS3B01G459900	Small ubiquitin-related modifier	0	0	0	0	0	57427000	0	0	0	0	0	0	0	0	0	0	0	0	0	0	0		TraesCS3B01G459900	703330788	703333333	Small ubiquitin-related modifier	0	1.91423e+07	0	0	0	0	0
TraesCS1D01G121200	70 kDa heat shock protein	0	0	0	100140000	83613000	0	205900000	185310000	163300000	0	92104000	78150000	226990000	224530000	347970000	0	0	95134000	0	0	114200000		TraesCS1D01G121200	121136443	121142918	70 kDa heat shock protein	0	61251000	1.84837e+08	5.67513e+07	2.66497e+08	3.17113e+07	3.80667e+07
TraesCS4B01G157700	Cystathionine gamma-synthase	680180000	706780000	590270000	239880000	68930000	214120000	205840000	143590000	90341000	0	0	0	0	0	0	0	0	0	0	0	0		TraesCS4B01G157700	299705137	299709451	Cystathionine gamma-synthase	6.59077e+08	174310000	1.4659e+08	0	0	0	0
TraesCS7A01G003900	Acyl-coenzyme A oxidase	35863000	0	0	487460000	312710000	381780000	203520000	91936000	59359000	923320000	975450000	1182100000	550460000	713640000	680080000	122470000	204500000	161380000	143490000	310040000	291250000		TraesCS7A01G003900	1921522	1926376	Acyl-coenzyme A oxidase	1.19543e+07	3.93983e+08	1.18272e+08	1.02696e+09	648060000	1.62783e+08	248260000
TraesCS7D01G313300	40S ribosomal protein S13	0	0	0	638590000	429730000	258710000	227310000	178090000	388760000	892570000	1627800000	1821000000	261630000	152970000	216070000	514380000	0	229620000	236910000	0	238950000		TraesCS7D01G313300	397195433	397197718	40S ribosomal protein S13	0	4.42343e+08	264720000	1.44712e+09	2.10223e+08	248000000	158620000
TraesCS7B01G266900	RNA-binding family protein	0	0	0	0	0	0	152520000	0	0	0	0	0	126470000	0	0	0	0	0	0	0	0		TraesCS7B01G266900	489865323	489870518	RNA-binding family protein	0	0	50840000	0	4.21567e+07	0	0
TraesCS5B01G523300	Protein TolB	146580000	106460000	94880000	172880000	145730000	175800000	178120000	162790000	134540000	95211000	105370000	106120000	0	0	0	0	0	0	0	0	0		TraesCS5B01G523300	684491733	684493853	Protein TolB	1.15973e+08	1.64803e+08	1.58483e+08	1.02234e+08	0	0	0
TraesCS7D01G209100	Uv excision repair protein rad23, putative	0	0	0	111120000	0	0	131540000	0	0	0	0	0	0	0	80967000	0	0	164160000	0	0	0		TraesCS7D01G209100	167356804	167362309	Uv excision repair protein rad23, putative	0	37040000	4.38467e+07	0	26989000	54720000	0
TraesCS5A01G423000	Ferredoxin--NADP reductase	185580000	147590000	102120000	367740000	225300000	312620000	155740000	126080000	127210000	75862000	120560000	158530000	258740000	261290000	185890000	0	109240000	212740000	175050000	0	176650000		TraesCS5A01G423000	608965745	608968828	Ferredoxin--NADP reductase	1.45097e+08	3.01887e+08	1.36343e+08	1.18317e+08	2.35307e+08	1.07327e+08	1.17233e+08
TraesCSU01G035800	RNA pyrophosphohydrolase	0	0	0	0	0	0	143050000	130600000	120220000	0	0	0	0	0	0	0	0	0	0	0	0		TraesCSU01G035800	30822790	30825462	RNA pyrophosphohydrolase	0	0	131290000	0	0	0	0
TraesCS2B01G400300	3-hydroxyacyl-[acyl-carrier-protein] dehydratase FabZ	0	66930000	77066000	143740000	112040000	108270000	182840000	146560000	123750000	184340000	149060000	164730000	77758000	109350000	102790000	210510000	284750000	160560000	129960000	0	0		TraesCS2B01G400300	568658463	568659119	3-hydroxyacyl-[acyl-carrier-protein] dehydratase FabZ	4.79987e+07	121350000	151050000	1.66043e+08	9.66327e+07	2.18607e+08	43320000
TraesCS6B01G456800	Splicing factor 3B subunit 2	0	0	0	0	117540000	77058000	199200000	138780000	165140000	0	0	0	0	0	0	0	0	0	0	0	0		TraesCS6B01G456800	712993217	712998381	Splicing factor 3B subunit 2	0	64866000	1.67707e+08	0	0	0	0
TraesCS5D01G139800	2-isopropylmalate synthase	0	0	0	0	0	0	164000000	258050000	307050000	0	0	0	0	82309000	200720000	171090000	86962000	191310000	0	0	0		TraesCS5D01G139800	223297385	223302425	2-isopropylmalate synthase	0	0	2.43033e+08	0	94343000	1.49787e+08	0
TraesCS3B01G329200	Interactor of constitutive active ROPs protein, putative	0	0	0	0	0	0	156290000	115280000	83401000	0	0	0	0	0	0	0	0	0	0	0	0		TraesCS3B01G329200	532021625	532022947	Interactor of constitutive active ROPs protein, putative	0	0	1.18324e+08	0	0	0	0
TraesCS6B01G347600	Lipid transfer protein	0	0	0	0	0	123290000	0	0	0	0	0	0	0	0	0	0	0	0	0	0	0		TraesCS6B01G347600	612197715	612199721	Lipid transfer protein	0	4.10967e+07	0	0	0	0	0
TraesCS4A01G288500	RNA-binding protein	0	0	0	0	0	0	185090000	219300000	190010000	0	0	0	0	0	0	0	0	0	0	0	0		TraesCS4A01G288500	593333205	593337537	RNA-binding protein	0	0	1.98133e+08	0	0	0	0
TraesCS5D01G149100	30S ribosomal protein S9	0	0	0	157120000	127070000	101750000	150040000	139310000	120180000	177960000	187270000	248160000	0	0	0	351840000	0	168110000	0	0	0		TraesCS5D01G149100	238149688	238150495	30S ribosomal protein S9	0	1.28647e+08	136510000	2.04463e+08	0	1.73317e+08	0
TraesCS7A01G019900	Pectin lyase-like superfamily protein	0	0	0	0	0	0	0	0	0	0	0	0	0	0	261230000	0	0	0	0	0	0		TraesCS7A01G019900	8105174	8105980	Pectin lyase-like superfamily protein	0	0	0	0	8.70767e+07	0	0
TraesCS6D01G281600	Beta-xylosidase, putative	590350000	332840000	0	219640000	123530000	160180000	174620000	205870000	0	1451700000	992280000	1192100000	745260000	875170000	960330000	576690000	1038600000	1371500000	693620000	649980000	578800000		TraesCS6D01G281600	389363482	389370740	Beta-xylosidase, putative	307730000	1.67783e+08	126830000	1.21203e+09	8.60253e+08	9.95597e+08	640800000
TraesCS3D01G023900	Glutamate decarboxylase	282730000	290890000	189060000	1002600000	652870000	664710000	178480000	72916000	60186000	0	0	0	99276000	122170000	117250000	0	76470000	0	0	0	0		TraesCS3D01G023900	7590130	7593540	Glutamate decarboxylase	2.54227e+08	7.73393e+08	1.03861e+08	0	1.12899e+08	25490000	0
TraesCS4A01G293800	Acidic leucine-rich nuclear phosphoprotein 32-related protein	0	0	0	0	0	0	203940000	170030000	196920000	0	0	0	0	0	0	0	0	0	0	0	0		TraesCS4A01G293800	595545817	595549141	Acidic leucine-rich nuclear phosphoprotein 32-related protein	0	0	1.90297e+08	0	0	0	0
TraesCS7A01G292400	Alpha-soluble NSF attachment protein	0	0	0	0	0	0	146660000	182250000	174330000	52180000	96632000	83650000	55890000	67636000	85758000	0	88071000	0	0	0	0		TraesCS7A01G292400	367005479	367012206	Alpha-soluble NSF attachment protein	0	0	1.67747e+08	7.74873e+07	6.97613e+07	29357000	0
TraesCS6A01G316300	Polyadenylate-binding protein family protein	0	0	0	153060000	0	0	183940000	208970000	217800000	0	0	0	0	0	0	0	0	0	0	0	0		TraesCS6A01G316300	552759185	552763592	Polyadenylate-binding protein family protein	0	51020000	203570000	0	0	0	0
TraesCS1B01G443900	Proteasome subunit beta type	0	0	0	0	43323000	0	0	0	0	0	0	0	0	0	0	0	0	0	0	0	0		TraesCS1B01G443900	664952538	664955592	Proteasome subunit beta type	0	14441000	0	0	0	0	0
TraesCS5D01G516100	Ferredoxin	0	0	0	228560000	0	0	138970000	135820000	175680000	0	196770000	246030000	51850000	65654000	54578000	0	0	0	0	0	0		TraesCS5D01G516100	538785964	538786425	Ferredoxin	0	7.61867e+07	1.50157e+08	147600000	5.73607e+07	0	0
TraesCS5D01G038700	Tubulin-specific chaperone A	0	0	0	0	0	0	194550000	87041000	0	0	0	0	0	0	0	0	0	0	0	0	0		TraesCS5D01G038700	37374203	37375763	Tubulin-specific chaperone A	0	0	9.38637e+07	0	0	0	0
TraesCS5A01G022200	Cysteine synthase	78566000	97797000	85094000	120300000	109130000	62655000	176630000	246430000	236340000	0	84143000	114910000	326290000	362560000	402910000	213740000	256060000	199100000	87154000	0	99013000		TraesCS5A01G022200	17836380	17840367	Cysteine synthase	8.71523e+07	9.73617e+07	219800000	66351000	363920000	2.22967e+08	6.20557e+07
TraesCS5D01G400300	HMG-Y-related protein A	0	0	0	0	0	0	181010000	167430000	172770000	0	0	0	0	0	0	0	0	0	0	0	0		TraesCS5D01G400300	465448107	465448914	HMG-Y-related protein A	0	0	1.73737e+08	0	0	0	0
TraesCS3D01G101100	RNA binding protein, putative	0	0	0	0	0	0	182500000	182160000	164460000	0	0	0	0	0	0	0	0	0	0	0	0		TraesCS3D01G101100	54365237	54370056	RNA binding protein, putative	0	0	1.76373e+08	0	0	0	0
TraesCS4D01G301400	DNA-directed RNA polymerase subunit	0	0	0	41648000	0	0	181620000	210140000	228170000	0	0	0	0	0	0	0	0	0	0	0	0		TraesCS4D01G301400	469568638	469571606	DNA-directed RNA polymerase subunit	0	1.38827e+07	2.06643e+08	0	0	0	0
TraesCS7D01G314300	RNA-binding protein	0	0	0	0	0	0	213020000	236420000	202740000	0	0	0	0	0	0	0	0	0	0	0	0		TraesCS7D01G314300	400154000	400156800	RNA-binding protein	0	0	2.17393e+08	0	0	0	0
TraesCS2D01G248300	Small nuclear ribonucleoprotein-associated protein	0	0	0	74734000	0	59758000	160670000	142620000	105700000	73361000	84025000	78863000	60212000	97650000	44106000	0	0	0	0	98532000	52761000		TraesCS2D01G248300	291993153	291993950	Small nuclear ribonucleoprotein-associated protein	0	4.48307e+07	136330000	7.87497e+07	6.73227e+07	0	50431000
TraesCS1A01G354700	RNA binding protein	0	0	0	129690000	0	0	185430000	175080000	154860000	0	0	0	0	0	0	0	0	0	0	0	0		TraesCS1A01G354700	537543036	537546647	RNA binding protein	0	43230000	171790000	0	0	0	0
TraesCS4A01G092700	Heat-shock protein	0	0	0	0	0	0	198500000	151050000	204210000	0	0	0	0	0	0	0	0	0	0	0	0		TraesCS4A01G092700	100102028	100102737	Heat-shock protein	0	0	1.84587e+08	0	0	0	0
TraesCS7B01G500000	Coiled-coil domain-containing protein 12	0	0	0	76981000	59021000	93729000	170470000	146660000	120910000	0	0	0	0	0	0	0	0	0	0	0	0		TraesCS7B01G500000	750040005	750041338	Coiled-coil domain-containing protein 12	0	76577000	1.46013e+08	0	0	0	0
TraesCS2D01G497800	Myosin-H heavy chain	0	0	0	0	0	0	150830000	328070000	185810000	0	40221000	35478000	0	0	0	0	0	0	0	0	0		TraesCS2D01G497800	593504017	593509216	Myosin-H heavy chain	0	0	221570000	25233000	0	0	0
TraesCS7D01G234600	FKBP12-interacting protein of 37 kDa	0	0	0	0	0	0	174800000	161600000	145500000	0	0	0	0	0	0	0	0	0	0	0	0		TraesCS7D01G234600	197297283	197302404	FKBP12-interacting protein of 37 kDa	0	0	1.60633e+08	0	0	0	0
TraesCS2D01G083900	26S protease regulatory subunit	0	0	0	75294000	0	0	139700000	200120000	224620000	0	0	95780000	142490000	107950000	112740000	0	0	0	0	0	0		TraesCS2D01G083900	36279518	36283891	26S protease regulatory subunit	0	25098000	1.88147e+08	3.19267e+07	121060000	0	0
TraesCS6B01G324900	Phosphatidylinositol 3- and 4-kinase family protein	0	0	0	94222000	116410000	177120000	159100000	67536000	93844000	0	0	0	0	0	0	0	0	0	0	0	0		TraesCS6B01G324900	574521329	574521862	Phosphatidylinositol 3- and 4-kinase family protein	0	1.29251e+08	1.06827e+08	0	0	0	0
TraesCS7B01G071400	Hydroxyproline-rich glycoprotein-like	0	0	0	0	0	0	124280000	108020000	140880000	0	0	0	0	0	0	0	0	0	0	0	0		TraesCS7B01G071400	78546237	78554014	Hydroxyproline-rich glycoprotein-like	0	0	1.24393e+08	0	0	0	0
TraesCS1A01G191700	Abscisic acid receptor	0	52367000	0	0	0	0	154100000	199420000	177630000	50733000	96662000	49431000	62767000	70274000	56168000	0	75502000	0	0	0	0		TraesCS1A01G191700	346681510	346682349	Abscisic acid receptor	1.74557e+07	0	177050000	6.56087e+07	6.30697e+07	2.51673e+07	0
TraesCS5D01G444800	PITH domain-containing protein 1	0	0	0	0	0	0	181500000	236390000	196230000	0	0	0	81510000	70869000	0	0	0	0	0	0	0		TraesCS5D01G444800	495615377	495618395	PITH domain-containing protein 1	0	0	2.04707e+08	0	50793000	0	0
TraesCS4A01G499500	Plastocyanin	5511200000	5606600000	3110900000	0	0	0	657150000	0	387360000	0	0	0	580070000	1147500000	615040000	927240000	1037800000	1636000000	0	0	0		TraesCS4A01G499500	744433284	744433745	Plastocyanin	4742900000	0	348170000	0	780870000	1.20035e+09	0
TraesCS7D01G228600	Mitochondrial glycoprotein-like	0	0	0	0	0	0	185720000	97344000	112150000	0	0	0	0	0	0	0	0	0	0	0	0		TraesCS7D01G228600	188808987	188811023	Mitochondrial glycoprotein-like	0	0	131738000	0	0	0	0
TraesCS5A01G287200	Nuclear transport factor 2	0	0	0	0	0	0	0	0	230700000	0	0	0	0	0	0	0	0	0	0	0	0		TraesCS5A01G287200	495099028	495100828	Nuclear transport factor 2	0	0	76900000	0	0	0	0
TraesCS6B01G119800	Ubiquitin-associated domain-containing family protein	0	0	0	0	0	0	165280000	152060000	122050000	0	0	0	0	0	0	0	0	0	0	0	0		TraesCS6B01G119800	114367181	114372482	Ubiquitin-associated domain-containing family protein	0	0	1.46463e+08	0	0	0	0
TraesCS5D01G314000	Cell division cycle 5-like protein	0	0	0	54006000	0	0	158580000	128820000	122700000	0	0	0	0	0	0	0	0	0	0	0	0		TraesCS5D01G314000	408830853	408836582	Cell division cycle 5-like protein	0	18002000	136700000	0	0	0	0
TraesCS7D01G350300	26S protease regulatory subunit, putative	0	0	0	38956000	0	0	154520000	208680000	261470000	0	0	0	137900000	130860000	104540000	0	0	0	0	0	0		TraesCS7D01G350300	451048937	451051619	26S protease regulatory subunit, putative	0	1.29853e+07	2.08223e+08	0	1.24433e+08	0	0
TraesCS2B01G567600	Superoxide dismutase	183540000	152170000	0	200880000	179080000	185200000	162110000	152410000	0	0	0	0	0	0	0	0	0	0	0	0	0		TraesCS2B01G567600	758592689	758597140	Superoxide dismutase	1.11903e+08	1.88387e+08	104840000	0	0	0	0
TraesCS6A01G169900	Protein FLX-like 2	0	0	0	0	0	0	160910000	137550000	113060000	0	0	0	0	0	0	0	0	0	0	0	0		TraesCS6A01G169900	180305292	180308755	Protein FLX-like 2	0	0	1.37173e+08	0	0	0	0
TraesCS7D01G095900	Purple acid phosphatase	0	0	0	0	0	0	0	258280000	0	0	0	0	0	0	0	0	0	0	0	0	0		TraesCS7D01G095900	58480900	58483858	Purple acid phosphatase	0	0	8.60933e+07	0	0	0	0
TraesCS2D01G564200	Clathrin light chain	0	0	0	0	75176000	0	97061000	187190000	178230000	0	0	0	0	0	0	0	0	0	0	0	0		TraesCS2D01G564200	634873686	634876046	Clathrin light chain	0	2.50587e+07	1.5416e+08	0	0	0	0
TraesCS1D01G039800	Histone H2A	0	0	0	0	0	1087000000	0	0	0	0	0	0	0	0	0	0	0	0	0	0	0		TraesCS1D01G039800	19151044	19151596	Histone H2A	0	3.62333e+08	0	0	0	0	0
TraesCSU01G099700	High mobility group protein	0	0	0	831660000	482600000	458450000	104250000	208060000	92780000	0	156340000	216420000	0	0	0	0	0	0	0	0	0		TraesCSU01G099700	88195052	88196458	High mobility group protein	0	5.90903e+08	135030000	1.24253e+08	0	0	0
TraesCS2B01G053600	Acetyltransferase component of pyruvate dehydrogenase complex	81785000	57538000	51567000	207030000	155960000	216190000	189120000	212270000	248220000	238710000	220390000	145510000	536740000	519290000	427650000	373470000	434930000	412560000	317660000	218260000	285940000		TraesCS2B01G053600	26297279	26301718	Acetyltransferase component of pyruvate dehydrogenase complex	63630000	193060000	2.16537e+08	2.01537e+08	494560000	4.06987e+08	2.73953e+08
TraesCS7D01G378900	Adenylate kinase	0	0	0	0	0	0	0	0	0	0	0	0	0	114210000	0	0	0	0	0	0	0		TraesCS7D01G378900	490435415	490438674	Adenylate kinase	0	0	0	0	38070000	0	0
TraesCS4A01G272800	Beta-glucosidase	189520000	152550000	87586000	673510000	564220000	634030000	179980000	88394000	80333000	273980000	294150000	320730000	0	112640000	110600000	0	156070000	0	132670000	0	0		TraesCS4A01G272800	583936151	583946383	Beta-glucosidase	1.43219e+08	623920000	1.16236e+08	2.96287e+08	7.44133e+07	5.20233e+07	4.42233e+07
TraesCS3B01G126300	Mitochondrial-processing peptidase subunit alpha	0	0	0	84478000	94704000	117510000	121470000	138480000	135150000	0	84858000	0	0	99066000	0	0	0	0	0	0	0		TraesCS3B01G126300	102752079	102757594	Mitochondrial-processing peptidase subunit alpha	0	9.88973e+07	131700000	28286000	33022000	0	0
TraesCS7D01G322000	Ferredoxin	6912800000	8367200000	6412400000	0	0	0	378690000	328560000	327310000	0	108960000	173160000	387520000	533960000	816810000	0	0	0	0	0	507110000		TraesCS7D01G322000	412234878	412235309	Ferredoxin	7230800000	0	3.44853e+08	94040000	579430000	0	1.69037e+08
TraesCS1D01G351500	Malate dehydrogenase	0	97615000	112100000	87962000	85761000	0	159900000	194760000	217940000	134290000	139350000	127580000	113210000	111490000	0	0	132010000	0	0	0	0		TraesCS1D01G351500	436653078	436654274	Malate dehydrogenase	69905000	5.79077e+07	1.90867e+08	133740000	74900000	4.40033e+07	0
TraesCS3D01G336300	Ubiquitin-conjugating enzyme E2	0	0	0	64683000	72338000	0	162930000	297720000	299360000	0	0	0	0	0	0	0	0	0	0	0	0		TraesCS3D01G336300	448264438	448266400	Ubiquitin-conjugating enzyme E2	0	4.56737e+07	2.53337e+08	0	0	0	0
TraesCS5D01G486500	30S ribosomal protein S12	0	0	0	295300000	194540000	196020000	188110000	345320000	359250000	158420000	420020000	429920000	0	0	0	0	0	0	0	0	0		TraesCS5D01G486500	521673796	521677115	30S ribosomal protein S12	0	228620000	297560000	336120000	0	0	0
TraesCS3A01G369100	Nuclear pore complex protein NUP62	0	0	0	0	0	0	169910000	170930000	132700000	0	0	0	0	0	0	0	0	0	0	0	0		TraesCS3A01G369100	620206759	620213971	Nuclear pore complex protein NUP62	0	0	1.57847e+08	0	0	0	0
TraesCS2D01G239100	COP9 signalosome complex subunit-like protein	0	0	0	0	0	0	166080000	210710000	261590000	0	81863000	0	65805000	0	0	0	0	0	0	0	0		TraesCS2D01G239100	250628408	250632289	COP9 signalosome complex subunit-like protein	0	0	2.12793e+08	2.72877e+07	21935000	0	0
TraesCS6D01G214700	ATP-dependent Clp protease proteolytic subunit	933380000	829080000	785720000	120950000	0	0	165720000	139020000	139780000	119650000	121570000	120940000	80754000	88798000	101520000	95246000	207340000	135970000	0	0	94319000		TraesCS6D01G214700	305172581	305173766	ATP-dependent Clp protease proteolytic subunit	8.49393e+08	4.03167e+07	1.48173e+08	120720000	9.03573e+07	1.46185e+08	3.14397e+07
TraesCS4B01G176200	Histidine triad nucleotide binding protein	0	0	0	105570000	0	0	185600000	201580000	188630000	0	0	0	93456000	110270000	0	0	0	142090000	167710000	0	139580000		TraesCS4B01G176200	386223382	386226210	Histidine triad nucleotide binding protein	0	35190000	1.91937e+08	0	6.79087e+07	4.73633e+07	102430000
TraesCS2D01G152200	Eukaryotic translation initiation factor 6	0	0	0	98178000	0	83691000	183200000	237750000	194030000	198920000	184740000	193440000	127810000	0	0	0	0	0	0	0	131570000		TraesCS2D01G152200	95418328	95420504	Eukaryotic translation initiation factor 6	0	60623000	2.04993e+08	1.92367e+08	4.26033e+07	0	4.38567e+07
TraesCS2A01G156100	RNA-binding protein	4418100000	8314000000	4375100000	1133200000	414610000	468800000	688760000	457720000	488260000	0	0	0	0	133370000	0	0	0	0	0	0	0		TraesCS2A01G156100	103099004	103100908	RNA-binding protein	5702400000	6.72203e+08	5.44913e+08	0	4.44567e+07	0	0
TraesCS7B01G249200	Chromo domain protein lhp1	0	0	0	109050000	0	0	148010000	187400000	207140000	0	0	0	0	0	0	0	0	0	0	0	0		TraesCS7B01G249200	460602682	460603869	Chromo domain protein lhp1	0	36350000	180850000	0	0	0	0
TraesCS4D01G272500	Phosphoserine aminotransferase	0	0	0	0	0	0	137360000	172750000	150720000	0	188330000	147580000	0	0	0	0	0	0	0	0	0		TraesCS4D01G272500	442738366	442739634	Phosphoserine aminotransferase	0	0	153610000	111970000	0	0	0
TraesCS1D01G410800	Eukaryotic translation initiation factor 3 subunit D	0	0	0	0	0	0	193030000	243930000	221350000	0	0	0	0	0	0	0	0	0	0	0	0		TraesCS1D01G410800	472520685	472522451	Eukaryotic translation initiation factor 3 subunit D	0	0	2.19437e+08	0	0	0	0
TraesCS7A01G017500	cDNA clone:J023132J12, full insert sequence	0	0	0	0	0	0	126820000	122790000	109590000	0	0	0	0	0	0	0	0	0	0	0	0		TraesCS7A01G017500	7586891	7592459	cDNA clone:J023132J12, full insert sequence	0	0	1.19733e+08	0	0	0	0
TraesCS5D01G304000	Ankyrin repeat domain containing protein	0	0	0	0	0	0	140470000	109900000	91978000	0	0	0	0	0	0	0	0	0	0	0	0		TraesCS5D01G304000	399223878	399227382	Ankyrin repeat domain containing protein	0	0	114116000	0	0	0	0
TraesCS5A01G416300	Inosine-5'-monophosphate dehydrogenase	0	0	0	68843000	0	0	150560000	218620000	218360000	0	0	0	113540000	88485000	65340000	75970000	0	0	82143000	0	0		TraesCS5A01G416300	605146654	605151662	Inosine-5'-monophosphate dehydrogenase	0	2.29477e+07	1.95847e+08	0	8.91217e+07	2.53233e+07	27381000
TraesCS5D01G398400	Beta-glucosidase	906390000	878700000	786570000	556790000	490650000	582390000	238290000	322030000	227610000	386400000	470960000	300020000	1162800000	994040000	828560000	1264600000	1182500000	953140000	1119400000	698730000	1543000000		TraesCS5D01G398400	464603478	464606322	Beta-glucosidase	857220000	5.43277e+08	2.62643e+08	3.85793e+08	9.95133e+08	1.13341e+09	1.12038e+09
TraesCS1B01G248000	Nascent polypeptide-associated complex subunit alpha-like protein	0	0	0	38481000	0	0	0	0	0	0	0	0	0	0	0	0	0	0	0	0	0		TraesCS1B01G248000	439028034	439030489	Nascent polypeptide-associated complex subunit alpha-like protein	0	12827000	0	0	0	0	0
TraesCS3B01G143500	Prefoldin subunit	0	0	0	0	51583000	76263000	179410000	133530000	128140000	0	0	0	0	0	0	0	0	0	0	0	0		TraesCS3B01G143500	132386149	132389089	Prefoldin subunit	0	4.26153e+07	1.47027e+08	0	0	0	0
TraesCS4D01G173800	Hydroxyacylglutathione hydrolase, putative, expressed	0	0	0	118310000	126990000	141280000	134520000	120360000	97022000	107560000	105300000	111550000	0	0	61352000	0	0	0	0	0	0		TraesCS4D01G173800	301729169	301733777	Hydroxyacylglutathione hydrolase, putative, expressed	0	128860000	1.17301e+08	1.08137e+08	2.04507e+07	0	0
TraesCS6A01G399300	T-complex protein 1 subunit zeta	0	0	0	265880000	214390000	223940000	142440000	251080000	290740000	121750000	206230000	167930000	205690000	216330000	213990000	0	0	0	0	0	0		TraesCS6A01G399300	609252705	609258248	T-complex protein 1 subunit zeta	0	2.34737e+08	2.28087e+08	1.65303e+08	2.12003e+08	0	0
TraesCS4A01G266400	NADH-ubiquinone oxidoreductase subunit	51835000	31428000	15543000	554510000	682760000	414680000	157040000	285650000	344660000	580720000	906580000	624020000	41198000	58503000	123350000	0	0	0	0	0	0		TraesCS4A01G266400	578533601	578539054	NADH-ubiquinone oxidoreductase subunit	3.29353e+07	550650000	262450000	7.03773e+08	7.43503e+07	0	0
TraesCS2A01G282900	Isocitrate lyase	0	0	0	119380000	146300000	0	85384000	103880000	98841000	121530000	119450000	142450000	174800000	164870000	179740000	93339000	167690000	174230000	119130000	0	137270000		TraesCS2A01G282900	474310968	474315315	Isocitrate lyase	0	88560000	96035000	127810000	1.73137e+08	1.45086e+08	8.54667e+07
TraesCS6A01G198800	Eukaryotic translation initiation factor 4B3	0	0	0	0	0	0	131350000	114610000	85280000	0	0	0	0	0	0	0	0	0	0	0	0		TraesCS6A01G198800	307968999	307980979	Eukaryotic translation initiation factor 4B3	0	0	1.10413e+08	0	0	0	0
TraesCS1B01G257300	Argininosuccinate synthase	0	0	0	0	0	47437000	172440000	223970000	190420000	0	73647000	146770000	181370000	175040000	185990000	0	210870000	150310000	0	0	0		TraesCS1B01G257300	452756273	452760334	Argininosuccinate synthase	0	1.58123e+07	195610000	7.34723e+07	180800000	1.20393e+08	0
TraesCS2B01G259400	RNA-binding protein	0	0	0	44099000	37996000	48718000	144530000	149800000	175200000	28390000	0	25762000	30238000	0	0	0	0	0	0	0	0		TraesCS2B01G259400	322459018	322462111	RNA-binding protein	0	4.36043e+07	156510000	1.80507e+07	1.00793e+07	0	0
TraesCSU01G104300	Arginine/serine-rich splicing factor, putative	0	0	0	0	0	0	126400000	115140000	120390000	0	0	0	0	0	0	0	80640000	0	0	0	0		TraesCSU01G104300	91563786	91568017	Arginine/serine-rich splicing factor, putative	0	0	1.20643e+08	0	0	26880000	0
TraesCS5B01G354800	High mobility group family	0	0	0	106310000	64237000	0	0	0	0	0	0	0	0	0	0	0	0	0	0	0	0		TraesCS5B01G354800	533748099	533750342	High mobility group family	0	56849000	0	0	0	0	0
TraesCS6A01G357200	Leucine aminopeptidase, putative	162840000	145280000	0	308000000	280650000	380610000	136060000	118270000	102950000	0	156070000	171350000	0	0	0	0	0	0	0	0	0		TraesCS6A01G357200	587778090	587781631	Leucine aminopeptidase, putative	1.02707e+08	3.23087e+08	1.19093e+08	109140000	0	0	0
TraesCS1A01G299500	DNA helicase	0	0	0	0	0	0	170150000	164000000	194410000	0	0	0	0	0	0	0	0	0	0	0	0		TraesCS1A01G299500	494442819	494448029	DNA helicase	0	0	1.76187e+08	0	0	0	0
TraesCS7D01G335000	60S ribosomal protein L22, putative	0	0	0	0	0	0	0	0	0	0	228310000	290520000	0	0	0	0	0	0	0	0	0		TraesCS7D01G335000	426751961	426752970	60S ribosomal protein L22, putative	0	0	0	1.72943e+08	0	0	0
TraesCS4D01G068100	Serine hydroxymethyltransferase	1832900000	3615100000	5374800000	347340000	231620000	365320000	193040000	130320000	81033000	289620000	223350000	180190000	472170000	334450000	497410000	242950000	458780000	455600000	250230000	0	338280000		TraesCS4D01G068100	43300207	43304637	Serine hydroxymethyltransferase	3607600000	314760000	1.34798e+08	2.31053e+08	4.34677e+08	3.85777e+08	196170000
TraesCS6A01G338600	Aminotransferase-related family protein	0	0	0	0	0	0	134040000	87579000	83093000	110550000	83695000	95950000	0	0	0	0	0	0	0	0	0		TraesCS6A01G338600	571928211	571930879	Aminotransferase-related family protein	0	0	1.01571e+08	9.67317e+07	0	0	0
TraesCS1D01G121500	Late embryogenesis abundant protein	0	0	0	80614000	96984000	0	143340000	125300000	78830000	41633000	0	67365000	0	0	0	0	0	0	0	0	0		TraesCS1D01G121500	121308926	121310086	Late embryogenesis abundant protein	0	5.91993e+07	1.15823e+08	3.63327e+07	0	0	0
TraesCS4A01G092900	Heat-shock protein	0	0	0	0	0	0	160660000	214200000	207680000	0	33468000	0	0	0	0	0	0	0	0	0	0		TraesCS4A01G092900	100550475	100551477	Heat-shock protein	0	0	194180000	11156000	0	0	0
TraesCS5A01G109000	Proteasome subunit alpha type	0	0	0	0	0	116370000	0	0	0	0	0	0	0	0	0	0	0	0	0	0	0		TraesCS5A01G109000	197210426	197213491	Proteasome subunit alpha type	0	38790000	0	0	0	0	0
TraesCS1B01G432700	Chlorophyll a-b binding protein, chloroplastic	154360000	597000000	781190000	0	0	0	132130000	90978000	161710000	0	0	0	92945000	112840000	207330000	473780000	384650000	267430000	116100000	0	148980000		TraesCS1B01G432700	657272070	657272870	Chlorophyll a-b binding protein, chloroplastic	510850000	0	1.28273e+08	0	137705000	3.75287e+08	88360000
TraesCS6B01G238600	Elongation factor Tu	522240000	612770000	620450000	0	0	0	174030000	251490000	210980000	0	0	0	514190000	486550000	480330000	0	499780000	69735000	0	0	0		TraesCS6B01G238600	415729956	415731362	Elongation factor Tu	5.85153e+08	0	2.12167e+08	0	493690000	1.89838e+08	0
TraesCS4A01G076400	LisH and RanBPM domains containing protein	0	0	0	87967000	0	0	136280000	125650000	134450000	0	0	0	0	0	0	0	0	0	0	0	0		TraesCS4A01G076400	75430278	75436084	LisH and RanBPM domains containing protein	0	2.93223e+07	1.32127e+08	0	0	0	0
TraesCS5D01G239800	60S ribosomal protein L34	0	0	0	549210000	582750000	458970000	0	0	0	831510000	651520000	542390000	0	0	0	0	0	0	0	0	0		TraesCS5D01G239800	347482707	347484046	60S ribosomal protein L34	0	530310000	0	675140000	0	0	0
TraesCS1D01G130200	Peroxidase	97880000	51496000	0	377920000	387540000	472680000	150440000	171790000	168220000	203630000	235500000	150500000	60551000	54800000	0	0	0	0	0	0	0		TraesCS1D01G130200	143361857	143363360	Peroxidase	49792000	4.12713e+08	1.63483e+08	1.96543e+08	3.84503e+07	0	0
TraesCS2B01G172700	Thymidylate kinase	0	0	0	69247000	70007000	57829000	129800000	103900000	84953000	0	0	36984000	0	0	0	0	0	0	0	0	0		TraesCS2B01G172700	146904851	146906600	Thymidylate kinase	0	6.56943e+07	1.06218e+08	12328000	0	0	0
TraesCS5A01G040600	Nucleolar and coiled-body phosphoprotein 1	0	0	0	82923000	0	0	126730000	142340000	99156000	0	0	0	0	0	0	0	0	0	0	0	0		TraesCS5A01G040600	36493565	36496338	Nucleolar and coiled-body phosphoprotein 1	0	27641000	122742000	0	0	0	0
TraesCS5B01G099900	Riboflavin synthase	126900000	0	0	153790000	0	0	149260000	131550000	98850000	0	0	62304000	0	79293000	0	0	110820000	0	0	0	0		TraesCS5B01G099900	132615026	132616056	Riboflavin synthase	42300000	5.12633e+07	1.26553e+08	20768000	26431000	36940000	0
TraesCS5D01G501200	Mitochondrial import inner membrane translocase subunit	0	0	0	0	0	0	166870000	119540000	99346000	0	0	0	0	0	0	0	0	0	0	0	0		TraesCS5D01G501200	529352941	529354915	Mitochondrial import inner membrane translocase subunit	0	0	1.28585e+08	0	0	0	0
TraesCS7A01G257000	VWA domain containing protein	0	0	0	59731000	0	0	121560000	103020000	72521000	0	0	0	0	0	0	0	0	0	0	0	0		TraesCS7A01G257000	246254499	246259053	VWA domain containing protein	0	1.99103e+07	9.90337e+07	0	0	0	0
TraesCS1D01G027400	Chymotrypsin inhibitor	0	0	0	0	0	0	0	0	72463000	0	0	0	0	0	0	0	0	0	0	0	0		TraesCS1D01G027400	10986794	10987030	Chymotrypsin inhibitor	0	0	2.41543e+07	0	0	0	0
TraesCS1A01G326900	NADH-quinone oxidoreductase, subunit E	0	0	0	178050000	199430000	158740000	145920000	151120000	108240000	131440000	179930000	130640000	0	67444000	0	0	0	0	0	0	0		TraesCS1A01G326900	516769500	516772836	NADH-quinone oxidoreductase, subunit E	0	178740000	1.35093e+08	1.47337e+08	2.24813e+07	0	0
TraesCS1A01G190900	AT hook motif DNA-binding family protein	0	0	0	0	0	0	150210000	162330000	134690000	0	0	0	0	0	0	0	0	0	0	0	0		TraesCS1A01G190900	345168181	345171186	AT hook motif DNA-binding family protein	0	0	1.49077e+08	0	0	0	0
TraesCS3D01G167800	Nucleic acid-binding, OB-fold-like protein	0	0	0	0	48439000	0	176660000	141490000	97688000	0	0	19502000	0	0	0	0	0	0	0	0	0		TraesCS3D01G167800	142473910	142475985	Nucleic acid-binding, OB-fold-like protein	0	1.61463e+07	1.38613e+08	6.50067e+06	0	0	0
TraesCS5B01G461300	60S ribosomal protein L7	0	0	0	1038200000	951710000	386380000	155680000	105310000	155340000	1602400000	1767500000	1776500000	67418000	28876000	193910000	0	0	0	0	0	88842000		TraesCS5B01G461300	637123719	637125735	60S ribosomal protein L7	0	7.92097e+08	1.38777e+08	1.71547e+09	9.67347e+07	0	29614000
TraesCS1A01G145000	60 kDa chaperonin	0	0	0	0	0	122930000	0	0	0	0	0	0	0	0	0	0	0	0	0	0	0		TraesCS1A01G145000	251334805	251341487	60 kDa chaperonin	0	4.09767e+07	0	0	0	0	0
TraesCS3D01G428900	GYF domain-containing protein	0	0	0	0	0	0	142320000	79025000	40834000	0	0	0	0	0	0	0	0	0	0	0	0		TraesCS3D01G428900	543502874	543509376	GYF domain-containing protein	0	0	87393000	0	0	0	0
TraesCS1B01G346200	Glucan endo-1,3-beta-glucosidase 1	0	0	0	0	0	0	162360000	131540000	113280000	0	0	0	0	0	0	0	0	0	0	0	0		TraesCS1B01G346200	574463307	574465141	Glucan endo-1,3-beta-glucosidase 1	0	0	1.35727e+08	0	0	0	0
TraesCS3B01G148300	Alba DNA/RNA-binding protein	0	0	0	113570000	93458000	104310000	157840000	143200000	139680000	0	0	0	0	0	0	0	0	0	0	0	0		TraesCS3B01G148300	139774788	139776609	Alba DNA/RNA-binding protein	0	1.03779e+08	1.46907e+08	0	0	0	0
TraesCS3B01G270400	Ribokinase	98130000	85117000	69112000	131190000	149890000	197740000	96983000	92241000	77289000	88904000	82798000	95265000	124760000	122080000	109780000	205630000	126770000	193920000	0	0	0		TraesCS3B01G270400	435856789	435866640	Ribokinase	8.41197e+07	1.59607e+08	8.88377e+07	88989000	1.18873e+08	175440000	0
TraesCS1B01G165900	WD40 repeat-like protein	0	0	0	0	0	0	145980000	272680000	245460000	95892000	126150000	101290000	0	0	0	0	0	0	0	0	0		TraesCS1B01G165900	289078414	289088434	WD40 repeat-like protein	0	0	2.21373e+08	1.07777e+08	0	0	0
TraesCS2B01G521600	Adenosylhomocysteinase	0	0	0	80071000	135940000	0	0	130880000	146230000	0	0	372100000	0	0	0	0	0	0	0	0	0		TraesCS2B01G521600	716593832	716595900	Adenosylhomocysteinase	0	7.20037e+07	92370000	1.24033e+08	0	0	0
TraesCS1B01G146200	DNA helicase	0	0	0	49253000	0	0	114970000	124580000	132670000	0	0	0	0	0	0	0	0	0	0	0	0		TraesCS1B01G146200	202006586	202012572	DNA helicase	0	1.64177e+07	1.24073e+08	0	0	0	0
TraesCS3A01G357800	Pathogenesis-related thaumatin-like protein	0	0	0	207880000	235140000	159690000	221040000	315890000	224990000	2470300000	2049700000	1554800000	1231500000	1602900000	993320000	194180000	555060000	362740000	0	0	224450000		TraesCS3A01G357800	605980868	605981623	Pathogenesis-related thaumatin-like protein	0	2.00903e+08	2.53973e+08	2.02493e+09	1.27591e+09	370660000	7.48167e+07
TraesCS5B01G013800	Deoxyuridine 5'-triphosphate nucleotidohydrolase	0	0	0	37912000	0	0	0	0	0	0	0	0	0	0	0	0	0	0	0	0	0		TraesCS5B01G013800	13361011	13361762	Deoxyuridine 5'-triphosphate nucleotidohydrolase	0	1.26373e+07	0	0	0	0	0
TraesCS5D01G399000	Beta-glucosidase	0	112360000	0	362800000	310150000	312720000	162990000	78410000	68771000	238350000	211670000	336920000	294390000	297940000	251630000	189830000	210340000	153250000	0	0	102140000		TraesCS5D01G399000	464914609	464918982	Beta-glucosidase	3.74533e+07	3.28557e+08	1.0339e+08	2.62313e+08	281320000	1.84473e+08	3.40467e+07
TraesCS5D01G115900	Upstream activation factor subunit spp27	0	0	0	0	0	0	139630000	134340000	131180000	0	0	0	0	0	0	0	0	0	0	0	0		TraesCS5D01G115900	135641949	135645163	Upstream activation factor subunit spp27	0	0	135050000	0	0	0	0
TraesCS2A01G492300	IQ domain-containing protein	0	0	0	70673000	51137000	0	90480000	72696000	62793000	97031000	69026000	0	0	0	0	0	0	0	0	0	0		TraesCS2A01G492300	724619791	724624911	IQ domain-containing protein	0	4.06033e+07	75323000	5.53523e+07	0	0	0
TraesCS2D01G200600	Succinate--CoA ligase [ADP-forming] subunit alpha	0	0	0	0	0	0	149420000	201720000	189960000	0	69122000	69299000	192290000	0	221070000	0	0	225300000	0	0	0		TraesCS2D01G200600	152103694	152108706	Succinate--CoA ligase [ADP-forming] subunit alpha	0	0	1.80367e+08	4.61403e+07	1.37787e+08	75100000	0
TraesCS2B01G464500	Single hybrid motif superfamily protein	0	0	0	69254000	0	0	151640000	149030000	113840000	0	0	0	0	0	0	0	0	0	0	0	0		TraesCS2B01G464500	658611878	658619510	Single hybrid motif superfamily protein	0	2.30847e+07	138170000	0	0	0	0
TraesCS7B01G190000	Microtubule associated family protein	0	0	0	0	0	0	119170000	147130000	153900000	0	0	0	0	0	0	0	0	0	0	0	0		TraesCS7B01G190000	327142257	327145448	Microtubule associated family protein	0	0	1.40067e+08	0	0	0	0
TraesCS5D01G203000	Heat shock factor-binding protein 1	0	0	0	0	0	0	0	0	0	0	0	0	0	0	37758000	0	0	0	0	0	0		TraesCS5D01G203000	308225795	308230465	Heat shock factor-binding protein 1	0	0	0	0	12586000	0	0
TraesCS5B01G414900	Succinate dehydrogenase [ubiquinone] flavoprotein subunit, mitochondrial	0	0	0	193040000	214550000	81347000	134320000	174490000	135890000	136390000	257920000	303210000	85196000	88441000	0	0	0	0	0	0	0		TraesCS5B01G414900	589123511	589128872	Succinate dehydrogenase [ubiquinone] flavoprotein subunit, mitochondrial	0	162979000	1.48233e+08	2.32507e+08	57879000	0	0
TraesCS1A01G041300	Chymotrypsin inhibitor	233290000	300090000	170400000	140210000	0	0	0	0	0	0	0	0	0	0	0	0	0	0	0	0	0		TraesCS1A01G041300	22633434	22634133	Chymotrypsin inhibitor	2.34593e+08	4.67367e+07	0	0	0	0	0
TraesCS2B01G576300	Cysteine proteinase	0	0	0	288110000	270430000	333910000	188540000	195940000	182800000	202990000	226960000	165640000	140800000	127400000	127220000	0	0	0	0	0	0		TraesCS2B01G576300	765276416	765279577	Cysteine proteinase	0	2.97483e+08	1.89093e+08	198530000	1.31807e+08	0	0
TraesCS6A01G101800	Calreticulin/calnexin	104240000	132770000	78141000	1082600000	978790000	918890000	222730000	363640000	399570000	1342000000	1424800000	1017000000	1958300000	2223900000	2110300000	711540000	1628600000	1244300000	953020000	1163100000	1105400000		TraesCS6A01G101800	70569844	70573012	Calreticulin/calnexin	1.0505e+08	9.93427e+08	3.28647e+08	1.26127e+09	2097500000	1.19481e+09	1073840000
TraesCS3D01G207200	PITH domain-containing protein 1	0	0	0	115330000	88341000	102430000	134700000	162320000	138590000	149540000	104970000	121370000	168090000	154390000	111030000	83696000	113160000	120400000	0	0	0		TraesCS3D01G207200	272280443	272289627	PITH domain-containing protein 1	0	1.02034e+08	1.45203e+08	1.25293e+08	1.44503e+08	105752000	0
TraesCS1D01G106200	Importin subunit alpha	0	0	0	44542000	0	0	106520000	187750000	244650000	0	0	39188000	72492000	100420000	218440000	0	0	0	0	0	0		TraesCS1D01G106200	98149196	98153493	Importin subunit alpha	0	1.48473e+07	179640000	1.30627e+07	1.30451e+08	0	0
TraesCS6D01G178200	Far upstream element-binding protein	0	0	0	0	0	0	153650000	130700000	116680000	0	0	0	0	0	0	0	0	0	0	0	0		TraesCS6D01G178200	185187172	185192679	Far upstream element-binding protein	0	0	1.33677e+08	0	0	0	0
TraesCS1D01G159300	Prefoldin subunit, putative	0	0	0	0	0	0	169670000	122510000	142350000	0	0	0	0	0	0	0	0	0	0	0	0		TraesCS1D01G159300	225059269	225061845	Prefoldin subunit, putative	0	0	1.44843e+08	0	0	0	0
TraesCS1D01G007800	Ankyrin repeat family protein	0	0	0	0	0	0	206900000	202160000	237290000	0	0	0	0	0	0	0	0	0	0	0	0		TraesCS1D01G007800	3961444	3964988	Ankyrin repeat family protein	0	0	215450000	0	0	0	0
TraesCS4D01G123000	30S ribosomal protein S9	0	0	0	202490000	156200000	128380000	177240000	146550000	134950000	0	0	200110000	0	0	0	0	0	0	0	0	99814000		TraesCS4D01G123000	107434660	107435304	30S ribosomal protein S9	0	1.62357e+08	1.52913e+08	6.67033e+07	0	0	3.32713e+07
TraesCS5D01G093900	70 kDa heat shock protein	0	0	0	0	0	0	152540000	219120000	164720000	0	0	0	137750000	0	0	0	0	0	0	0	0		TraesCS5D01G093900	103213394	103216909	70 kDa heat shock protein	0	0	1.78793e+08	0	4.59167e+07	0	0
TraesCS7B01G034200	40S ribosomal protein S30	0	0	0	249510000	0	0	0	0	0	0	0	0	0	0	0	0	0	0	0	0	0		TraesCS7B01G034200	33805335	33805613	40S ribosomal protein S30	0	83170000	0	0	0	0	0
TraesCS7D01G289200	RNA binding protein	0	0	0	0	0	0	142680000	130670000	160690000	0	0	0	0	0	0	0	0	0	0	0	0		TraesCS7D01G289200	329803970	329808272	RNA binding protein	0	0	144680000	0	0	0	0
TraesCS3A01G252700	60S ribosomal protein l28	0	0	0	412610000	244250000	197340000	304380000	350650000	325600000	445010000	372110000	403910000	0	0	0	0	0	0	0	0	0		TraesCS3A01G252700	473216406	473217519	60S ribosomal protein l28	0	2.84733e+08	3.26877e+08	407010000	0	0	0
TraesCS7D01G263600	Mitochondrial import inner membrane translocase subunit	0	0	0	134950000	112260000	159370000	153250000	162140000	148200000	104660000	0	0	0	0	0	0	0	85468000	0	0	0		TraesCS7D01G263600	244153143	244154715	Mitochondrial import inner membrane translocase subunit	0	1.35527e+08	154530000	3.48867e+07	0	2.84893e+07	0
TraesCS4A01G137900	Protein DEK	0	0	0	0	0	0	146250000	132340000	113480000	0	0	0	0	0	0	0	0	0	0	0	0		TraesCS4A01G137900	200088470	200098938	Protein DEK	0	0	130690000	0	0	0	0
TraesCS5D01G163300	RNA-binding family protein	0	0	0	0	0	0	137870000	153260000	201260000	0	0	0	0	0	0	0	0	0	0	0	0		TraesCS5D01G163300	254830280	254832552	RNA-binding family protein	0	0	164130000	0	0	0	0
TraesCS2A01G354900	Eukaryotic translation initiation factor 4G-like protein	0	0	0	0	0	0	128390000	139360000	113830000	0	0	0	0	0	0	0	0	0	0	0	0		TraesCS2A01G354900	597498765	597504368	Eukaryotic translation initiation factor 4G-like protein	0	0	1.27193e+08	0	0	0	0
TraesCS5A01G077500	Glutamate-1-semialdehyde 2,1-aminomutase	0	0	0	0	0	72254000	0	0	0	0	0	0	0	0	0	0	0	0	0	0	0		TraesCS5A01G077500	94690021	94690515	Glutamate-1-semialdehyde 2,1-aminomutase	0	2.40847e+07	0	0	0	0	0
TraesCS7D01G318400	Survival of motor neuron-related-splicing factor 30	0	0	0	0	0	0	132670000	130600000	0	0	0	0	0	0	0	0	0	0	0	0	0		TraesCS7D01G318400	406894462	406899707	Survival of motor neuron-related-splicing factor 30	0	0	8.77567e+07	0	0	0	0
TraesCS7D01G000300	Plastocyanin	1609900000	1596400000	1535900000	0	0	0	585740000	0	0	0	0	0	0	201970000	742420000	0	633210000	787230000	0	650960000	689940000		TraesCS7D01G000300	337081	337545	Plastocyanin	1.58073e+09	0	1.95247e+08	0	3.14797e+08	473480000	4.46967e+08
TraesCS5B01G167400	GBF-interacting protein 1, putative isoform 1	0	0	0	0	0	0	110420000	89474000	0	0	0	0	0	0	0	0	0	0	0	0	0		TraesCS5B01G167400	309805664	309820016	GBF-interacting protein 1, putative isoform 1	0	0	6.66313e+07	0	0	0	0
TraesCS3B01G151100	Arginine/serine-rich splicing factor, putative	0	0	0	83828000	65956000	52579000	84481000	63982000	83800000	0	0	0	0	51673000	0	0	0	0	0	0	0		TraesCS3B01G151100	142718787	142721228	Arginine/serine-rich splicing factor, putative	0	6.74543e+07	77421000	0	1.72243e+07	0	0
TraesCS2D01G095300	DELLA protein	0	0	0	0	0	0	0	0	0	0	0	0	0	0	197120000	0	0	0	0	0	0		TraesCS2D01G095300	47220570	47224493	DELLA protein	0	0	0	0	6.57067e+07	0	0
TraesCS4D01G140700	Selenoprotein H	0	0	0	0	0	0	124810000	113930000	105300000	0	0	0	0	0	0	0	0	0	0	0	0		TraesCS4D01G140700	123779419	123781555	Selenoprotein H	0	0	114680000	0	0	0	0
TraesCS5B01G185500	Protein SAWADEE HOMEODOMAIN-like protein 2	0	0	0	0	0	0	140440000	191190000	188970000	0	0	0	0	0	0	0	0	0	0	0	0		TraesCS5B01G185500	337055290	337059728	Protein SAWADEE HOMEODOMAIN-like protein 2	0	0	1.73533e+08	0	0	0	0
TraesCS4A01G472600	SKP1-like protein	0	0	0	30068000	0	29889000	139710000	101480000	91103000	0	0	0	0	0	0	0	0	0	0	0	0		TraesCS4A01G472600	732778944	732780700	SKP1-like protein	0	1.99857e+07	1.10764e+08	0	0	0	0
TraesCS6A01G000700	Tpr repeat-containing thioredoxin tdx	0	0	0	0	0	0	163060000	156720000	194860000	0	0	0	0	0	0	70732000	0	0	0	0	0		TraesCS6A01G000700	617125	620979	Tpr repeat-containing thioredoxin tdx	0	0	1.71547e+08	0	0	2.35773e+07	0
TraesCS4A01G068200	Heat shock protein	0	0	0	0	0	0	127200000	148970000	174960000	0	0	0	0	0	0	0	0	0	0	0	0		TraesCS4A01G068200	66608871	66609979	Heat shock protein	0	0	1.50377e+08	0	0	0	0
TraesCS5D01G065400	Ubiquitin-conjugating enzyme, E2	0	0	0	0	0	0	200730000	290040000	224680000	0	0	0	138160000	77987000	0	0	0	0	0	0	0		TraesCS5D01G065400	60892602	60894862	Ubiquitin-conjugating enzyme, E2	0	0	2.38483e+08	0	72049000	0	0
TraesCS2B01G129500	DNA-directed RNA polymerases I, II, and III subunit rpabc3	0	0	0	72299000	0	0	131690000	151730000	103780000	0	0	0	0	0	0	0	0	0	0	0	0		TraesCS2B01G129500	97186870	97189938	DNA-directed RNA polymerases I, II, and III subunit rpabc3	0	2.40997e+07	1.29067e+08	0	0	0	0
TraesCS4B01G244500	Alpha-glucosidase like protein	0	0	0	147040000	129300000	125690000	124730000	100470000	84957000	141400000	126360000	134980000	91548000	95305000	116830000	0	0	0	0	0	0		TraesCS4B01G244500	506144390	506148621	Alpha-glucosidase like protein	0	134010000	1.03386e+08	1.34247e+08	1.01228e+08	0	0
TraesCS4D01G327700	Glutathione S-transferase	51397000	87646000	47351000	840030000	654110000	602270000	139040000	157900000	178310000	65176000	33534000	0	0	0	0	0	0	0	0	0	0		TraesCS4D01G327700	486917606	486918674	Glutathione S-transferase	6.21313e+07	6.98803e+08	1.58417e+08	3.29033e+07	0	0	0
TraesCS6B01G280700	3-isopropylmalate dehydratase small subunit	74251000	85814000	0	95479000	74959000	58512000	83917000	83401000	78307000	0	0	0	0	0	0	0	0	0	0	0	0		TraesCS6B01G280700	506720577	506721320	3-isopropylmalate dehydratase small subunit	53355000	7.63167e+07	81875000	0	0	0	0
TraesCS7D01G360200	Elongation factor 1-gamma	0	0	0	208330000	218870000	183860000	131640000	128520000	141700000	0	81521000	74074000	390370000	300800000	1012900000	0	194260000	142060000	0	0	0		TraesCS7D01G360200	463038398	463041130	Elongation factor 1-gamma	0	2.03687e+08	1.33953e+08	51865000	5.68023e+08	1.12107e+08	0
TraesCS6D01G339200	Leucine aminopeptidase, putative	116470000	0	0	176400000	127400000	211950000	120460000	110120000	76204000	95627000	98067000	128340000	55359000	56802000	109670000	200070000	208090000	0	187070000	0	0		TraesCS6D01G339200	438891397	438895242	Leucine aminopeptidase, putative	3.88233e+07	1.71917e+08	1.02261e+08	1.07345e+08	7.39437e+07	1.36053e+08	6.23567e+07
TraesCS2D01G311400	Heat-shock protein, putative	0	0	0	0	0	0	135680000	162730000	206880000	0	0	0	0	0	0	0	0	0	0	0	0		TraesCS2D01G311400	400297804	400298463	Heat-shock protein, putative	0	0	168430000	0	0	0	0
TraesCS5B01G114600	GRF1-interacting factor-like protein	0	0	0	0	0	0	177470000	154430000	0	0	0	0	0	0	0	0	0	0	0	0	0		TraesCS5B01G114600	187040816	187048438	GRF1-interacting factor-like protein	0	0	1.10633e+08	0	0	0	0
TraesCS7D01G140400	Cystathionine beta-lyase, putative	41867000	36692000	0	71288000	0	0	99298000	53171000	43360000	0	0	0	0	0	0	54000000	51889000	45506000	0	0	0		TraesCS7D01G140400	89726116	89729713	Cystathionine beta-lyase, putative	2.61863e+07	2.37627e+07	6.52763e+07	0	0	50465000	0
TraesCS7D01G380800	NADH dehydrogenase [ubiquinone] 1 beta subcomplex subunit 9	120210000	95299000	104750000	142010000	169540000	145840000	181320000	94131000	127460000	186790000	216530000	186250000	129960000	161230000	75853000	0	0	0	0	0	0		TraesCS7D01G380800	494598784	494601010	NADH dehydrogenase [ubiquinone] 1 beta subcomplex subunit 9	106753000	1.52463e+08	1.34304e+08	1.96523e+08	1.22348e+08	0	0
TraesCS2D01G285200	oxidoreductase, zinc-binding dehydrogenase family protein	0	0	0	0	0	76070000	0	0	0	0	0	0	0	0	0	0	0	0	0	0	0		TraesCS2D01G285200	361277902	361278772	oxidoreductase, zinc-binding dehydrogenase family protein	0	2.53567e+07	0	0	0	0	0
TraesCS2A01G164000	Cytochrome c oxidase subunit 6B	0	0	0	0	0	128820000	0	0	0	0	0	0	0	0	0	0	0	0	0	0	0		TraesCS2A01G164000	116157202	116159869	Cytochrome c oxidase subunit 6B	0	42940000	0	0	0	0	0
TraesCS3D01G371500	Small nuclear ribonucleoprotein family protein	0	0	0	81787000	90441000	89524000	119900000	138500000	139350000	80694000	104180000	63710000	53504000	68567000	49423000	0	126450000	0	0	0	0		TraesCS3D01G371500	484809697	484811309	Small nuclear ribonucleoprotein family protein	0	8.72507e+07	1.32583e+08	8.28613e+07	5.71647e+07	42150000	0
TraesCS3B01G576000	Ubiquitin-fold modifier 1	0	0	0	0	0	0	140030000	115690000	116200000	112490000	0	89510000	109030000	0	65959000	181420000	144180000	181830000	138230000	0	83325000		TraesCS3B01G576000	806067138	806081792	Ubiquitin-fold modifier 1	0	0	1.23973e+08	6.73333e+07	5.83297e+07	1.69143e+08	7.38517e+07
TraesCS3D01G517000	Peroxidase	0	0	0	0	0	0	87786000	92097000	0	0	0	0	0	0	0	0	0	0	150870000	0	0		TraesCS3D01G517000	600528527	600529712	Peroxidase	0	0	59961000	0	0	0	50290000
TraesCS2D01G529100	RNA binding protein	0	0	0	0	0	0	146950000	181010000	145480000	0	0	0	0	0	0	0	0	0	0	0	0		TraesCS2D01G529100	616569399	616570928	RNA binding protein	0	0	1.57813e+08	0	0	0	0
TraesCS6A01G116500	26S proteasome non-ATPase regulatory subunit-like protein	0	0	0	387030000	333400000	284020000	145460000	202470000	193340000	148230000	344960000	205440000	401410000	468920000	497030000	137120000	264660000	101170000	0	0	79652000		TraesCS6A01G116500	87242950	87249486	26S proteasome non-ATPase regulatory subunit-like protein	0	3.34817e+08	1.80423e+08	2.32877e+08	4.55787e+08	167650000	2.65507e+07
TraesCS7D01G311200	Succinate dehydrogenase [ubiquinone] iron-sulfur subunit, mitochondrial	0	0	0	103860000	0	0	120860000	143370000	116140000	0	56291000	0	0	0	0	0	0	0	0	0	0		TraesCS7D01G311200	394827190	394830164	Succinate dehydrogenase [ubiquinone] iron-sulfur subunit, mitochondrial	0	34620000	126790000	1.87637e+07	0	0	0
TraesCS1D01G327200	Thioredoxin	0	0	0	97758000	0	0	142640000	208570000	183440000	72634000	99477000	0	149540000	120340000	85487000	100940000	165580000	107660000	0	0	0		TraesCS1D01G327200	419472026	419473471	Thioredoxin	0	32586000	1.78217e+08	5.73703e+07	1.18456e+08	1.24727e+08	0
TraesCS6B01G356300	DNA-binding storekeeper protein-related transcriptional regulator	0	0	0	0	0	0	128460000	94021000	82513000	0	0	0	0	0	0	0	0	0	0	0	0		TraesCS6B01G356300	624785949	624787061	DNA-binding storekeeper protein-related transcriptional regulator	0	0	1.01665e+08	0	0	0	0
TraesCS4B01G049700	26S proteasome non-atpase regulatory subunit, putative	0	0	0	74823000	0	41855000	89654000	102550000	123830000	0	99176000	78680000	0	74721000	0	0	0	0	0	0	0		TraesCS4B01G049700	38025500	38028386	26S proteasome non-atpase regulatory subunit, putative	0	3.88927e+07	1.05345e+08	5.92853e+07	24907000	0	0
TraesCS6D01G258000	Protease Do-like protein 7	0	0	0	88138000	0	0	89925000	63169000	87076000	77463000	133200000	154700000	0	0	0	0	0	0	0	0	0		TraesCS6D01G258000	363465220	363478982	Protease Do-like protein 7	0	2.93793e+07	8.00567e+07	1.21788e+08	0	0	0
TraesCS4D01G201200	Glutathione-S-transferase	0	0	0	0	0	0	130140000	166580000	158520000	0	46151000	156940000	407880000	436700000	283120000	0	316790000	194500000	0	0	0		TraesCS4D01G201200	348301203	348303059	Glutathione-S-transferase	0	0	1.51747e+08	67697000	375900000	170430000	0
TraesCS3A01G250200	Glycine dehydrogenase decarboxylating protein	4716900000	4456100000	6094600000	620330000	387030000	457540000	140780000	89563000	72858000	286220000	259920000	243180000	294150000	337190000	373890000	99631000	129720000	0	0	40705000	0		TraesCS3A01G250200	468582864	468588488	Glycine dehydrogenase decarboxylating protein	5089200000	488300000	101067000	2.63107e+08	3.35077e+08	7.64503e+07	1.35683e+07
TraesCS1D01G374100	VIP1 protein	0	0	0	0	0	0	130790000	121220000	0	135420000	0	0	0	0	0	0	0	0	0	0	0		TraesCS1D01G374100	451629861	451630460	VIP1 protein	0	0	8.40033e+07	45140000	0	0	0
TraesCS5D01G238100	Peptidyl-prolyl cis-trans isomerase	0	0	0	0	0	0	94117000	85307000	77591000	0	0	0	0	0	0	0	0	0	0	0	0		TraesCS5D01G238100	346003006	346005362	Peptidyl-prolyl cis-trans isomerase	0	0	8.56717e+07	0	0	0	0
TraesCS7A01G390200	UBX domain-containing protein, putative	0	0	0	0	0	0	113100000	95464000	87631000	0	0	0	0	0	0	0	0	0	0	0	0		TraesCS7A01G390200	566527802	566532716	UBX domain-containing protein, putative	0	0	9.87317e+07	0	0	0	0
TraesCS5A01G152400	Ferritin	0	0	0	0	0	0	122440000	0	145350000	0	0	59367000	0	0	0	0	0	0	0	0	0		TraesCS5A01G152400	329378423	329380761	Ferritin	0	0	8.92633e+07	19789000	0	0	0
TraesCS2D01G190400	Eukaryotic translation initiation factor 5A	0	0	0	114290000	0	0	83599000	76448000	62749000	0	0	0	0	0	0	0	0	0	0	0	0		TraesCS2D01G190400	134398807	134401261	Eukaryotic translation initiation factor 5A	0	3.80967e+07	7.42653e+07	0	0	0	0
TraesCS5D01G176200	Charged multivesicular body protein	0	0	0	0	0	0	125250000	112390000	98376000	0	0	0	0	0	0	0	0	0	0	0	0		TraesCS5D01G176200	276307863	276310408	Charged multivesicular body protein	0	0	1.12005e+08	0	0	0	0
TraesCS3B01G186000	ATP synthase subunit beta	9093800000	8133000000	8324400000	0	0	0	191630000	219020000	216750000	0	267730000	0	2386000000	1889900000	1040000000	707110000	1172800000	1206300000	519390000	457220000	705230000		TraesCS3B01G186000	201495782	201497278	ATP synthase subunit beta	8.51707e+09	0	2.09133e+08	8.92433e+07	1.77197e+09	1.02874e+09	5.60613e+08
TraesCS7D01G329500	Protein DJ-1	0	0	0	80326000	0	0	136990000	101570000	102260000	137270000	86389000	76659000	187660000	206640000	163290000	129220000	127820000	233010000	106190000	0	114650000		TraesCS7D01G329500	421173367	421177427	Protein DJ-1	0	2.67753e+07	1.13607e+08	100106000	1.85863e+08	163350000	7.36133e+07
TraesCS2B01G266200	MD-2-related lipid recognition domain-containing protein / ML domain-containing protein	0	0	0	196100000	0	278910000	0	0	132220000	0	0	125090000	0	207780000	182810000	0	0	0	0	0	0		TraesCS2B01G266200	358672756	358675638	MD-2-related lipid recognition domain-containing protein / ML domain-containing protein	0	1.58337e+08	4.40733e+07	4.16967e+07	1.30197e+08	0	0
TraesCS5A01G444300	Histone H1	0	0	0	333190000	302340000	183550000	101080000	225020000	155840000	133030000	223190000	169760000	0	0	0	0	0	0	0	0	0		TraesCS5A01G444300	624474315	624475317	Histone H1	0	2.73027e+08	1.60647e+08	1.75327e+08	0	0	0
TraesCS4B01G106300	Alcohol dehydrogenase	0	0	0	0	0	56560000	0	0	0	0	0	0	0	0	0	0	0	0	0	0	0		TraesCS4B01G106300	115556448	115559956	Alcohol dehydrogenase	0	1.88533e+07	0	0	0	0	0
TraesCS2B01G172200	NADH dehydrogenase [ubiquinone] 1 alpha subcomplex subunit 6	0	0	0	0	0	0	117470000	118000000	105040000	0	0	0	0	0	0	0	0	0	0	0	0		TraesCS2B01G172200	146660837	146664040	NADH dehydrogenase [ubiquinone] 1 alpha subcomplex subunit 6	0	0	1.13503e+08	0	0	0	0
TraesCS6D01G270300	Protein FAM32A	0	0	0	87182000	60776000	0	108270000	102350000	86726000	0	0	0	0	0	0	0	0	0	0	0	0		TraesCS6D01G270300	380136017	380138355	Protein FAM32A	0	4.93193e+07	9.91153e+07	0	0	0	0
TraesCS2A01G126700	WD40 repeat-like protein	0	0	0	72509000	63173000	70802000	110570000	82927000	76749000	0	0	0	0	0	0	0	0	0	0	0	0		TraesCS2A01G126700	74788431	74791865	WD40 repeat-like protein	0	68828000	90082000	0	0	0	0
TraesCS3D01G178700	Nuclear pore complex protein	0	0	0	0	0	0	117280000	111660000	116650000	0	0	0	0	0	0	0	0	0	0	0	0		TraesCS3D01G178700	160612574	160619697	Nuclear pore complex protein	0	0	1.15197e+08	0	0	0	0
TraesCS2A01G286600	Ubiquitin carboxyl-terminal hydrolase BAP1	0	0	0	0	0	0	0	0	0	0	50543000	0	0	0	0	0	0	0	0	0	0		TraesCS2A01G286600	486284761	486285729	Ubiquitin carboxyl-terminal hydrolase BAP1	0	0	0	1.68477e+07	0	0	0
TraesCS7B01G184100	HSP20-like chaperones superfamily protein isoform 3	0	0	0	0	0	0	126390000	0	0	0	0	0	0	0	0	0	0	0	0	0	0		TraesCS7B01G184100	295079252	295085045	HSP20-like chaperones superfamily protein isoform 3	0	0	42130000	0	0	0	0
TraesCS3B01G518000	Nascent polypeptide-associated complex subunit alpha-like protein	0	0	0	0	0	0	133660000	131950000	125940000	0	0	0	0	0	0	0	0	0	0	0	0		TraesCS3B01G518000	761002991	761005917	Nascent polypeptide-associated complex subunit alpha-like protein	0	0	1.30517e+08	0	0	0	0
TraesCS4D01G157700	Proteasome subunit alpha type	0	0	0	0	0	0	0	0	0	0	0	51203000	0	0	0	0	0	0	0	0	0		TraesCS4D01G157700	216742188	216745995	Proteasome subunit alpha type	0	0	0	1.70677e+07	0	0	0
TraesCS6D01G262100	60S ribosomal protein L31	0	0	0	283630000	277940000	0	123600000	189380000	306530000	0	0	0	0	0	0	0	0	0	0	0	0		TraesCS6D01G262100	370044836	370046579	60S ribosomal protein L31	0	187190000	2.06503e+08	0	0	0	0
TraesCS4B01G251800	Nodulin-related protein 1, putative	0	0	0	85100000	86362000	108300000	127000000	138390000	112700000	0	0	0	0	0	0	0	0	0	82723000	0	93396000		TraesCS4B01G251800	517954577	517955860	Nodulin-related protein 1, putative	0	93254000	126030000	0	0	0	5.87063e+07
TraesCS5A01G398300	Aspartate-semialdehyde dehydrogenase, N-acetyl-gamma-glutamyl-phosphate reductase	0	0	0	124290000	167770000	165680000	181660000	200640000	194400000	162710000	226160000	126840000	167110000	189440000	162030000	0	0	0	277780000	0	0		TraesCS5A01G398300	592289746	592292435	Aspartate-semialdehyde dehydrogenase, N-acetyl-gamma-glutamyl-phosphate reductase	0	152580000	1.92233e+08	1.71903e+08	172860000	0	9.25933e+07
TraesCS1D01G452300	Nucleoside diphosphate kinase	243710000	288900000	248420000	377340000	295140000	283330000	176900000	226010000	256710000	354820000	428060000	536120000	657500000	800800000	463480000	304460000	368210000	290800000	145200000	183010000	201810000		TraesCS1D01G452300	493930115	493933447	Nucleoside diphosphate kinase	2.60343e+08	3.18603e+08	2.19873e+08	4.39667e+08	6.40593e+08	3.21157e+08	1.76673e+08
TraesCS2D01G488700	Cell division protein ftsZ	0	0	0	94909000	86891000	87336000	117900000	173570000	183060000	0	0	0	64165000	62574000	0	0	0	0	0	0	0		TraesCS2D01G488700	588133778	588136456	Cell division protein ftsZ	0	89712000	1.58177e+08	0	4.22463e+07	0	0
TraesCSU01G079600	Pre-mRNA-processing protein 40A	0	0	0	0	0	0	144700000	124160000	150340000	0	0	0	0	0	0	0	0	0	0	0	0		TraesCSU01G079600	71329343	71342454	Pre-mRNA-processing protein 40A	0	0	1.39733e+08	0	0	0	0
TraesCS6D01G057300	F-box family protein	0	0	0	0	0	544860000	0	0	0	0	0	0	0	0	0	0	0	0	0	0	0		TraesCS6D01G057300	27312142	27313826	F-box family protein	0	181620000	0	0	0	0	0
TraesCS3B01G410900	BolA-like protein	0	0	0	0	0	0	127370000	120200000	103650000	0	0	0	0	0	0	0	0	0	0	0	0		TraesCS3B01G410900	647545742	647546250	BolA-like protein	0	0	1.17073e+08	0	0	0	0
TraesCS7B01G113500	Uv excision repair protein rad23, putative	0	33045000	0	0	0	66988000	124500000	113500000	91845000	0	0	0	0	0	0	0	0	118350000	0	0	0		TraesCS7B01G113500	131739246	131745419	Uv excision repair protein rad23, putative	11015000	2.23293e+07	1.09948e+08	0	0	39450000	0
TraesCS1B01G387000	DNA-binding	0	0	0	0	0	0	111780000	89937000	64984000	0	0	0	0	0	0	0	0	0	0	0	0		TraesCS1B01G387000	621267700	621270241	DNA-binding	0	0	8.89003e+07	0	0	0	0
TraesCS1A01G416700	Programmed cell death protein 4	0	0	0	0	0	0	132060000	97086000	75593000	0	0	0	0	0	0	0	0	0	0	0	0		TraesCS1A01G416700	574938084	574938521	Programmed cell death protein 4	0	0	1.0158e+08	0	0	0	0
TraesCS3A01G112900	Heat-shock protein, putative	0	0	0	0	0	0	155370000	101020000	112880000	0	0	0	0	0	0	0	0	0	0	0	0		TraesCS3A01G112900	80225823	80226317	Heat-shock protein, putative	0	0	123090000	0	0	0	0
TraesCS3B01G113800	Carboxymethylenebutenolidase-like protein	104550000	102430000	76240000	174240000	176990000	134130000	162570000	182610000	200620000	268010000	340400000	444000000	202520000	226850000	193530000	0	0	151890000	348550000	187860000	259080000		TraesCS3B01G113800	79947149	79954165	Carboxymethylenebutenolidase-like protein	9.44067e+07	1.61787e+08	1.81933e+08	3.50803e+08	2.07633e+08	50630000	2.65163e+08
TraesCS3D01G325100	Cysteine proteinase inhibitor	164810000	193340000	211850000	299660000	188240000	355410000	126680000	99346000	112710000	0	0	0	0	110570000	78695000	0	0	0	0	0	0		TraesCS3D01G325100	437966564	437967360	Cysteine proteinase inhibitor	190000000	2.81103e+08	112912000	0	6.30883e+07	0	0
TraesCS4A01G110400	Ran-binding protein 1	0	0	0	0	0	0	127420000	126670000	136290000	0	0	0	0	0	0	0	0	0	0	0	0		TraesCS4A01G110400	134634166	134636691	Ran-binding protein 1	0	0	1.30127e+08	0	0	0	0
TraesCS3A01G439800	Transaldolase	0	0	0	234410000	259370000	218780000	134300000	153750000	171200000	143310000	193490000	282290000	341350000	347250000	430960000	252870000	232080000	274840000	155080000	0	92134000		TraesCS3A01G439800	682976492	682979122	Transaldolase	0	237520000	1.53083e+08	2.06363e+08	3.73187e+08	2.53263e+08	8.24047e+07
TraesCS4D01G289300	Adenylosuccinate synthetase	0	0	0	142890000	75969000	0	104310000	241000000	139100000	159320000	177810000	176890000	129860000	147140000	104840000	134410000	62087000	98358000	0	0	0		TraesCS4D01G289300	460481426	460484409	Adenylosuccinate synthetase	0	72953000	161470000	171340000	127280000	98285000	0
TraesCS2A01G167500	Aminotransferase	0	0	0	0	0	0	105800000	91086000	82692000	0	0	77343000	0	0	0	0	0	0	0	0	0		TraesCS2A01G167500	120466018	120470750	Aminotransferase	0	0	9.31927e+07	25781000	0	0	0
TraesCS5D01G451900	TPX2 (Targeting protein for Xklp2) family protein	0	0	0	27046000	0	0	113090000	84879000	56595000	0	0	0	0	0	0	0	0	0	0	0	0		TraesCS5D01G451900	499871875	499876199	TPX2 (Targeting protein for Xklp2) family protein	0	9.01533e+06	8.48547e+07	0	0	0	0
TraesCS5D01G276100	Chaperone DnaK	0	0	0	0	0	0	151780000	172250000	178680000	0	0	0	0	0	0	0	0	0	0	0	0		TraesCS5D01G276100	378890178	378892892	Chaperone DnaK	0	0	167570000	0	0	0	0
TraesCS6D01G228800	Glutathione peroxidase	160890000	214240000	141610000	104810000	0	119800000	100500000	101580000	92170000	0	0	0	197710000	190410000	206590000	354310000	352650000	174860000	0	0	0		TraesCS6D01G228800	319707792	319709564	Glutathione peroxidase	1.72247e+08	74870000	9.80833e+07	0	1.98237e+08	293940000	0
TraesCS2A01G508900	D-3-phosphoglycerate dehydrogenase	0	0	0	38427000	0	0	129120000	185030000	148310000	0	0	0	127510000	209550000	177040000	0	0	0	0	0	0		TraesCS2A01G508900	735007114	735009965	D-3-phosphoglycerate dehydrogenase	0	12809000	1.54153e+08	0	1.71367e+08	0	0
TraesCS3A01G059200	Mitochondrial glycoprotein	0	0	0	45812000	0	0	123780000	119310000	103350000	0	0	0	0	0	0	0	0	0	0	0	0		TraesCS3A01G059200	35761051	35763657	Mitochondrial glycoprotein	0	1.52707e+07	115480000	0	0	0	0
TraesCS6A01G275200	ATP synthase subunit delta	170270000	203100000	241860000	427380000	289910000	343780000	164920000	198400000	234760000	398730000	430840000	286180000	816410000	856240000	446120000	0	280160000	341180000	113850000	0	164930000		TraesCS6A01G275200	501802471	501805318	ATP synthase subunit delta	2.05077e+08	353690000	199360000	3.71917e+08	7.06257e+08	2.07113e+08	9.29267e+07
TraesCS2D01G145400	Glycoprotein membrane GPI-anchored	0	0	0	149800000	0	0	0	0	0	0	0	0	0	0	0	0	0	0	0	0	0		TraesCS2D01G145400	87269252	87270856	Glycoprotein membrane GPI-anchored	0	4.99333e+07	0	0	0	0	0
TraesCS7D01G056800	T-complex protein 1 subunit alpha	0	0	0	137620000	99909000	92834000	95388000	133480000	137180000	68019000	90915000	72084000	195710000	213560000	177310000	0	108140000	59316000	0	0	0		TraesCS7D01G056800	30304323	30310911	T-complex protein 1 subunit alpha	0	110121000	122016000	77006000	1.95527e+08	5.58187e+07	0
TraesCS5A01G496200	NADH dehydrogenase [ubiquinone] 1 beta subcomplex subunit 7	84913000	98725000	87327000	130090000	142270000	161920000	92713000	85786000	90734000	162920000	193530000	141110000	181430000	162470000	107680000	0	0	0	0	0	0		TraesCS5A01G496200	663726423	663726758	NADH dehydrogenase [ubiquinone] 1 beta subcomplex subunit 7	9.03217e+07	144760000	8.97443e+07	1.65853e+08	1.50527e+08	0	0
TraesCS6D01G168100	Alba DNA/RNA-binding protein	0	0	0	94173000	0	0	97237000	105980000	101650000	0	0	0	0	0	0	0	0	0	0	0	0		TraesCS6D01G168100	152263802	152266287	Alba DNA/RNA-binding protein	0	31391000	1.01622e+08	0	0	0	0
TraesCS7A01G083200	Proteasome subunit beta type	0	0	0	0	0	117760000	0	0	0	0	0	0	0	0	0	0	0	0	0	0	0		TraesCS7A01G083200	48055977	48060971	Proteasome subunit beta type	0	3.92533e+07	0	0	0	0	0
TraesCS4A01G180700	Ferritin	0	0	0	79792000	0	0	73742000	74553000	73821000	0	0	72552000	72784000	0	0	0	0	0	0	0	0		TraesCS4A01G180700	455022711	455028973	Ferritin	0	2.65973e+07	7.40387e+07	24184000	2.42613e+07	0	0
TraesCS3D01G415200	Proline--tRNA ligase	0	0	0	0	0	0	119600000	112340000	0	62906000	66349000	64776000	0	0	0	0	0	0	70465000	0	0		TraesCS3D01G415200	527001014	527007854	Proline--tRNA ligase	0	0	7.73133e+07	64677000	0	0	2.34883e+07
TraesCS7B01G455900	Carbonic anhydrase	158640000	145650000	147590000	0	0	0	171160000	153420000	136000000	0	0	0	0	0	0	0	0	0	0	0	0		TraesCS7B01G455900	716368920	716370371	Carbonic anhydrase	1.50627e+08	0	1.53527e+08	0	0	0	0
TraesCS7B01G380500	Glyceraldehyde-3-phosphate dehydrogenase	0	0	0	106700000	102500000	109550000	101480000	124940000	125590000	0	92899000	73567000	122300000	149850000	123790000	0	0	0	0	0	0		TraesCS7B01G380500	645385079	645389771	Glyceraldehyde-3-phosphate dehydrogenase	0	106250000	1.17337e+08	5.54887e+07	131980000	0	0
TraesCS1A01G379000	ATP synthase subunit beta	188980000	185930000	171170000	409540000	362590000	389820000	180660000	246260000	361270000	500850000	637170000	721440000	731320000	783520000	680920000	0	0	67682000	0	0	223990000		TraesCS1A01G379000	551320471	551323724	ATP synthase subunit beta	1.82027e+08	3.87317e+08	262730000	619820000	731920000	2.25607e+07	7.46633e+07
TraesCS6B01G015000	Ferredoxin--NADP reductase	14161000000	11950000000	11692000000	49309000	0	0	125920000	97711000	80974000	121550000	83799000	64112000	801140000	728150000	665180000	358780000	710910000	512970000	219810000	312440000	373700000		TraesCS6B01G015000	9001879	9003659	Ferredoxin--NADP reductase	12601000000	1.64363e+07	101535000	8.98203e+07	731490000	5.27553e+08	3.01983e+08
TraesCS5D01G378000	RNA-binding protein	0	0	0	0	0	0	118360000	0	0	0	0	0	0	0	0	0	0	0	0	0	0		TraesCS5D01G378000	449850829	449852797	RNA-binding protein	0	0	3.94533e+07	0	0	0	0
TraesCS5D01G408400	Upstream activation factor subunit spp27	0	0	0	0	0	0	158570000	117150000	82967000	0	0	0	0	0	0	0	0	0	0	0	0		TraesCS5D01G408400	472996515	472998125	Upstream activation factor subunit spp27	0	0	1.19562e+08	0	0	0	0
TraesCS1D01G276000	Cell division protein ftsZ	0	0	0	84020000	86627000	67208000	111270000	160320000	163920000	0	0	0	94715000	76677000	0	0	109760000	128640000	0	0	0		TraesCS1D01G276000	371782437	371786204	Cell division protein ftsZ	0	79285000	145170000	0	5.71307e+07	7.94667e+07	0
TraesCS4B01G049800	Receptor protein kinase, putative	0	0	0	51256000	0	55074000	68027000	76100000	77407000	79355000	89699000	84911000	69395000	90120000	80119000	0	84644000	0	0	0	0		TraesCS4B01G049800	38280792	38284453	Receptor protein kinase, putative	0	3.54433e+07	7.38447e+07	84655000	79878000	2.82147e+07	0
TraesCS7D01G480900	Glutaredoxin	0	0	0	34030000	0	0	122500000	123690000	123120000	0	0	0	0	0	0	0	0	0	0	94018000	0		TraesCS7D01G480900	591446688	591450209	Glutaredoxin	0	1.13433e+07	1.23103e+08	0	0	0	3.13393e+07
TraesCS3D01G334500	2,3-bisphosphoglycerate-independent phosphoglycerate mutase	240920000	202950000	165040000	393470000	426550000	373810000	106700000	0	162970000	322040000	282040000	331410000	431950000	400360000	503680000	278380000	285650000	383910000	389120000	0	403450000		TraesCS3D01G334500	446488684	446492305	2,3-bisphosphoglycerate-independent phosphoglycerate mutase	202970000	3.97943e+08	89890000	311830000	445330000	315980000	264190000
TraesCS6A01G347500	Protein FLX-like 1	0	0	0	0	0	0	107260000	91602000	77618000	0	0	0	0	0	0	0	0	0	0	0	0		TraesCS6A01G347500	579952353	579955099	Protein FLX-like 1	0	0	92160000	0	0	0	0
TraesCS6B01G344100	Peptidylprolyl isomerase	0	0	0	0	0	0	110120000	0	115960000	0	0	0	54625000	0	55048000	0	0	0	0	0	0		TraesCS6B01G344100	606285921	606289018	Peptidylprolyl isomerase	0	0	75360000	0	3.65577e+07	0	0
TraesCS5A01G542400	Alcohol dehydrogenase	0	0	0	62431000	0	57372000	114620000	87948000	0	168210000	148430000	154600000	0	0	0	0	0	0	0	0	0		TraesCS5A01G542400	698498269	698501511	Alcohol dehydrogenase	0	3.99343e+07	6.75227e+07	157080000	0	0	0
TraesCS3D01G429200	Dek protein	0	0	0	34708000	0	0	98383000	159710000	81477000	0	0	0	0	0	0	0	0	0	0	0	0		TraesCS3D01G429200	543872419	543878904	Dek protein	0	1.15693e+07	113190000	0	0	0	0
TraesCS4A01G006000	40S ribosomal protein SA	0	0	0	177510000	141300000	64402000	123200000	137690000	168440000	169500000	384410000	418460000	87236000	106580000	112210000	151800000	97140000	92071000	96960000	0	147960000		TraesCS4A01G006000	3446172	3447998	40S ribosomal protein SA	0	1.27737e+08	143110000	3.24123e+08	1.02009e+08	1.1367e+08	81640000
TraesCS5D01G354000	LysM domain GPI-anchored protein	0	0	0	60484000	0	0	110630000	79020000	63678000	0	0	0	0	0	0	0	0	0	0	0	0		TraesCS5D01G354000	436257676	436259992	LysM domain GPI-anchored protein	0	2.01613e+07	8.44427e+07	0	0	0	0
TraesCS3D01G261300	Serine/threonine-protein phosphatase	0	0	0	61641000	0	69003000	82073000	121960000	97946000	74731000	80632000	69550000	0	76119000	69613000	0	88878000	0	0	0	0		TraesCS3D01G261300	363267115	363273204	Serine/threonine-protein phosphatase	0	43548000	1.0066e+08	74971000	4.85773e+07	29626000	0
TraesCS5D01G078700	Adenine phosphoribosyltransferase	0	0	0	129520000	109220000	95207000	107430000	152480000	215730000	46381000	42240000	0	225700000	148510000	90915000	0	0	0	0	0	0		TraesCS5D01G078700	78795660	78799995	Adenine phosphoribosyltransferase	0	1.11316e+08	1.58547e+08	2.95403e+07	1.55042e+08	0	0
TraesCS7D01G295000	SPFH domain/band 7 family protein	0	0	0	79491000	69302000	0	84173000	135600000	146900000	70238000	148520000	85055000	140000000	144410000	86869000	0	87524000	0	0	0	0		TraesCS7D01G295000	369454238	369463070	SPFH domain/band 7 family protein	0	4.95977e+07	1.22224e+08	101271000	1.2376e+08	2.91747e+07	0
TraesCS1B01G065900	Arginine/serine-rich splicing factor, putative	0	0	0	0	0	0	101280000	96246000	92647000	0	0	0	0	0	0	0	0	0	0	0	0		TraesCS1B01G065900	50183778	50186297	Arginine/serine-rich splicing factor, putative	0	0	9.67243e+07	0	0	0	0
TraesCS7D01G008600	Monocopper oxidase-like protein SKU5	0	0	0	183310000	173680000	181780000	140080000	154730000	154310000	141060000	146590000	137400000	106700000	105960000	56369000	0	139380000	70525000	0	0	0		TraesCS7D01G008600	4071813	4076440	Monocopper oxidase-like protein SKU5	0	179590000	1.49707e+08	1.41683e+08	8.96763e+07	6.99683e+07	0
TraesCSU01G270000	Photosystem I iron-sulfur center	7710200000	7362900000	10192000000	0	0	0	116480000	118810000	119210000	100690000	66361000	75380000	609130000	600250000	528580000	230070000	575030000	309190000	183570000	0	522760000		TraesCSU01G270000	452651056	452651301	Photosystem I iron-sulfur center	8421700000	0	1.18167e+08	8.08103e+07	579320000	371430000	2.35443e+08
TraesCS7D01G045100	DAG protein, chloroplastic	0	0	0	0	0	0	115750000	146100000	167910000	0	0	0	0	0	0	0	0	0	0	0	0		TraesCS7D01G045100	22779396	22782446	DAG protein, chloroplastic	0	0	1.43253e+08	0	0	0	0
TraesCS2B01G216200	Calcium-dependent lipid-binding domain-containing protein	0	0	0	0	0	0	109240000	132280000	123610000	0	0	0	0	0	0	0	0	0	0	0	0		TraesCS2B01G216200	201769193	201770506	Calcium-dependent lipid-binding domain-containing protein	0	0	121710000	0	0	0	0
TraesCS2D01G173900	Calmodulin-related protein	0	0	0	0	0	0	100850000	84156000	94225000	0	0	0	0	45100000	0	0	0	0	0	0	0		TraesCS2D01G173900	117391259	117394240	Calmodulin-related protein	0	0	93077000	0	1.50333e+07	0	0
TraesCS7A01G269800	FAS-associated factor 2-B	0	0	0	0	0	0	106310000	83790000	70022000	0	0	0	0	0	0	0	0	0	0	0	0		TraesCS7A01G269800	275917440	275922296	FAS-associated factor 2-B	0	0	8.67073e+07	0	0	0	0
TraesCS7D01G364400	T-complex protein 1	0	0	0	140570000	0	0	164690000	198750000	175670000	0	0	0	136990000	208640000	150100000	0	0	0	0	0	0		TraesCS7D01G364400	469837801	469843627	T-complex protein 1	0	4.68567e+07	1.79703e+08	0	1.65243e+08	0	0
TraesCS7D01G403300	Peptidyl-prolyl cis-trans isomerase	0	0	0	67345000	0	0	145290000	142180000	149390000	0	0	0	187850000	132420000	136410000	0	253690000	145920000	0	0	0		TraesCS7D01G403300	520405907	520408525	Peptidyl-prolyl cis-trans isomerase	0	2.24483e+07	145620000	0	1.52227e+08	1.33203e+08	0
TraesCS3A01G452900	Glutathione S-transferase	0	139940000	149520000	258610000	259200000	269400000	141790000	214650000	245290000	449100000	627370000	547400000	1191700000	1049500000	899110000	244610000	491190000	340770000	138070000	0	56415000		TraesCS3A01G452900	690976197	690977351	Glutathione S-transferase	9.64867e+07	2.62403e+08	2.00577e+08	541290000	1046770000	3.58857e+08	6.48283e+07
TraesCS2D01G255400	PERQ amino acid-rich with GYF domain-containing protein 2	0	0	0	0	0	0	110370000	104000000	73731000	0	0	0	0	0	0	0	0	0	0	0	0		TraesCS2D01G255400	308024625	308033560	PERQ amino acid-rich with GYF domain-containing protein 2	0	0	9.60337e+07	0	0	0	0
TraesCS7A01G268700	BZIP transcription factor	0	0	0	0	0	0	131120000	126430000	95960000	0	0	0	0	0	0	0	0	0	0	0	0		TraesCS7A01G268700	272338820	272344443	BZIP transcription factor	0	0	1.17837e+08	0	0	0	0
TraesCS2B01G303500	oxidoreductase, zinc-binding dehydrogenase family protein	0	0	0	0	0	54468000	0	0	0	0	0	0	0	0	0	0	0	0	0	0	0		TraesCS2B01G303500	429650597	429651359	oxidoreductase, zinc-binding dehydrogenase family protein	0	18156000	0	0	0	0	0
TraesCS4D01G007500	Ribosomal protein	0	0	0	479570000	420700000	353900000	175220000	167390000	224010000	517880000	451160000	759490000	559620000	449690000	524840000	501950000	0	733330000	182310000	305020000	345720000		TraesCS4D01G007500	3721230	3723403	Ribosomal protein	0	4.18057e+08	1.88873e+08	5.76177e+08	5.11383e+08	411760000	2.77683e+08
TraesCS2A01G240000	AT-rich interactive domain protein	0	0	0	0	0	0	110200000	135850000	133470000	0	0	0	0	0	0	0	0	0	0	0	0		TraesCS2A01G240000	334590779	334598238	AT-rich interactive domain protein	0	0	1.26507e+08	0	0	0	0
TraesCS5D01G093200	Serine/arginine rich splicing factor, putative	0	0	0	81762000	0	0	0	144040000	185070000	0	0	0	0	0	0	0	0	0	0	0	0		TraesCS5D01G093200	102030831	102034975	Serine/arginine rich splicing factor, putative	0	27254000	1.09703e+08	0	0	0	0
TraesCS6D01G281000	Plant/MHJ24-14 protein	0	0	0	0	0	0	111390000	0	0	0	0	0	0	0	0	0	0	0	0	0	0		TraesCS6D01G281000	388336633	388338947	Plant/MHJ24-14 protein	0	0	37130000	0	0	0	0
TraesCS1D01G145100	60S ribosomal protein L21	0	0	0	0	71239000	0	0	0	0	0	0	0	0	0	0	0	0	0	0	0	0		TraesCS1D01G145100	200439596	200441098	60S ribosomal protein L21	0	2.37463e+07	0	0	0	0	0
TraesCS3A01G203100	Ras-related protein, putative	0	0	0	170060000	0	223580000	89627000	107940000	120480000	208390000	243690000	266830000	194330000	235270000	182130000	252550000	405010000	217980000	0	0	0		TraesCS3A01G203100	348994236	348997279	Ras-related protein, putative	0	1.31213e+08	1.06016e+08	2.39637e+08	203910000	2.91847e+08	0
TraesCS4B01G144300	WD40 repeat-like protein	0	0	0	103150000	44538000	66578000	86073000	78773000	80944000	0	0	75787000	0	0	0	0	0	0	0	0	0		TraesCS4B01G144300	193544868	193547288	WD40 repeat-like protein	0	71422000	81930000	2.52623e+07	0	0	0
TraesCS1D01G114400	DNA-directed RNA polymerase	0	0	0	0	0	0	96518000	98649000	107030000	96610000	85259000	0	0	0	0	0	0	0	0	0	0		TraesCS1D01G114400	110504586	110519212	DNA-directed RNA polymerase	0	0	1.00732e+08	60623000	0	0	0
TraesCS3D01G286500	RNA binding protein	0	0	0	44198000	0	0	0	0	0	0	0	0	0	0	0	0	0	0	0	0	0		TraesCS3D01G286500	395515855	395519344	RNA binding protein	0	1.47327e+07	0	0	0	0	0
TraesCS3A01G478800	S-formylglutathione hydrolase	0	0	0	260280000	210700000	196180000	115490000	116520000	120730000	377690000	368450000	373340000	90182000	0	0	0	0	0	0	0	0		TraesCS3A01G478800	710824210	710828575	S-formylglutathione hydrolase	0	2.22387e+08	117580000	373160000	3.00607e+07	0	0
TraesCS6A01G223400	Adenosine kinase-like protein	0	0	0	171170000	0	0	116390000	164920000	138980000	376150000	485600000	545960000	79834000	105370000	185010000	0	0	0	0	0	148740000		TraesCS6A01G223400	420087857	420092755	Adenosine kinase-like protein	0	5.70567e+07	1.40097e+08	4.69237e+08	1.23405e+08	0	49580000
TraesCS5D01G453200	BAH-PHD domain-containing protein	0	0	0	0	0	0	138990000	176230000	166380000	0	0	0	0	0	0	0	0	0	0	0	0		TraesCS5D01G453200	500856842	500860816	BAH-PHD domain-containing protein	0	0	1.60533e+08	0	0	0	0
TraesCS1A01G445900	winged-helix DNA-binding transcription factor family protein	0	0	0	0	0	0	100800000	97688000	76055000	0	0	0	0	0	0	0	0	0	0	0	0		TraesCS1A01G445900	593548068	593552047	winged-helix DNA-binding transcription factor family protein	0	0	9.15143e+07	0	0	0	0
TraesCS3B01G167700	Histone H3	0	0	0	2390100000	1288800000	456270000	100480000	275480000	572900000	1788700000	2911300000	0	2594900000	2977500000	2051200000	0	0	379140000	2404400000	0	3367200000		TraesCS3B01G167700	168140013	168140422	Histone H3	0	1378390000	3.16287e+08	1.56667e+09	2541200000	126380000	1.92387e+09
TraesCS4A01G269500	Basic blue protein	0	0	0	0	0	0	106950000	96895000	0	0	0	0	0	0	0	0	0	0	0	0	0		TraesCS4A01G269500	581274002	581275039	Basic blue protein	0	0	6.79483e+07	0	0	0	0
TraesCS1B01G472500	Translation initiation factor if-2, putative	0	0	0	80176000	0	0	87920000	79832000	64598000	118190000	90691000	100570000	134600000	155970000	98570000	0	161770000	162060000	0	0	0		TraesCS1B01G472500	680861823	680867706	Translation initiation factor if-2, putative	0	2.67253e+07	77450000	1.0315e+08	1.29713e+08	1.07943e+08	0
TraesCS7D01G276000	WD-repeat protein, putative	0	0	0	87735000	0	0	100030000	85170000	75713000	0	0	73577000	0	0	0	0	0	0	0	0	0		TraesCS7D01G276000	264676928	264681193	WD-repeat protein, putative	0	29245000	86971000	2.45257e+07	0	0	0
TraesCS4D01G050800	Actin	0	0	0	0	0	104810000	0	0	0	0	0	0	0	0	0	0	0	0	0	0	0		TraesCS4D01G050800	26667651	26670188	Actin	0	3.49367e+07	0	0	0	0	0
TraesCS7B01G163500	Spermidine synthase	0	0	0	0	0	0	129000000	220250000	272200000	403320000	555090000	644700000	0	93608000	0	0	0	0	0	0	0		TraesCS7B01G163500	225507521	225508598	Spermidine synthase	0	0	207150000	534370000	3.12027e+07	0	0
TraesCS2A01G526700	MICOS complex subunit MIC60	0	0	0	70833000	59809000	0	72474000	125930000	122720000	0	45234000	0	52545000	49423000	0	0	0	0	0	0	0		TraesCS2A01G526700	746797127	746803766	MICOS complex subunit MIC60	0	4.35473e+07	1.07041e+08	15078000	3.39893e+07	0	0
TraesCS2D01G513600	Cysteine protease	1200000000	1246500000	1257800000	623270000	774040000	799930000	168840000	152640000	125360000	224940000	198190000	223270000	295510000	316530000	206870000	0	155890000	193580000	0	191850000	0		TraesCS2D01G513600	605709938	605713349	Cysteine protease	1.23477e+09	7.32413e+08	1.48947e+08	2.15467e+08	272970000	116490000	63950000
TraesCS7D01G510600	Proteasome subunit beta type	0	0	0	151590000	115040000	150430000	83717000	68618000	79020000	0	0	0	0	0	0	0	0	0	0	0	0		TraesCS7D01G510600	613546416	613549407	Proteasome subunit beta type	0	139020000	7.71183e+07	0	0	0	0
TraesCS6A01G339400	Subtilisin protease	264230000	224760000	153460000	140850000	0	143950000	130050000	120620000	95580000	137550000	98705000	112420000	670430000	728460000	519420000	333500000	449760000	646080000	215860000	552170000	258280000		TraesCS6A01G339400	572572026	572574377	Subtilisin protease	214150000	9.49333e+07	1.15417e+08	116225000	6.39437e+08	4.76447e+08	3.42103e+08
TraesCS5D01G180300	GrpE protein homolog	0	0	0	0	0	45912000	0	0	0	0	0	0	0	0	0	0	0	0	0	0	0		TraesCS5D01G180300	280775848	280780637	GrpE protein homolog	0	15304000	0	0	0	0	0
TraesCS3B01G429700	Sister chromatid cohesion 1 protein	0	0	0	0	0	0	107520000	98217000	104540000	0	0	0	0	0	0	0	0	0	0	0	0		TraesCS3B01G429700	669277128	669287228	Sister chromatid cohesion 1 protein	0	0	1.03426e+08	0	0	0	0
TraesCS6D01G262700	ADP,ATP carrier protein, mitochondrial	0	0	0	257690000	320210000	220990000	84476000	72367000	104810000	121380000	171810000	236080000	85643000	0	152850000	0	130280000	0	0	0	0		TraesCS6D01G262700	371294595	371296222	ADP,ATP carrier protein, mitochondrial	0	2.66297e+08	8.72177e+07	1.76423e+08	7.94977e+07	4.34267e+07	0
TraesCS7D01G292400	14-3-3-like protein	0	0	0	0	0	0	99358000	128330000	162820000	0	0	0	0	0	0	0	0	0	0	0	0		TraesCS7D01G292400	356896876	356910818	14-3-3-like protein	0	0	1.30169e+08	0	0	0	0
TraesCS6D01G197000	Pre-mRNA-splicing factor ISY1-like protein	0	0	0	0	0	0	92636000	87756000	64350000	0	0	0	0	0	0	0	0	0	0	0	0		TraesCS6D01G197000	273833159	273834094	Pre-mRNA-splicing factor ISY1-like protein	0	0	8.15807e+07	0	0	0	0
TraesCS2D01G271700	Ribose-5-phosphate isomerase A	0	0	0	86399000	0	0	114150000	137500000	161090000	0	0	0	0	0	0	0	0	0	0	0	0		TraesCS2D01G271700	335410324	335411094	Ribose-5-phosphate isomerase A	0	2.87997e+07	137580000	0	0	0	0
TraesCS5A01G151700	Macrophage migration inhibitory factor family protein, expressed	0	0	0	0	0	0	113300000	95392000	72845000	0	0	0	0	0	0	0	0	0	0	0	0		TraesCS5A01G151700	328930182	328932600	Macrophage migration inhibitory factor family protein, expressed	0	0	9.38457e+07	0	0	0	0
TraesCS6A01G253300	Dehydrin	0	0	0	212510000	0	176570000	0	0	0	0	89894000	0	200940000	162250000	167550000	0	152820000	224020000	0	0	0		TraesCS6A01G253300	468474016	468474933	Dehydrin	0	1.29693e+08	0	2.99647e+07	1.76913e+08	1.25613e+08	0
TraesCS5D01G423800	Actin-depolymerizing factor	0	0	0	47345000	0	0	85163000	126480000	133650000	0	0	0	53800000	68315000	0	0	0	0	0	0	0		TraesCS5D01G423800	483645812	483648631	Actin-depolymerizing factor	0	1.57817e+07	1.15098e+08	0	40705000	0	0
TraesCS2D01G290100	Histidinol dehydrogenase	57913000	0	0	0	0	0	89830000	93981000	84183000	0	0	86511000	69508000	94716000	56162000	164660000	118950000	206920000	103630000	0	105630000		TraesCS2D01G290100	372272917	372276165	Histidinol dehydrogenase	1.93043e+07	0	8.93313e+07	28837000	73462000	163510000	6.97533e+07
TraesCS2B01G615900	Peroxidase	0	0	0	146980000	163770000	166650000	88955000	62824000	57940000	0	0	0	0	0	0	0	0	0	0	0	0		TraesCS2B01G615900	793517035	793518305	Peroxidase	0	1.59133e+08	6.99063e+07	0	0	0	0
TraesCS6D01G121300	T-complex protein 1 subunit eta	0	0	0	106240000	86699000	0	95174000	113570000	131980000	0	99551000	0	78117000	80723000	72070000	0	0	0	0	0	0		TraesCS6D01G121300	86374703	86379580	T-complex protein 1 subunit eta	0	64313000	1.13575e+08	3.31837e+07	76970000	0	0
TraesCS7A01G287400	Glucose-1-phosphate adenylyltransferase	0	0	0	0	0	0	188210000	225450000	195320000	61296000	227610000	284370000	379580000	309560000	610910000	949730000	443220000	590980000	1407000000	1305800000	1664600000		TraesCS7A01G287400	342609326	342617114	Glucose-1-phosphate adenylyltransferase	0	0	2.02993e+08	191092000	433350000	661310000	1.45913e+09
TraesCS4A01G293900	Deoxyuridine 5'-triphosphate nucleotidohydrolase	0	0	0	0	0	0	86258000	95173000	96918000	0	0	0	0	0	0	0	0	0	0	0	0		TraesCS4A01G293900	595549815	595550617	Deoxyuridine 5'-triphosphate nucleotidohydrolase	0	0	92783000	0	0	0	0
TraesCS4B01G216800	Partner of Y14 and mago	0	0	0	0	0	0	99650000	90264000	57845000	0	0	0	0	0	0	0	0	0	0	0	0		TraesCS4B01G216800	456606096	456609229	Partner of Y14 and mago	0	0	8.25863e+07	0	0	0	0
TraesCS3D01G192900	Glucosidase 2 subunit beta	0	0	0	0	0	0	80623000	80577000	78791000	0	0	0	0	0	0	0	0	0	0	0	0		TraesCS3D01G192900	182645994	182656090	Glucosidase 2 subunit beta	0	0	79997000	0	0	0	0
TraesCS5A01G331900	WD-repeat protein, putative	0	0	0	0	0	0	176800000	222500000	226160000	0	0	0	0	0	0	0	0	0	0	0	0		TraesCS5A01G331900	540395278	540401376	WD-repeat protein, putative	0	0	2.08487e+08	0	0	0	0
TraesCS6D01G203300	GrpE protein homolog	491530000	578750000	554660000	0	0	0	113760000	86571000	70312000	0	0	0	0	0	0	0	0	0	0	0	0		TraesCS6D01G203300	287027548	287030308	GrpE protein homolog	5.41647e+08	0	9.02143e+07	0	0	0	0
TraesCS6B01G408100	Aldehyde dehydrogenase	444250000	323160000	282280000	1225500000	1137200000	1050700000	116120000	144500000	153410000	934400000	954250000	1183400000	402760000	464140000	538730000	1612200000	324270000	878900000	560050000	151510000	1113500000		TraesCS6B01G408100	682548472	682553887	Aldehyde dehydrogenase	3.49897e+08	1137800000	138010000	1.02402e+09	4.68543e+08	9.38457e+08	6.08353e+08
TraesCS5D01G458900	ATP synthase subunit alpha	31243000000	29707000000	36960000000	104880000	0	0	172480000	229730000	217940000	438880000	377970000	329040000	5011800000	5479600000	5262000000	3084600000	5365100000	3351300000	1600400000	901630000	2333600000		TraesCS5D01G458900	503315316	503316830	ATP synthase subunit alpha	3.26367e+10	34960000	2.06717e+08	3.81963e+08	5.25113e+09	3.93367e+09	1.61188e+09
TraesCS3D01G128900	Glutaredoxin	0	0	0	58206000	0	0	86100000	93684000	85914000	0	0	0	0	0	0	0	0	0	0	0	0		TraesCS3D01G128900	87929404	87931640	Glutaredoxin	0	19402000	88566000	0	0	0	0
TraesCS3A01G277100	Glucan endo-1,3-beta-glucosidase, putative	0	0	0	92798000	0	0	102420000	106700000	111270000	0	0	0	0	0	0	0	0	0	0	0	0		TraesCS3A01G277100	507126904	507129807	Glucan endo-1,3-beta-glucosidase, putative	0	3.09327e+07	1.06797e+08	0	0	0	0
TraesCS6D01G024600	Polyadenylate-binding protein-interacting protein 4	0	0	0	0	0	0	113690000	105830000	109520000	0	0	0	0	0	0	0	0	0	0	0	0		TraesCS6D01G024600	9352002	9360963	Polyadenylate-binding protein-interacting protein 4	0	0	109680000	0	0	0	0
TraesCS4D01G298100	Eukaryotic translation initiation factor 3 subunit K	0	0	0	127220000	127340000	98629000	103490000	134960000	135370000	0	95008000	53295000	80876000	78993000	64467000	0	110550000	0	0	0	0		TraesCS4D01G298100	467439018	467442097	Eukaryotic translation initiation factor 3 subunit K	0	1.1773e+08	1.24607e+08	4.94343e+07	7.47787e+07	36850000	0
TraesCS4D01G319400	Glyceraldehyde-3-phosphate dehydrogenase	761480000	990830000	1552300000	0	0	0	135330000	138650000	168190000	301590000	369390000	370060000	962270000	996290000	1154900000	1184400000	1140500000	1135300000	412630000	1101300000	523000000		TraesCS4D01G319400	483137131	483138993	Glyceraldehyde-3-phosphate dehydrogenase	1.10154e+09	0	147390000	3.47013e+08	1037820000	1153400000	6.78977e+08
TraesCS2D01G496100	Eukaryotic translation initiation factor 3 subunit F	0	0	0	234750000	231540000	241100000	126090000	132390000	210360000	162290000	280020000	162670000	201900000	243840000	243040000	0	0	0	0	0	0		TraesCS2D01G496100	592628101	592632039	Eukaryotic translation initiation factor 3 subunit F	0	2.35797e+08	156280000	201660000	2.29593e+08	0	0
TraesCS5D01G177200	Enoyl reductase	0	0	52012000	0	0	0	0	0	0	0	0	0	0	0	0	0	0	0	0	0	0		TraesCS5D01G177200	277066331	277071510	Enoyl reductase	1.73373e+07	0	0	0	0	0	0
TraesCS7A01G190500	pfkB-like carbohydrate kinase family protein	0	0	0	44618000	71144000	39134000	57102000	72009000	64561000	71443000	62453000	0	70074000	76728000	73763000	0	0	0	0	0	0		TraesCS7A01G190500	148392982	148399365	pfkB-like carbohydrate kinase family protein	0	51632000	6.45573e+07	44632000	7.35217e+07	0	0
TraesCS1B01G084700	Dihydrolipoyl dehydrogenase	164970000	187830000	189410000	0	0	0	0	0	0	0	0	0	0	0	0	0	0	0	0	0	0		TraesCS1B01G084700	69540203	69543290	Dihydrolipoyl dehydrogenase	1.80737e+08	0	0	0	0	0	0
TraesCS1D01G108300	Adenine nucleotide alpha hydrolases-like superfamily protein	0	0	0	0	0	83951000	0	0	0	0	0	0	0	0	0	0	0	0	0	0	0		TraesCS1D01G108300	101093890	101095849	Adenine nucleotide alpha hydrolases-like superfamily protein	0	2.79837e+07	0	0	0	0	0
TraesCS3B01G368600	ADP-ribosylation factor	0	0	0	146680000	142760000	142750000	75064000	54718000	100460000	114450000	130140000	154240000	194880000	204800000	273540000	132590000	137330000	132690000	0	0	0		TraesCS3B01G368600	581026448	581031825	ADP-ribosylation factor	0	1.44063e+08	7.67473e+07	1.32943e+08	2.24407e+08	1.34203e+08	0
TraesCS7D01G164400	T-complex protein 1 subunit delta	0	0	0	124120000	109930000	151480000	88833000	124730000	118260000	0	0	0	272600000	231140000	143180000	102020000	174470000	87119000	0	0	0		TraesCS7D01G164400	113586577	113589707	T-complex protein 1 subunit delta	0	128510000	1.10608e+08	0	215640000	121203000	0
TraesCS2B01G210200	RAN GTPASE ACTIVATING protein 2	0	0	0	80917000	0	0	110580000	127170000	67565000	0	0	0	0	0	0	0	0	0	0	0	0		TraesCS2B01G210200	193210413	193210907	RAN GTPASE ACTIVATING protein 2	0	2.69723e+07	1.01772e+08	0	0	0	0
TraesCS7D01G064400	Succinate dehydrogenase subunit 5, mitochondrial	0	0	0	45002000	0	0	85440000	99221000	111670000	0	0	86597000	104770000	109190000	0	0	0	0	0	0	0		TraesCS7D01G064400	35600530	35604143	Succinate dehydrogenase subunit 5, mitochondrial	0	1.50007e+07	98777000	2.88657e+07	71320000	0	0
TraesCS5B01G064500	Sulfurtransferase	0	0	0	0	0	0	122880000	155910000	154820000	0	0	0	115600000	118040000	133050000	0	108680000	123880000	0	0	0		TraesCS5B01G064500	72100008	72104632	Sulfurtransferase	0	0	1.44537e+08	0	122230000	77520000	0
TraesCS5B01G012400	Malate dehydrogenase	0	0	0	0	0	0	81876000	83121000	82832000	0	56450000	0	0	0	0	0	0	0	0	0	0		TraesCS5B01G012400	12330285	12334504	Malate dehydrogenase	0	0	8.26097e+07	1.88167e+07	0	0	0
TraesCS1D01G115300	Proline-rich receptor-like kinase, putative (DUF1421)	0	0	0	0	0	0	100190000	87530000	0	0	0	0	0	0	0	0	0	0	0	0	0		TraesCS1D01G115300	111035138	111038926	Proline-rich receptor-like kinase, putative (DUF1421)	0	0	6.25733e+07	0	0	0	0
TraesCS2D01G477100	Aldehyde dehydrogenase	0	0	0	0	85843000	0	105790000	137510000	146210000	0	151010000	263060000	154680000	174660000	313370000	0	0	0	0	0	0		TraesCS2D01G477100	579191097	579197019	Aldehyde dehydrogenase	0	2.86143e+07	1.29837e+08	1.38023e+08	2.14237e+08	0	0
TraesCS1B01G480600	winged-helix DNA-binding transcription factor family protein	0	0	0	0	0	0	0	127900000	102100000	0	0	0	0	0	0	0	0	0	0	0	0		TraesCS1B01G480600	688282509	688286431	winged-helix DNA-binding transcription factor family protein	0	0	7.66667e+07	0	0	0	0
TraesCS6D01G259500	Pyrophosphate--fructose 6-phosphate 1-phosphotransferase subunit alpha	0	0	0	920350000	785630000	677290000	142780000	67986000	82505000	639700000	750970000	1014600000	258760000	352210000	372580000	463850000	280490000	288580000	0	48884000	201560000		TraesCS6D01G259500	365727215	365732952	Pyrophosphate--fructose 6-phosphate 1-phosphotransferase subunit alpha	0	7.94423e+08	97757000	8.01757e+08	327850000	3.44307e+08	8.34813e+07
TraesCS4D01G246300	Replication protein A 70 kDa DNA-binding subunit	0	0	0	0	0	0	135020000	200210000	188140000	0	0	0	0	0	0	0	0	0	0	0	0		TraesCS4D01G246300	414993681	414997125	Replication protein A 70 kDa DNA-binding subunit	0	0	1.74457e+08	0	0	0	0
TraesCS2D01G065600	Ribulose bisphosphate carboxylase small chain	6233500000	7646600000	11826000000	0	0	0	151570000	184000000	204410000	277480000	277310000	406940000	3532400000	3775100000	3175400000	4064600000	4737400000	2495200000	678870000	716750000	1234900000		TraesCS2D01G065600	27901052	27902599	Ribulose bisphosphate carboxylase small chain	8568700000	0	1.79993e+08	3.20577e+08	3494300000	3.76573e+09	876840000
TraesCS1D01G287500	Nuclear transcription factor Y subunit B	0	0	0	0	0	0	98608000	0	0	0	0	0	0	0	0	0	0	0	0	0	0		TraesCS1D01G287500	385809690	385812646	Nuclear transcription factor Y subunit B	0	0	3.28693e+07	0	0	0	0
TraesCS2B01G371800	LA RNA-binding protein	0	0	0	0	0	0	150350000	183380000	187810000	0	56351000	0	75597000	74812000	77204000	0	0	0	0	0	0		TraesCS2B01G371800	530105501	530109652	LA RNA-binding protein	0	0	1.73847e+08	1.87837e+07	75871000	0	0
TraesCS2A01G511900	4-hydroxy-tetrahydrodipicolinate synthase	0	0	0	61562000	0	0	64620000	64337000	59952000	0	0	0	0	0	0	0	0	0	0	0	0		TraesCS2A01G511900	736546753	736549351	4-hydroxy-tetrahydrodipicolinate synthase	0	2.05207e+07	6.29697e+07	0	0	0	0
TraesCS3B01G093100	Stress responsive protein	179930000	195970000	141050000	372480000	293140000	239650000	159680000	171580000	163930000	272640000	280870000	369200000	137370000	162530000	120100000	0	374030000	0	0	0	0		TraesCS3B01G093100	62215181	62217420	Stress responsive protein	1.72317e+08	3.01757e+08	1.65063e+08	307570000	140000000	1.24677e+08	0
TraesCS2D01G178300	50S ribosomal protein L15	0	0	0	34888000	0	0	0	0	0	0	0	0	0	0	0	0	0	0	0	0	0		TraesCS2D01G178300	122032632	122033069	50S ribosomal protein L15	0	1.16293e+07	0	0	0	0	0
TraesCS4D01G058700	tRNA pseudouridine synthase	0	0	0	0	0	0	93254000	78479000	97279000	0	0	0	0	0	0	0	0	0	0	0	0		TraesCS4D01G058700	34698556	34701481	tRNA pseudouridine synthase	0	0	8.96707e+07	0	0	0	0
TraesCS3D01G204000	V-type proton ATPase subunit F	146840000	180340000	161200000	201470000	146780000	169210000	115310000	128750000	156190000	221860000	148450000	130740000	208660000	195130000	146730000	0	93229000	0	0	0	65846000		TraesCS3D01G204000	254339916	254342086	V-type proton ATPase subunit F	1.62793e+08	1.72487e+08	1.33417e+08	1.67017e+08	1.83507e+08	3.10763e+07	2.19487e+07
TraesCS1D01G355800	RNA binding protein	0	0	0	0	0	0	0	0	0	95906000	0	0	0	0	0	0	0	0	0	0	0		TraesCS1D01G355800	440398040	440401643	RNA binding protein	0	0	0	3.19687e+07	0	0	0
TraesCS6A01G092300	MALE GAMETOPHYTE DEFECTIVE 1	0	0	0	0	0	0	0	0	0	0	41115000	0	0	0	0	0	0	0	0	0	0		TraesCS6A01G092300	60443023	60446549	MALE GAMETOPHYTE DEFECTIVE 1	0	0	0	13705000	0	0	0
TraesCS2D01G171000	Cytochrome c oxidase subunit 6B	0	0	0	88205000	0	107780000	93022000	83641000	67621000	0	0	0	0	0	0	0	0	0	0	0	0		TraesCS2D01G171000	114770570	114772929	Cytochrome c oxidase subunit 6B	0	6.53283e+07	81428000	0	0	0	0
TraesCS6D01G294500	SNW domain-containing protein 1	0	0	0	0	0	0	98591000	89857000	67880000	0	0	0	0	0	0	0	0	0	0	0	0		TraesCS6D01G294500	405472151	405473974	SNW domain-containing protein 1	0	0	8.54427e+07	0	0	0	0
TraesCS1D01G370700	Pectin lyase-like superfamily protein	0	0	0	0	0	51721000	0	0	0	0	0	0	0	0	0	0	0	0	0	0	0		TraesCS1D01G370700	449281806	449283805	Pectin lyase-like superfamily protein	0	1.72403e+07	0	0	0	0	0
TraesCS6A01G360600	DNA helicase	0	0	0	105340000	84918000	0	111160000	103200000	169860000	0	0	0	0	0	0	0	0	0	0	0	0		TraesCS6A01G360600	591459515	591464408	DNA helicase	0	6.34193e+07	1.28073e+08	0	0	0	0
TraesCS7B01G221500	Far upstream element-binding protein	0	0	0	0	0	0	96171000	83536000	86966000	0	0	0	0	0	0	0	0	0	0	0	0		TraesCS7B01G221500	413253990	413259238	Far upstream element-binding protein	0	0	88891000	0	0	0	0
TraesCS3D01G531200	Protein FLX-like 3	0	0	0	0	0	0	105770000	69380000	0	0	0	0	0	0	0	0	0	0	0	0	0		TraesCS3D01G531200	607309401	607310441	Protein FLX-like 3	0	0	5.83833e+07	0	0	0	0
TraesCS2A01G335700	UBX domain-containing protein, putative	0	0	0	0	0	32913000	0	0	0	0	0	0	0	0	0	0	0	0	0	0	0		TraesCS2A01G335700	569584654	569589077	UBX domain-containing protein, putative	0	10971000	0	0	0	0	0
TraesCS6D01G137000	Nucleoid-associated protein	0	0	0	0	0	0	71309000	69553000	71434000	0	0	0	0	0	0	0	0	0	0	0	0		TraesCS6D01G137000	105574436	105580293	Nucleoid-associated protein	0	0	7.07653e+07	0	0	0	0
TraesCS7D01G124200	Proline iminopeptidase	0	0	0	82786000	0	56279000	83736000	57748000	0	55194000	0	0	37104000	50153000	0	0	0	0	0	0	0		TraesCS7D01G124200	77396682	77399977	Proline iminopeptidase	0	46355000	4.71613e+07	18398000	2.90857e+07	0	0
TraesCS4B01G306000	rRNA-processing EBP2-like protein	0	0	0	0	0	0	84631000	108430000	130290000	0	0	0	0	0	0	0	0	0	0	0	0		TraesCS4B01G306000	594868232	594869855	rRNA-processing EBP2-like protein	0	0	1.07784e+08	0	0	0	0
TraesCS3D01G129800	Transcription factor	0	0	0	0	0	0	86035000	79860000	63662000	0	0	0	0	0	0	0	0	0	0	0	0		TraesCS3D01G129800	89896285	89897329	Transcription factor	0	0	76519000	0	0	0	0
TraesCS1B01G014000	MICOS complex subunit Mic25	0	0	0	0	0	0	91024000	75302000	64668000	0	0	0	0	0	0	0	0	0	0	0	0		TraesCS1B01G014000	6481674	6482216	MICOS complex subunit Mic25	0	0	76998000	0	0	0	0
TraesCS1B01G017700	Defensin	0	0	0	0	0	26041000	0	0	0	0	0	0	0	0	0	0	0	0	0	0	0		TraesCS1B01G017700	8658623	8658954	Defensin	0	8.68033e+06	0	0	0	0	0
TraesCS3B01G536700	Single-stranded DNA binding protein	0	0	0	42614000	0	0	90257000	108760000	122290000	0	0	0	0	0	0	0	0	0	0	0	0		TraesCS3B01G536700	776553026	776557023	Single-stranded DNA binding protein	0	1.42047e+07	1.07102e+08	0	0	0	0
TraesCS2A01G132900	transducin family protein / WD-40 repeat family protein	0	0	0	0	0	0	82526000	102640000	84206000	151350000	105220000	106510000	189370000	213550000	215050000	0	137730000	0	0	0	0		TraesCS2A01G132900	79748447	79757228	transducin family protein / WD-40 repeat family protein	0	0	8.97907e+07	1.21027e+08	205990000	45910000	0
TraesCS6A01G190000	Far upstream element-binding protein	0	0	0	0	0	54005000	0	0	0	0	0	0	0	0	0	0	0	0	0	0	0		TraesCS6A01G190000	249157462	249163210	Far upstream element-binding protein	0	1.80017e+07	0	0	0	0	0
TraesCS5A01G286200	pfkB-like carbohydrate kinase family protein	0	0	0	116860000	0	0	98521000	145610000	135580000	0	0	0	0	0	0	0	0	0	0	0	0		TraesCS5A01G286200	493864593	493866887	pfkB-like carbohydrate kinase family protein	0	3.89533e+07	1.2657e+08	0	0	0	0
TraesCS2D01G386800	Multiprotein-bridging factor, putative	0	0	0	78024000	0	0	92399000	81399000	78891000	0	0	0	0	0	0	0	0	0	0	0	0		TraesCS2D01G386800	491946948	491951848	Multiprotein-bridging factor, putative	0	26008000	8.42297e+07	0	0	0	0
TraesCS3D01G073000	Triosephosphate isomerase	0	0	0	0	0	0	0	0	0	178110000	231680000	237460000	396780000	206200000	423180000	0	0	0	0	0	0		TraesCS3D01G073000	33159459	33162518	Triosephosphate isomerase	0	0	0	215750000	3.42053e+08	0	0
TraesCS4D01G028100	Costars family protein	0	0	0	0	0	0	92459000	86526000	73332000	33174000	0	32385000	0	0	0	0	0	0	0	0	0		TraesCS4D01G028100	12526369	12528791	Costars family protein	0	0	8.41057e+07	21853000	0	0	0
TraesCS2D01G492700	Regulator of chromosome condensation (RCC1) family protein	0	0	0	0	0	0	98594000	125690000	119510000	0	0	0	0	0	0	0	0	0	0	0	0		TraesCS2D01G492700	590331952	590339231	Regulator of chromosome condensation (RCC1) family protein	0	0	114598000	0	0	0	0
TraesCS4A01G167100	14-3-3-like protein	0	0	0	0	0	0	0	0	0	0	0	0	0	0	0	0	0	0	0	0	26652000		TraesCS4A01G167100	412259118	412267803	14-3-3-like protein	0	0	0	0	0	0	8884000
TraesCS7D01G375500	26S protease regulatory subunit	0	0	0	0	0	0	108380000	293440000	241860000	0	0	0	52707000	67316000	0	0	0	0	0	0	0		TraesCS7D01G375500	485825176	485829389	26S protease regulatory subunit	0	0	214560000	0	4.00077e+07	0	0
TraesCS4D01G001600	Peptidyl-prolyl cis-trans isomerase	0	0	0	0	0	0	83153000	80702000	73161000	0	0	43294000	0	0	0	0	0	0	0	0	0		TraesCS4D01G001600	1202491	1203030	Peptidyl-prolyl cis-trans isomerase	0	0	7.90053e+07	1.44313e+07	0	0	0
TraesCS2D01G196100	NADH dehydrogenase (Ubiquinone) iron-sulfur protein 4, mitochondrial	0	0	0	63281000	0	0	83691000	70227000	55559000	0	0	0	0	0	0	0	0	0	0	0	0		TraesCS2D01G196100	142660661	142666802	NADH dehydrogenase (Ubiquinone) iron-sulfur protein 4, mitochondrial	0	2.10937e+07	6.98257e+07	0	0	0	0
TraesCS5D01G434100	Chaperone protein dnaJ, putative	0	0	0	0	0	0	66874000	82970000	120860000	114970000	88813000	98721000	169110000	169520000	196110000	0	0	0	0	0	0		TraesCS5D01G434100	489774687	489777095	Chaperone protein dnaJ, putative	0	0	9.02347e+07	1.00835e+08	1.78247e+08	0	0
TraesCS7B01G237200	plant/protein (Protein of unknown function, DUF538)	38357000	58350000	52578000	79688000	105360000	75572000	93729000	123870000	118840000	55063000	0	72130000	59256000	71762000	41773000	0	0	0	0	0	0		TraesCS7B01G237200	442023836	442024309	plant/protein (Protein of unknown function, DUF538)	4.97617e+07	8.68733e+07	1.12146e+08	4.23977e+07	57597000	0	0
TraesCS2B01G286100	S-adenosylmethionine synthase	0	0	0	0	0	0	78898000	63479000	51330000	81274000	0	0	0	0	0	0	0	0	0	0	0		TraesCS2B01G286100	394091960	394098683	S-adenosylmethionine synthase	0	0	64569000	2.70913e+07	0	0	0
TraesCS4A01G366200	Fumarylacetoacetate hydrolase, putative	0	0	0	89449000	0	0	81157000	60209000	54502000	0	0	0	0	0	0	0	71080000	0	0	0	0		TraesCS4A01G366200	639205670	639209134	Fumarylacetoacetate hydrolase, putative	0	2.98163e+07	6.52893e+07	0	0	2.36933e+07	0
TraesCS2D01G283200	U6 snRNA-associated Sm-like protein LSm6	0	0	0	0	0	0	88881000	0	85753000	0	0	0	0	0	0	0	0	0	0	0	0		TraesCS2D01G283200	356028054	356032098	U6 snRNA-associated Sm-like protein LSm6	0	0	5.82113e+07	0	0	0	0
TraesCS3D01G393400	Thioredoxin-like protein	0	0	0	0	0	0	79051000	107130000	116310000	0	0	0	0	0	0	0	0	0	0	0	0		TraesCS3D01G393400	508398058	508402384	Thioredoxin-like protein	0	0	1.0083e+08	0	0	0	0
TraesCS7D01G296300	60S ribosomal protein L34	0	0	0	364190000	588110000	325760000	0	0	227930000	440450000	0	364150000	0	0	0	0	0	0	0	0	0		TraesCS7D01G296300	372268545	372270925	60S ribosomal protein L34	0	426020000	7.59767e+07	268200000	0	0	0
TraesCSU01G033900	Small nuclear ribonucleoprotein Sm D3	0	0	0	158890000	138510000	0	83316000	54066000	107300000	92831000	109680000	0	0	0	0	0	0	0	0	0	0		TraesCSU01G033900	29992312	29995675	Small nuclear ribonucleoprotein Sm D3	0	9.91333e+07	8.15607e+07	6.75037e+07	0	0	0
TraesCS7D01G528900	RNA-binding protein	0	0	0	0	0	0	102820000	0	121770000	0	0	0	0	0	0	0	0	0	0	0	0		TraesCS7D01G528900	623557017	623560539	RNA-binding protein	0	0	7.48633e+07	0	0	0	0
TraesCS2D01G327800	Gibberellin-regulated protein 2	0	0	0	0	0	56690000	0	0	0	0	0	0	0	0	0	0	0	0	0	0	0		TraesCS2D01G327800	420990553	420991075	Gibberellin-regulated protein 2	0	1.88967e+07	0	0	0	0	0
TraesCS4A01G486000	Beta-fructofuranosidase 1	0	0	0	44493000	0	0	69670000	72681000	76518000	118740000	134570000	115480000	130650000	165990000	113100000	106670000	153240000	103720000	0	0	0		TraesCS4A01G486000	739415410	739418727	Beta-fructofuranosidase 1	0	14831000	7.29563e+07	122930000	136580000	121210000	0
TraesCS5D01G127200	Peroxidase	0	0	0	170650000	0	0	99009000	0	0	0	0	0	0	0	0	0	0	0	0	0	0		TraesCS5D01G127200	197414970	197420055	Peroxidase	0	5.68833e+07	33003000	0	0	0	0
TraesCS5B01G404600	Subtilisin-like protease	0	0	0	39612000	0	0	93333000	101360000	87159000	0	0	0	0	0	0	0	0	0	0	0	0		TraesCS5B01G404600	580513187	580515481	Subtilisin-like protease	0	13204000	9.39507e+07	0	0	0	0
TraesCS1B01G458900	SPFH domain/band 7 family protein	0	0	0	0	0	0	64746000	99799000	89755000	70474000	0	48082000	31745000	34830000	0	0	0	0	0	0	0		TraesCS1B01G458900	672680489	672685127	SPFH domain/band 7 family protein	0	0	8.47667e+07	3.95187e+07	2.21917e+07	0	0
TraesCS6B01G160800	5'-nucleotidase SurE	0	0	0	0	0	33828000	70111000	55016000	44207000	0	0	0	71137000	78015000	47844000	57280000	64935000	67354000	0	0	0		TraesCS6B01G160800	164388334	164394075	5'-nucleotidase SurE	0	11276000	5.64447e+07	0	6.56653e+07	6.31897e+07	0
TraesCS4B01G278900	Glutathione reductase	2308400000	1743300000	1602400000	9129200	0	0	15614000	13990000	7084000	14140000	0	21667000	16229000	11854000	17957000	0	0	10641000	0	0	0		TraesCS4B01G278900	562349013	562353047	Glutathione reductase	1884700000	3.04307e+06	1.22293e+07	1.19357e+07	1.53467e+07	3547000	0
TraesCS5B01G270000	Proton pump-interactor 1	0	0	0	0	0	0	0	0	0	0	0	0	336470000	327540000	208430000	97347000	166870000	297550000	189610000	245880000	0		TraesCS5B01G270000	455733295	455738893	Proton pump-interactor 1	0	0	0	0	2.90813e+08	1.87256e+08	1.45163e+08
TraesCS6B01G419000	Cytosine-specific methyltransferase	0	0	0	85638000	70123000	45540000	85335000	90584000	140300000	0	0	0	69203000	0	0	0	0	0	0	0	0		TraesCS6B01G419000	690955475	690960630	Cytosine-specific methyltransferase	0	6.71003e+07	1.05406e+08	0	2.30677e+07	0	0
TraesCS6A01G148400	3-hydroxyisobutyrate dehydrogenase, putative	0	0	0	59894000	0	0	99493000	97167000	193940000	108800000	72794000	115970000	130290000	128370000	131560000	78932000	0	136560000	89352000	0	0		TraesCS6A01G148400	129351494	129356469	3-hydroxyisobutyrate dehydrogenase, putative	0	1.99647e+07	130200000	99188000	1.30073e+08	7.18307e+07	29784000
TraesCS3D01G213400	Mitochondrial outer membrane protein porin	0	0	0	114640000	0	113380000	86448000	86857000	120440000	150510000	162170000	120440000	130720000	135170000	89453000	0	0	0	0	0	0		TraesCS3D01G213400	287299305	287301282	Mitochondrial outer membrane protein porin	0	7.60067e+07	97915000	1.44373e+08	1.18448e+08	0	0
TraesCS7D01G333000	Translation initiation factor IF-2	0	0	0	0	0	0	47046000	45268000	55460000	0	0	0	0	0	0	0	0	0	0	0	0		TraesCS7D01G333000	424097862	424101431	Translation initiation factor IF-2	0	0	49258000	0	0	0	0
TraesCS1B01G034000	Chymotrypsin inhibitor	0	0	0	10856000	0	0	0	0	0	0	0	0	0	0	0	0	0	0	0	0	0		TraesCS1B01G034000	16465496	16465732	Chymotrypsin inhibitor	0	3.61867e+06	0	0	0	0	0
TraesCS7D01G471100	Hydroxyproline-rich glycoprotein-like	0	0	0	0	0	0	86350000	0	0	0	0	0	0	0	0	0	0	0	0	0	0		TraesCS7D01G471100	584849410	584852365	Hydroxyproline-rich glycoprotein-like	0	0	2.87833e+07	0	0	0	0
TraesCS4D01G211500	Serine/threonine-protein phosphatase	0	0	0	0	0	0	72690000	67968000	59596000	44399000	0	0	0	0	0	0	0	0	0	0	0		TraesCS4D01G211500	363925511	363927997	Serine/threonine-protein phosphatase	0	0	6.67513e+07	1.47997e+07	0	0	0
TraesCS3D01G050900	Octicosapeptide/phox/Bem1p family protein	0	0	0	0	0	0	70848000	73793000	0	0	0	0	0	0	0	0	0	0	0	0	0		TraesCS3D01G050900	19959516	19962132	Octicosapeptide/phox/Bem1p family protein	0	0	4.82137e+07	0	0	0	0
TraesCSU01G218900	Histone H1	0	0	0	0	0	0	80877000	177640000	160560000	0	0	0	0	0	0	0	0	0	0	0	0		TraesCSU01G218900	323408508	323409463	Histone H1	0	0	1.39692e+08	0	0	0	0
TraesCS6D01G132800	Ribonuclease H2 subunit C	0	0	0	0	0	0	80298000	74637000	51516000	0	0	0	0	0	0	0	0	0	0	0	0		TraesCS6D01G132800	100349560	100355977	Ribonuclease H2 subunit C	0	0	68817000	0	0	0	0
TraesCS4D01G223800	Transcription factor CPC	0	0	0	0	0	0	79638000	63325000	51293000	0	0	0	0	0	0	0	0	0	0	0	0		TraesCS4D01G223800	380459978	380464578	Transcription factor CPC	0	0	64752000	0	0	0	0
TraesCS5D01G283600	N-methyl-L-tryptophan oxidase	0	0	0	0	0	0	73487000	84870000	81023000	88805000	86554000	0	0	0	0	111290000	0	155330000	176560000	97432000	154740000		TraesCS5D01G283600	384478360	384480392	N-methyl-L-tryptophan oxidase	0	0	7.97933e+07	58453000	0	8.88733e+07	1.42911e+08
TraesCS3A01G042100	Alpha-glucosidase	0	0	0	235000000	188600000	206400000	100850000	85030000	81017000	167420000	208610000	201910000	160220000	189310000	164490000	0	176690000	0	0	0	0		TraesCS3A01G042100	22615041	22618763	Alpha-glucosidase	0	210000000	8.89657e+07	1.92647e+08	171340000	5.88967e+07	0
TraesCS2A01G548000	Phosphoribosylformylglycinamidine synthase subunit PurQ	0	102550000	0	0	94184000	74618000	80704000	0	0	0	0	0	0	74640000	64736000	0	126070000	0	106330000	0	99932000		TraesCS2A01G548000	755790695	755797768	Phosphoribosylformylglycinamidine synthase subunit PurQ	3.41833e+07	5.62673e+07	2.69013e+07	0	4.64587e+07	4.20233e+07	68754000
TraesCS2A01G082100	Ascorbate peroxidase	0	0	0	0	0	0	0	139540000	182080000	0	0	104190000	0	0	0	0	0	0	0	0	0		TraesCS2A01G082100	37084649	37088462	Ascorbate peroxidase	0	0	1.07207e+08	34730000	0	0	0
TraesCS6B01G230300	60S ribosomal protein L6	0	0	0	101550000	90444000	62781000	84565000	0	90169000	120280000	149480000	130920000	0	0	0	0	0	0	0	0	0		TraesCS6B01G230300	371610378	371611981	60S ribosomal protein L6	0	84925000	5.82447e+07	133560000	0	0	0
TraesCS6B01G472700	ATP-dependent RNA helicase	0	0	0	68252000	58528000	0	66341000	57115000	55100000	0	0	58257000	0	0	0	0	0	0	0	0	0		TraesCS6B01G472700	720418530	720423042	ATP-dependent RNA helicase	0	42260000	5.95187e+07	19419000	0	0	0
TraesCS6D01G368800	Glutathione reductase	0	0	0	0	0	68134000	83774000	66824000	0	0	0	0	0	0	0	0	0	0	0	0	0		TraesCS6D01G368800	455886252	455891238	Glutathione reductase	0	2.27113e+07	5.01993e+07	0	0	0	0
TraesCS2D01G231800	Protein FLX-like 1	0	0	0	0	0	0	93819000	72511000	65292000	0	0	0	0	0	0	0	0	0	0	0	0		TraesCS2D01G231800	204140196	204146380	Protein FLX-like 1	0	0	7.72073e+07	0	0	0	0
TraesCS7B01G401200	Small nuclear ribonucleoprotein	0	0	0	0	0	0	67566000	59559000	72078000	0	0	0	0	0	0	0	0	0	0	0	0		TraesCS7B01G401200	667628057	667629995	Small nuclear ribonucleoprotein	0	0	66401000	0	0	0	0
TraesCS4D01G301300	Aspartic proteinase nepenthesin-1	268590000	281520000	99594000	601240000	607160000	496790000	136910000	181820000	157160000	247400000	270420000	296380000	737620000	797370000	648340000	520790000	612120000	514420000	0	0	0		TraesCS4D01G301300	469562667	469563959	Aspartic proteinase nepenthesin-1	216568000	5.68397e+08	158630000	271400000	7.27777e+08	549110000	0
TraesCS5A01G378100	Single-stranded DNA-binding protein	0	0	0	66843000	49138000	0	85454000	130160000	95393000	0	0	0	0	0	0	0	0	0	0	0	0		TraesCS5A01G378100	575603666	575609890	Single-stranded DNA-binding protein	0	3.86603e+07	103669000	0	0	0	0
TraesCS6B01G106100	NADP dependent sorbitol 6-phosphate dehydrogenase family protein	0	0	0	302590000	242750000	90679000	103020000	146900000	176550000	252090000	293980000	191620000	52416000	46358000	46819000	0	0	0	0	0	0		TraesCS6B01G106100	86391649	86395351	NADP dependent sorbitol 6-phosphate dehydrogenase family protein	0	2.12006e+08	1.42157e+08	2.45897e+08	48531000	0	0
TraesCS5D01G157800	Ubiquitin activating enzyme E1	0	0	0	0	0	0	71073000	87944000	84684000	0	0	0	0	0	0	0	0	0	0	0	0		TraesCS5D01G157800	245766995	245772939	Ubiquitin activating enzyme E1	0	0	8.12337e+07	0	0	0	0
TraesCS1D01G403500	Chaperone protein dnaJ	0	0	0	0	0	0	78369000	82568000	101060000	0	51148000	0	97870000	82134000	66615000	0	0	0	0	0	0		TraesCS1D01G403500	467935742	467938371	Chaperone protein dnaJ	0	0	8.73323e+07	1.70493e+07	8.22063e+07	0	0
TraesCS6D01G252300	Ornithine carbamoyltransferase	0	0	0	185140000	0	141860000	75842000	57128000	65928000	200060000	181770000	193560000	66202000	92425000	120920000	218200000	99420000	157120000	231870000	0	179390000		TraesCS6D01G252300	356593655	356596666	Ornithine carbamoyltransferase	0	109000000	6.62993e+07	1.91797e+08	9.31823e+07	1.58247e+08	1.37087e+08
TraesCS3A01G114400	NEFA-interacting nuclear protein NIP30, putative	0	0	0	0	0	0	72551000	63132000	0	0	0	0	0	0	0	0	0	0	0	0	0		TraesCS3A01G114400	81706898	81712876	NEFA-interacting nuclear protein NIP30, putative	0	0	4.52277e+07	0	0	0	0
TraesCS5B01G118400	Ribosomal protein L3	0	0	0	145280000	129200000	0	100990000	107260000	93929000	198310000	253770000	244880000	232590000	0	0	0	0	0	0	0	0		TraesCS5B01G118400	208726468	208728549	Ribosomal protein L3	0	9.14933e+07	1.00726e+08	232320000	77530000	0	0
TraesCS1D01G320300	NAD(P)H dehydrogenase (Quinone)	389200000	510470000	359340000	683320000	684580000	670370000	65883000	68769000	61712000	342660000	428440000	395340000	272660000	281810000	251180000	524590000	621920000	748810000	281550000	225200000	320710000		TraesCS1D01G320300	414301234	414304194	NAD(P)H dehydrogenase (Quinone)	419670000	6.79423e+08	6.54547e+07	3.88813e+08	268550000	6.31773e+08	275820000
TraesCS7D01G297400	Small nuclear ribonucleoprotein family protein	0	0	0	0	0	0	0	0	0	0	0	0	0	0	31616000	0	0	0	0	0	0		TraesCS7D01G297400	376063255	376068192	Small nuclear ribonucleoprotein family protein	0	0	0	0	1.05387e+07	0	0
TraesCS4B01G307700	60 kDa chaperonin	0	0	0	0	0	0	81695000	88752000	84589000	0	0	0	0	44532000	0	0	0	0	0	0	0		TraesCS4B01G307700	597970171	597974800	60 kDa chaperonin	0	0	85012000	0	14844000	0	0
TraesCS2D01G555000	Anamorsin homolog	0	0	0	0	0	0	56895000	74813000	102280000	0	0	0	78557000	0	0	0	109470000	0	0	0	0		TraesCS2D01G555000	629207542	629211040	Anamorsin homolog	0	0	77996000	0	2.61857e+07	36490000	0
TraesCS4A01G067700	Filament-plant-like protein	0	0	0	0	0	0	0	0	0	0	0	0	0	0	286570000	0	0	0	0	0	0		TraesCS4A01G067700	66142078	66147062	Filament-plant-like protein	0	0	0	0	9.55233e+07	0	0
TraesCS1A01G402400	Mitogen-activated protein kinase	0	0	0	0	65343000	0	0	0	0	0	0	0	0	0	0	0	0	0	0	0	0		TraesCS1A01G402400	566010065	566015624	Mitogen-activated protein kinase	0	21781000	0	0	0	0	0
TraesCS1D01G260900	Guanosine nucleotide diphosphate dissociation inhibitor	0	0	0	123640000	161560000	76356000	94660000	110790000	109940000	89110000	90083000	92394000	0	0	0	0	0	0	0	0	0		TraesCS1D01G260900	355164801	355169948	Guanosine nucleotide diphosphate dissociation inhibitor	0	1.20519e+08	105130000	90529000	0	0	0
TraesCS3D01G543800	Serine/threonine-protein kinase ATM	0	0	0	0	0	0	84099000	68112000	52585000	0	0	0	0	0	0	0	0	0	0	0	0		TraesCS3D01G543800	613732672	613737768	Serine/threonine-protein kinase ATM	0	0	6.82653e+07	0	0	0	0
TraesCS7D01G368300	Ras-related protein, expressed	0	0	0	126430000	109050000	93689000	78099000	83214000	101990000	103040000	137520000	82930000	237660000	257050000	239370000	113510000	176410000	78463000	0	0	67631000		TraesCS7D01G368300	477072290	477075064	Ras-related protein, expressed	0	109723000	8.77677e+07	107830000	2.44693e+08	1.22794e+08	2.25437e+07
TraesCS4A01G134000	Eukaryotic translation initiation factor 2 beta subunit, putative, expressed	62230000	61337000	49881000	0	0	0	0	0	0	0	0	0	180160000	171570000	142020000	0	0	86702000	0	202120000	0		TraesCS4A01G134000	182123894	182128175	Eukaryotic translation initiation factor 2 beta subunit, putative, expressed	57816000	0	0	0	1.64583e+08	2.89007e+07	6.73733e+07
TraesCS1D01G078500	Nitrogen regulatory protein P-II-like protein	42166000	0	0	58221000	0	0	0	0	0	57682000	59895000	56087000	0	0	74305000	0	0	0	56022000	0	0		TraesCS1D01G078500	60284901	60287762	Nitrogen regulatory protein P-II-like protein	1.40553e+07	19407000	0	57888000	2.47683e+07	0	18674000
TraesCS7D01G243500	60S ribosomal protein L31	0	0	0	136410000	90902000	0	81386000	96205000	130210000	156070000	186530000	213810000	0	0	0	0	0	0	0	0	0		TraesCS7D01G243500	209823888	209825300	60S ribosomal protein L31	0	7.57707e+07	1.026e+08	185470000	0	0	0
TraesCS5A01G279500	Peptidylprolyl isomerase	0	0	0	0	0	27926000	0	0	0	0	0	0	0	0	0	0	0	0	0	0	0		TraesCS5A01G279500	488409121	488411146	Peptidylprolyl isomerase	0	9.30867e+06	0	0	0	0	0
TraesCS5D01G545200	Ankyrin repeat domain protein, putative	0	0	0	64827000	0	0	80054000	72414000	55212000	0	0	0	0	0	0	0	0	0	0	0	0		TraesCS5D01G545200	554474675	554476373	Ankyrin repeat domain protein, putative	0	21609000	6.92267e+07	0	0	0	0
TraesCS1A01G420300	Kinase-related protein DUF1296	0	0	0	13009000	0	0	0	0	0	0	0	0	0	0	0	0	0	0	0	0	0		TraesCS1A01G420300	576778128	576784054	Kinase-related protein DUF1296	0	4.33633e+06	0	0	0	0	0
TraesCS3D01G352400	70 kDa heat shock protein	0	0	0	0	0	0	88232000	106720000	110960000	0	0	0	0	0	0	0	0	0	0	0	0		TraesCS3D01G352400	463189892	463192601	70 kDa heat shock protein	0	0	1.01971e+08	0	0	0	0
TraesCS1B01G352400	ATP-dependent chaperone ClpB	0	0	0	0	54200000	0	94460000	94844000	150550000	0	0	0	77048000	65500000	190630000	0	0	0	0	0	0		TraesCS1B01G352400	583207824	583210883	ATP-dependent chaperone ClpB	0	1.80667e+07	1.13285e+08	0	1.11059e+08	0	0
TraesCS5B01G088500	Pathogenesis-related thaumatin family protein	0	0	0	272660000	0	0	0	0	0	0	0	0	0	0	0	0	0	0	0	0	0		TraesCS5B01G088500	113805093	113805782	Pathogenesis-related thaumatin family protein	0	9.08867e+07	0	0	0	0	0
TraesCS3D01G114700	Heat-shock protein, putative	0	0	0	0	0	0	0	0	155740000	0	0	0	0	0	0	0	0	0	0	0	0		TraesCS3D01G114700	68170275	68170763	Heat-shock protein, putative	0	0	5.19133e+07	0	0	0	0
TraesCS7A01G268600	Reticulocyte-binding protein 2 a	0	0	0	0	0	0	69629000	68971000	82001000	0	0	56615000	86386000	68155000	0	0	0	0	0	0	0		TraesCS7A01G268600	271816410	271822944	Reticulocyte-binding protein 2 a	0	0	7.35337e+07	1.88717e+07	5.15137e+07	0	0
TraesCS7D01G289300	Glutaredoxin family protein	0	116650000	0	0	0	0	78255000	82360000	0	0	0	0	76374000	0	0	0	0	0	0	0	0		TraesCS7D01G289300	330808624	330840568	Glutaredoxin family protein	3.88833e+07	0	5.35383e+07	0	25458000	0	0
TraesCS6D01G356600	Aspartic proteinase	0	0	0	0	0	0	0	0	0	0	0	0	293330000	178000000	523760000	3185100000	1742700000	2029500000	2827600000	4353700000	3285400000		TraesCS6D01G356600	450689372	450695929	Aspartic proteinase	0	0	0	0	3.31697e+08	2319100000	3488900000
TraesCS4D01G062500	Pathogenesis-related protein 1	0	0	0	85047000	0	124800000	110730000	0	0	192770000	182820000	151520000	113040000	136880000	88986000	0	0	0	0	0	0		TraesCS4D01G062500	38344641	38345192	Pathogenesis-related protein 1	0	69949000	36910000	1.75703e+08	1.12969e+08	0	0
TraesCS4A01G320500	Outer envelope pore protein 24B, chloroplastic	0	0	0	0	0	0	78457000	86280000	95154000	42199000	0	0	92901000	72693000	82037000	0	100950000	0	0	0	0		TraesCS4A01G320500	608983186	608987723	Outer envelope pore protein 24B, chloroplastic	0	0	8.66303e+07	1.40663e+07	8.25437e+07	33650000	0
TraesCS5A01G454600	ATP dependent RNA helicase	0	0	0	30772000	0	0	91978000	126530000	139020000	0	0	0	67203000	71460000	104610000	0	0	0	0	0	0		TraesCS5A01G454600	635504738	635508435	ATP dependent RNA helicase	0	1.02573e+07	119176000	0	81091000	0	0
TraesCS7D01G015500	Protein CWC15 like	0	0	0	0	0	0	90645000	71693000	53817000	0	0	0	0	0	0	0	0	0	0	0	0		TraesCS7D01G015500	6769044	6772446	Protein CWC15 like	0	0	7.20517e+07	0	0	0	0
TraesCS7B01G030800	Proteasome subunit alpha type	0	0	0	0	0	0	78146000	60093000	0	0	0	0	0	0	0	0	0	0	0	0	0		TraesCS7B01G030800	29307935	29308687	Proteasome subunit alpha type	0	0	4.60797e+07	0	0	0	0
TraesCS6B01G064200	Protein canopy	0	0	0	0	0	0	78186000	56551000	46103000	0	0	0	52559000	49387000	0	0	69788000	0	0	0	0		TraesCS6B01G064200	42497426	42500365	Protein canopy	0	0	60280000	0	33982000	2.32627e+07	0
TraesCS6B01G281200	Ubiquitin carboxyl-terminal hydrolase	0	0	0	0	0	0	85366000	82758000	79115000	0	0	0	0	0	0	0	0	0	0	0	0		TraesCS6B01G281200	507470117	507477682	Ubiquitin carboxyl-terminal hydrolase	0	0	82413000	0	0	0	0
TraesCS1D01G336300	Proline iminopeptidase	0	0	0	196640000	111320000	124050000	76753000	58170000	76802000	84128000	0	101600000	43905000	41196000	65481000	0	0	0	0	0	0		TraesCS1D01G336300	426416041	426420202	Proline iminopeptidase	0	1.44003e+08	70575000	6.19093e+07	50194000	0	0
TraesCS2D01G326900	Aldehyde dehydrogenase	0	0	0	213370000	237600000	223590000	88097000	72773000	67638000	268090000	258200000	365250000	187710000	212040000	228240000	126380000	187790000	0	94547000	96875000	0		TraesCS2D01G326900	420175091	420179914	Aldehyde dehydrogenase	0	2.24853e+08	7.61693e+07	297180000	209330000	1.04723e+08	6.38073e+07
TraesCS6B01G228900	Prohibitin	0	0	0	53176000	0	0	66949000	73929000	74668000	126240000	83049000	79454000	112560000	107230000	96405000	0	109060000	78259000	0	0	0		TraesCS6B01G228900	364901722	364902570	Prohibitin	0	1.77253e+07	7.18487e+07	9.62477e+07	1.05398e+08	6.24397e+07	0
TraesCS3A01G129200	Alba DNA/RNA-binding protein	0	0	0	0	85063000	0	77394000	69809000	67631000	0	0	0	0	0	0	0	0	0	0	0	0		TraesCS3A01G129200	106657577	106659481	Alba DNA/RNA-binding protein	0	2.83543e+07	7.16113e+07	0	0	0	0
TraesCS3A01G128600	NADH-cytochrome b5 reductase	40408000	0	38029000	293490000	371530000	349870000	112240000	120430000	161530000	691210000	524110000	799910000	561280000	620530000	452610000	201280000	367720000	418690000	148870000	297190000	231420000		TraesCS3A01G128600	106303547	106307910	NADH-cytochrome b5 reductase	2.61457e+07	3.38297e+08	131400000	6.71743e+08	5.44807e+08	329230000	2.25827e+08
TraesCS1D01G246200	Coatomer subunit delta	0	0	0	125910000	0	137260000	92588000	85656000	119710000	101230000	118020000	132490000	332230000	284600000	283830000	180140000	247740000	0	0	0	0		TraesCS1D01G246200	338872007	338876581	Coatomer subunit delta	0	8.77233e+07	99318000	1.17247e+08	300220000	1.42627e+08	0
TraesCS7A01G284700	Activator of 90 kDa heat shock ATPase-like protein	0	0	0	0	0	0	72505000	90543000	97505000	0	0	0	59537000	63786000	81661000	0	0	0	0	0	0		TraesCS7A01G284700	324923899	324926230	Activator of 90 kDa heat shock ATPase-like protein	0	0	86851000	0	68328000	0	0
TraesCS6A01G219000	Arginine/serine-rich splicing factor, putative	0	0	0	0	0	0	0	0	0	0	0	21737000	0	0	0	0	0	0	0	0	0		TraesCS6A01G219000	405448141	405451604	Arginine/serine-rich splicing factor, putative	0	0	0	7.24567e+06	0	0	0
TraesCS3D01G299000	tRNA (guanine-N(1)-)-methyltransferase	0	0	0	0	0	0	75617000	80088000	78714000	0	0	0	0	0	0	0	0	0	0	0	0		TraesCS3D01G299000	414163900	414164428	tRNA (guanine-N(1)-)-methyltransferase	0	0	7.81397e+07	0	0	0	0
TraesCSU01G080700	26S protease regulatory subunit	0	0	0	0	0	0	48517000	55307000	61227000	0	0	0	119860000	0	106370000	0	0	0	0	0	0		TraesCSU01G080700	74549208	74553134	26S protease regulatory subunit	0	0	55017000	0	75410000	0	0
TraesCS5D01G192400	Protein SAWADEE HOMEODOMAIN-like protein 2	0	0	0	0	0	0	76077000	104120000	82826000	0	0	0	0	0	0	0	0	0	0	0	0		TraesCS5D01G192400	295575052	295579021	Protein SAWADEE HOMEODOMAIN-like protein 2	0	0	8.76743e+07	0	0	0	0
TraesCS7D01G313100	Calmodulin	0	0	0	0	0	33090000	0	0	0	0	0	0	0	0	0	0	0	0	0	0	0		TraesCS7D01G313100	396981537	396981983	Calmodulin	0	11030000	0	0	0	0	0
TraesCS2B01G260500	Thioredoxin	0	0	0	0	0	0	62293000	72410000	76993000	0	0	0	0	0	0	0	0	0	0	0	0		TraesCS2B01G260500	329138157	329138524	Thioredoxin	0	0	7.05653e+07	0	0	0	0
TraesCS2A01G336500	Anthranilate synthase	0	0	0	0	0	0	96233000	115730000	132230000	0	0	0	0	0	0	0	0	0	0	0	0		TraesCS2A01G336500	570189543	570192199	Anthranilate synthase	0	0	114731000	0	0	0	0
TraesCS3D01G106700	Translation machinery-associated protein 22	0	0	0	0	0	0	74021000	66266000	0	0	0	0	0	0	0	0	0	0	0	0	0		TraesCS3D01G106700	58755047	58756964	Translation machinery-associated protein 22	0	0	4.67623e+07	0	0	0	0
TraesCS2B01G296700	Eukaryotic translation initiation factor 3 subunit H	0	0	0	0	0	0	113820000	177500000	159620000	0	0	0	0	0	0	0	0	0	0	0	0		TraesCS2B01G296700	415054113	415059651	Eukaryotic translation initiation factor 3 subunit H	0	0	1.50313e+08	0	0	0	0
TraesCS5D01G130500	SAP domain containing protein, expressed	0	0	0	0	0	0	0	47542000	38384000	0	0	0	0	0	0	0	0	0	0	0	0		TraesCS5D01G130500	206591795	206603126	SAP domain containing protein, expressed	0	0	28642000	0	0	0	0
TraesCS2D01G313000	Peptidylprolyl isomerase	0	0	0	60756000	0	49733000	57915000	102270000	74490000	0	0	0	0	0	0	0	0	0	0	0	0		TraesCS2D01G313000	402710078	402713040	Peptidylprolyl isomerase	0	3.68297e+07	78225000	0	0	0	0
TraesCS4D01G011300	CCR4-NOT transcription complex subunit 3	0	0	0	0	0	0	81033000	72835000	77879000	0	0	0	0	0	0	0	0	0	0	0	0		TraesCS4D01G011300	5550023	5558349	CCR4-NOT transcription complex subunit 3	0	0	77249000	0	0	0	0
TraesCS3D01G344700	BAG family molecular chaperone regulator	0	0	0	0	0	0	55132000	44961000	0	0	0	0	0	0	0	0	0	0	0	0	0		TraesCS3D01G344700	456593209	456596272	BAG family molecular chaperone regulator	0	0	3.33643e+07	0	0	0	0
TraesCS2A01G009400	Arginine/serine-rich splicing factor, putative	0	0	0	0	0	0	74206000	0	87116000	0	0	0	0	0	0	0	0	0	0	0	0		TraesCS2A01G009400	3797474	3800866	Arginine/serine-rich splicing factor, putative	0	0	53774000	0	0	0	0
TraesCS4B01G144200	Translationally controlled tumor protein	0	82336000	0	68439000	0	0	74792000	102870000	142990000	0	82649000	71878000	97421000	94263000	113020000	122480000	133320000	87605000	0	94737000	84962000		TraesCS4B01G144200	193523940	193525880	Translationally controlled tumor protein	2.74453e+07	22813000	106884000	51509000	101568000	1.14468e+08	5.98997e+07
TraesCS4D01G104900	Methylthioribose-1-phosphate isomerase	0	0	0	0	0	0	71927000	85276000	99442000	0	104220000	76605000	132500000	120860000	0	0	0	0	0	0	0		TraesCS4D01G104900	83134259	83138441	Methylthioribose-1-phosphate isomerase	0	0	8.55483e+07	60275000	8.44533e+07	0	0
TraesCS4D01G098500	TOM1-like protein 2	0	0	0	0	0	0	82256000	62768000	61012000	0	0	0	64066000	0	0	0	0	48613000	0	0	0		TraesCS4D01G098500	75264495	75272288	TOM1-like protein 2	0	0	6.86787e+07	0	2.13553e+07	1.62043e+07	0
TraesCS3A01G428400	RNA-binding protein	0	0	0	0	0	0	61181000	60415000	90160000	0	0	0	0	0	0	0	0	0	0	0	0		TraesCS3A01G428400	671725537	671727016	RNA-binding protein	0	0	7.05853e+07	0	0	0	0
TraesCS4D01G159800	Acyl carrier protein	0	137440000	97170000	198160000	169620000	215700000	0	0	152930000	0	0	0	192190000	152420000	0	0	0	0	128570000	0	0		TraesCS4D01G159800	231205704	231213251	Acyl carrier protein	7.82033e+07	1.94493e+08	5.09767e+07	0	114870000	0	4.28567e+07
TraesCS7A01G220500	Serine/threonine-protein phosphatase 4 regulatory subunit 2	0	0	0	0	0	0	74575000	78371000	72612000	0	0	0	0	0	0	0	0	0	0	0	0		TraesCS7A01G220500	189003321	189008817	Serine/threonine-protein phosphatase 4 regulatory subunit 2	0	0	75186000	0	0	0	0
TraesCS2D01G396400	Subtilisin-like protease	0	0	0	61875000	0	0	114990000	98921000	51175000	149780000	181050000	245140000	610030000	547380000	322450000	0	184990000	139810000	0	0	0		TraesCS2D01G396400	507749405	507751738	Subtilisin-like protease	0	20625000	88362000	191990000	4.93287e+08	1.08267e+08	0
TraesCS7D01G412200	ATP-dependent RNA helicase	0	0	0	0	0	70332000	0	0	0	0	0	0	0	0	0	0	0	0	0	0	0		TraesCS7D01G412200	530679232	530680937	ATP-dependent RNA helicase	0	23444000	0	0	0	0	0
TraesCS4D01G038300	Eukaryotic peptide chain release factor subunit 1-1	0	0	0	32139000	0	0	70557000	94758000	94913000	0	0	0	0	0	0	0	0	0	0	0	0		TraesCS4D01G038300	16542922	16544235	Eukaryotic peptide chain release factor subunit 1-1	0	10713000	8.67427e+07	0	0	0	0
TraesCS2D01G220000	Isopentenyl-diphosphate delta-isomerase	0	0	0	58384000	66167000	0	51569000	69305000	69549000	0	0	0	0	0	0	0	0	0	0	0	0		TraesCS2D01G220000	187126556	187130105	Isopentenyl-diphosphate delta-isomerase	0	41517000	6.34743e+07	0	0	0	0
TraesCS6A01G097800	Proteasome subunit alpha type	0	0	0	31724000	0	0	0	0	0	0	0	0	0	0	0	0	0	0	0	0	0		TraesCS6A01G097800	65063697	65066590	Proteasome subunit alpha type	0	1.05747e+07	0	0	0	0	0
TraesCS5A01G024500	N-carbamoylputrescine amidase	0	0	0	159700000	135100000	163250000	82446000	68849000	56717000	77336000	81595000	79959000	0	0	0	0	158190000	0	0	0	0		TraesCS5A01G024500	19223415	19227300	N-carbamoylputrescine amidase	0	1.52683e+08	6.93373e+07	79630000	0	52730000	0
TraesCS3B01G215400	Cysteine proteinase inhibitor	0	0	0	0	0	0	0	0	0	0	0	43897000	0	0	0	0	0	0	0	0	0		TraesCS3B01G215400	256357440	256359916	Cysteine proteinase inhibitor	0	0	0	1.46323e+07	0	0	0
TraesCS7D01G319100	Alcohol dehydrogenase	0	0	0	0	0	0	0	0	0	0	0	0	0	0	17744000	0	0	0	0	0	0		TraesCS7D01G319100	407849701	407852272	Alcohol dehydrogenase	0	0	0	0	5.91467e+06	0	0
TraesCS7D01G191300	Pro-resilin	0	0	0	0	0	0	0	0	0	158360000	0	0	223280000	198400000	198720000	0	0	0	0	0	0		TraesCS7D01G191300	146626044	146628463	Pro-resilin	0	0	0	5.27867e+07	206800000	0	0
TraesCS2D01G484000	Xyloglucan endotransglucosylase/hydrolase	0	0	0	55830000	0	0	0	0	0	0	0	0	0	0	0	0	0	0	0	0	0		TraesCS2D01G484000	585431760	585433320	Xyloglucan endotransglucosylase/hydrolase	0	18610000	0	0	0	0	0
TraesCS2B01G197200	50S ribosomal protein L15	0	0	0	0	0	0	0	0	94400000	0	0	0	0	0	0	0	0	0	0	0	0		TraesCS2B01G197200	175060227	175060664	50S ribosomal protein L15	0	0	3.14667e+07	0	0	0	0
TraesCS2D01G258500	Nuclear autoantigenic sperm protein	0	0	0	0	0	0	75357000	108450000	137260000	0	0	0	0	0	0	0	0	0	0	0	0		TraesCS2D01G258500	314353334	314357504	Nuclear autoantigenic sperm protein	0	0	1.07022e+08	0	0	0	0
TraesCS1B01G238000	Ran-binding protein 1 domain-containing	0	0	0	0	0	37040000	0	0	0	0	0	0	0	0	0	0	0	0	0	0	0		TraesCS1B01G238000	426071589	426072953	Ran-binding protein 1 domain-containing	0	1.23467e+07	0	0	0	0	0
TraesCS7D01G323600	RNA-binding protein	0	0	0	0	0	0	70101000	78730000	76898000	0	0	0	0	0	0	0	0	0	0	0	0		TraesCS7D01G323600	413247008	413248287	RNA-binding protein	0	0	75243000	0	0	0	0
TraesCS5D01G529700	Late embryogenesis abundant protein Lea14	0	0	0	0	0	75477000	0	0	0	0	0	0	0	0	0	0	0	0	0	0	0		TraesCS5D01G529700	546084969	546087108	Late embryogenesis abundant protein Lea14	0	25159000	0	0	0	0	0
TraesCS1D01G365800	60 kDa chaperonin	0	0	0	0	0	0	0	87382000	84252000	0	0	0	0	0	0	0	0	0	0	0	0		TraesCS1D01G365800	446273997	446278995	60 kDa chaperonin	0	0	5.72113e+07	0	0	0	0
TraesCS3A01G305400	Aspartate aminotransferase	0	0	0	0	0	0	69090000	48784000	0	0	0	0	0	0	0	0	0	0	0	0	0		TraesCS3A01G305400	541257235	541260780	Aspartate aminotransferase	0	0	3.92913e+07	0	0	0	0
TraesCS2B01G381600	Glutaredoxin	0	0	0	71293000	0	0	95680000	79758000	69363000	0	0	0	65317000	65343000	61156000	229530000	148020000	135480000	222500000	0	146970000		TraesCS2B01G381600	545268298	545270387	Glutaredoxin	0	2.37643e+07	8.16003e+07	0	6.39387e+07	171010000	1.23157e+08
TraesCS7D01G027100	RNA-binding protein 8A	0	0	0	70784000	0	0	83830000	76203000	97356000	0	0	0	0	0	0	0	0	0	0	0	0		TraesCS7D01G027100	13294819	13298079	RNA-binding protein 8A	0	2.35947e+07	8.57963e+07	0	0	0	0
TraesCS3D01G156500	Cold induced protein	732110000	861800000	656720000	703970000	503320000	626210000	101890000	85191000	81385000	106220000	0	0	307590000	417490000	339290000	297170000	0	335600000	319270000	0	391010000		TraesCS3D01G156500	123908792	123909268	Cold induced protein	750210000	6.11167e+08	8.94887e+07	3.54067e+07	354790000	2.10923e+08	236760000
TraesCS4D01G319600	Bifunctional inhibitor/lipid-transfer protein/seed storage 2S albumin superfamily protein	0	0	0	0	0	42305000	0	0	0	0	0	0	0	0	0	0	0	0	0	0	0		TraesCS4D01G319600	483179528	483179791	Bifunctional inhibitor/lipid-transfer protein/seed storage 2S albumin superfamily protein	0	1.41017e+07	0	0	0	0	0
TraesCS3D01G292300	Nucleic acid-binding, OB-fold-like protein	0	0	0	112920000	85185000	97338000	0	0	150390000	0	0	0	0	0	0	0	0	0	0	0	0		TraesCS3D01G292300	402492800	402494152	Nucleic acid-binding, OB-fold-like protein	0	98481000	50130000	0	0	0	0
TraesCS5D01G234600	Zinc-finger homeodomain 1	0	0	0	0	0	0	56222000	52364000	39235000	0	0	0	0	0	0	0	0	0	0	0	0		TraesCS5D01G234600	342174499	342175963	Zinc-finger homeodomain 1	0	0	4.92737e+07	0	0	0	0
TraesCS7A01G255700	Auxin-induced in root cultures protein 12	0	0	0	0	0	188950000	0	0	0	0	0	0	0	0	0	0	0	0	0	0	0		TraesCS7A01G255700	243694600	243695388	Auxin-induced in root cultures protein 12	0	6.29833e+07	0	0	0	0	0
TraesCS3D01G529500	Cytochrome b5	164970000	155390000	109240000	283770000	309030000	267620000	97585000	131630000	167250000	406220000	497140000	382490000	856160000	1029400000	889160000	279940000	444160000	444280000	412190000	357190000	560480000		TraesCS3D01G529500	606896297	606898122	Cytochrome b5	143200000	2.86807e+08	132155000	4.28617e+08	9.24907e+08	389460000	4.43287e+08
TraesCS3A01G538200	Serine/threonine-protein kinase ATM	0	0	0	0	0	0	61354000	58820000	47386000	0	0	0	53534000	0	0	0	0	0	0	0	0		TraesCS3A01G538200	749402236	749407134	Serine/threonine-protein kinase ATM	0	0	5.58533e+07	0	1.78447e+07	0	0
TraesCS2D01G304100	Peroxidase	0	0	0	119530000	71906000	0	87515000	69221000	63185000	0	0	0	66595000	0	0	0	0	0	0	0	0		TraesCS2D01G304100	388830859	388835836	Peroxidase	0	63812000	73307000	0	2.21983e+07	0	0
TraesCS4D01G231400	Purple acid phosphatase	0	0	0	73464000	0	58096000	71529000	59891000	36559000	0	0	47365000	0	0	62117000	0	77191000	99853000	109790000	0	84411000		TraesCS4D01G231400	391037725	391039718	Purple acid phosphatase	0	4.38533e+07	55993000	1.57883e+07	2.07057e+07	5.90147e+07	6.47337e+07
TraesCS2D01G281200	RNA binding protein	0	0	0	0	0	0	51542000	54254000	64215000	0	0	0	0	0	0	0	0	0	0	0	0		TraesCS2D01G281200	354319674	354321923	RNA binding protein	0	0	5.66703e+07	0	0	0	0
TraesCS4D01G063700	50S ribosomal protein L7/L12	0	0	0	0	0	0	58821000	0	49911000	0	0	0	0	0	0	0	0	0	0	0	0		TraesCS4D01G063700	39361670	39362164	50S ribosomal protein L7/L12	0	0	36244000	0	0	0	0
TraesCS7D01G262500	Lipid transfer protein	369260000	251860000	224420000	0	0	0	0	0	0	0	0	93656000	351910000	0	223340000	0	0	0	247130000	0	327640000		TraesCS7D01G262500	241176510	241179983	Lipid transfer protein	2.81847e+08	0	0	3.12187e+07	191750000	0	191590000
TraesCS1D01G012600	Defensin	0	0	0	21238000	0	0	0	0	0	0	0	0	0	0	0	0	0	0	0	0	0		TraesCS1D01G012600	6548109	6548453	Defensin	0	7.07933e+06	0	0	0	0	0
TraesCS2D01G157000	tRNA pseudouridine synthase B	0	0	0	0	0	30412000	0	0	0	0	0	0	0	0	0	0	0	0	0	0	0		TraesCS2D01G157000	100311372	100313042	tRNA pseudouridine synthase B	0	1.01373e+07	0	0	0	0	0
TraesCS2A01G549200	UBX domain-containing protein	0	0	0	0	0	0	66078000	80150000	82788000	0	0	0	0	0	0	0	0	0	0	0	0		TraesCS2A01G549200	756803598	756808835	UBX domain-containing protein	0	0	7.63387e+07	0	0	0	0
TraesCS4D01G085300	PHD finger alfin-like protein	0	0	0	0	0	0	67355000	77725000	65318000	0	0	0	0	0	0	0	0	0	0	0	0		TraesCS4D01G085300	60120017	60129089	PHD finger alfin-like protein	0	0	7.01327e+07	0	0	0	0
TraesCS3D01G331400	Lipid-transfer protein	0	0	0	0	0	0	64703000	59169000	0	0	0	0	0	0	0	0	0	0	0	0	0		TraesCS3D01G331400	443628606	443630276	Lipid-transfer protein	0	0	4.12907e+07	0	0	0	0
TraesCS5D01G308200	RNA polymerase II transcriptional coactivator	0	0	0	0	0	0	67436000	59750000	50698000	0	0	0	0	0	0	0	0	0	0	0	0		TraesCS5D01G308200	405154762	405157023	RNA polymerase II transcriptional coactivator	0	0	5.92947e+07	0	0	0	0
TraesCS5B01G387300	ATP sulfurylase (Sulfate adenylyltransferase)	0	0	0	49556000	0	0	71009000	73393000	92763000	0	50061000	51977000	0	0	0	0	0	0	0	0	0		TraesCS5B01G387300	566504765	566507809	ATP sulfurylase (Sulfate adenylyltransferase)	0	1.65187e+07	79055000	3.40127e+07	0	0	0
TraesCS7D01G278500	Ribosomal protein	0	0	0	141590000	0	0	0	0	0	116550000	141490000	175140000	0	0	234400000	0	0	0	0	0	0		TraesCS7D01G278500	268565988	268568250	Ribosomal protein	0	4.71967e+07	0	1.44393e+08	7.81333e+07	0	0
TraesCS3D01G494000	Orotate phosphoribosyltransferase, Orotidine-5'-phosphate decarboxylase	0	0	0	0	0	0	73680000	103890000	120610000	0	0	0	0	0	94944000	0	0	0	0	0	0		TraesCS3D01G494000	586951099	586954640	Orotate phosphoribosyltransferase, Orotidine-5'-phosphate decarboxylase	0	0	9.93933e+07	0	31648000	0	0
TraesCS7B01G269000	Cell division cycle and apoptosis regulator protein 1	0	0	0	0	0	0	68991000	0	51769000	0	0	0	0	0	0	0	0	0	0	0	0		TraesCS7B01G269000	492734681	492746659	Cell division cycle and apoptosis regulator protein 1	0	0	4.02533e+07	0	0	0	0
TraesCS6D01G177500	Gamma carbonic anhydrase mitochondrial-like	126810000	144790000	151260000	251930000	295320000	227960000	125360000	227080000	187870000	230120000	366820000	265630000	273850000	333820000	188340000	129630000	247910000	140340000	0	0	0		TraesCS6D01G177500	178848075	178858712	Gamma carbonic anhydrase mitochondrial-like	1.40953e+08	2.58403e+08	1.80103e+08	2.87523e+08	2.65337e+08	1.72627e+08	0
TraesCS6D01G300300	1-(5-phosphoribosyl)-5-[(5-phosphoribosylamino)methylideneamino] imidazole-4-carboxamide isomerase	0	0	0	0	89921000	0	0	0	0	0	0	0	0	0	0	0	0	0	0	0	0		TraesCS6D01G300300	410115965	410117374	1-(5-phosphoribosyl)-5-[(5-phosphoribosylamino)methylideneamino] imidazole-4-carboxamide isomerase	0	2.99737e+07	0	0	0	0	0
TraesCS7D01G223000	Aconitate hydratase	0	0	0	0	0	46693000	0	0	0	0	0	0	0	0	0	0	0	0	0	0	0		TraesCS7D01G223000	184189716	184194946	Aconitate hydratase	0	1.55643e+07	0	0	0	0	0
TraesCS7D01G053000	RNA-binding family protein	0	0	0	0	0	0	65320000	0	0	0	0	0	0	0	0	0	0	0	0	0	0		TraesCS7D01G053000	27838053	27841521	RNA-binding family protein	0	0	2.17733e+07	0	0	0	0
TraesCS5D01G106200	Riboflavin synthase	0	0	0	0	0	29564000	0	0	0	0	0	0	0	0	0	0	0	0	0	0	0		TraesCS5D01G106200	119760852	119762030	Riboflavin synthase	0	9.85467e+06	0	0	0	0	0
TraesCS6D01G171800	Aminopeptidase	0	0	0	124100000	0	115530000	109280000	0	0	0	0	0	0	0	0	0	0	0	0	0	0		TraesCS6D01G171800	158112309	158120155	Aminopeptidase	0	7.98767e+07	3.64267e+07	0	0	0	0
TraesCS3D01G365600	Ribosomal protein	91752000	0	0	264050000	0	0	0	109030000	109650000	148030000	157640000	287240000	331480000	238460000	321170000	0	0	288170000	150230000	0	251800000		TraesCS3D01G365600	480117256	480119991	Ribosomal protein	30584000	8.80167e+07	7.28933e+07	1.97637e+08	2.97037e+08	9.60567e+07	134010000
TraesCS5D01G180200	Very-long-chain 3-oxoacyl-CoA reductase	0	0	0	0	0	0	64957000	0	0	0	0	0	0	0	0	0	0	0	0	0	0		TraesCS5D01G180200	280390513	280392573	Very-long-chain 3-oxoacyl-CoA reductase	0	0	2.16523e+07	0	0	0	0
TraesCS6D01G148700	Phosphoglycerate kinase	0	0	0	0	0	60255000	0	0	0	0	0	0	0	0	0	0	0	0	0	0	0		TraesCS6D01G148700	122253755	122256620	Phosphoglycerate kinase	0	20085000	0	0	0	0	0
TraesCS3B01G363500	Tubulin beta chain	0	0	0	0	0	0	0	0	48843000	0	0	0	0	0	0	0	0	0	0	0	0		TraesCS3B01G363500	575256251	575258149	Tubulin beta chain	0	0	16281000	0	0	0	0
TraesCS6B01G020900	Ubiquitin family protein	0	0	0	0	0	0	46781000	45368000	46168000	0	0	0	0	0	0	0	0	0	0	0	0		TraesCS6B01G020900	12666287	12673728	Ubiquitin family protein	0	0	4.61057e+07	0	0	0	0
TraesCS6D01G097400	Activator of 90 kDa heat shock protein ATPase	0	0	0	0	0	0	72376000	81994000	103070000	0	0	0	0	0	0	0	0	0	0	0	0		TraesCS6D01G097400	61141650	61143727	Activator of 90 kDa heat shock protein ATPase	0	0	8.58133e+07	0	0	0	0
TraesCS2A01G169800	Elongation factor 1-beta	0	0	0	0	14387000	0	0	0	0	0	0	0	0	0	0	0	0	0	0	0	0		TraesCS2A01G169800	125128961	125130517	Elongation factor 1-beta	0	4.79567e+06	0	0	0	0	0
TraesCS5D01G201800	Eukaryotic translation initiation factor 3 subunit I	0	0	0	0	0	0	81792000	80102000	71417000	81656000	0	101060000	88407000	0	0	0	0	0	0	0	0		TraesCS5D01G201800	306184083	306189149	Eukaryotic translation initiation factor 3 subunit I	0	0	7.77703e+07	6.09053e+07	29469000	0	0
TraesCS6D01G106700	DNA-binding protein BIN4	0	0	0	0	0	0	64105000	0	0	0	0	0	0	0	0	0	0	0	0	0	0		TraesCS6D01G106700	69925657	69930705	DNA-binding protein BIN4	0	0	2.13683e+07	0	0	0	0
TraesCS2A01G325400	Eukaryotic translation initiation factor-like protein	0	0	0	0	27893000	0	0	0	0	0	0	0	0	0	0	0	0	0	0	0	0		TraesCS2A01G325400	555426122	555429987	Eukaryotic translation initiation factor-like protein	0	9.29767e+06	0	0	0	0	0
TraesCS7D01G101600	2,3,4,5-tetrahydropyridine-2,6-dicarboxylate N-acetyltransferase	0	0	0	126400000	94855000	91602000	73508000	82310000	83965000	0	98882000	0	126110000	90117000	59197000	0	0	0	0	0	0		TraesCS7D01G101600	60668056	60671670	2,3,4,5-tetrahydropyridine-2,6-dicarboxylate N-acetyltransferase	0	1.04286e+08	7.99277e+07	3.29607e+07	91808000	0	0
TraesCS2A01G559500	Tubulin-folding cofactor B	0	0	0	0	0	0	53603000	0	60380000	0	0	0	0	0	0	0	0	0	0	0	0		TraesCS2A01G559500	762313125	762315484	Tubulin-folding cofactor B	0	0	3.79943e+07	0	0	0	0
TraesCS4A01G120600	Glyceraldehyde-3-phosphate dehydrogenase	298770000	247940000	0	0	0	0	0	0	0	0	0	0	0	0	0	0	0	0	0	0	0		TraesCS4A01G120600	148757720	148758112	Glyceraldehyde-3-phosphate dehydrogenase	1.82237e+08	0	0	0	0	0	0
TraesCS2D01G278000	3-oxoacyl-reductase	0	0	0	0	0	0	52859000	61028000	64095000	0	0	61492000	77434000	68690000	89613000	0	0	0	0	0	0		TraesCS2D01G278000	348591916	348597284	3-oxoacyl-reductase	0	0	5.93273e+07	2.04973e+07	78579000	0	0
TraesCS5B01G449000	Histone H1	0	0	0	297500000	0	0	0	0	0	0	306360000	214220000	0	0	0	0	0	0	0	0	0		TraesCS5B01G449000	621397932	621398931	Histone H1	0	9.91667e+07	0	1.73527e+08	0	0	0
TraesCS4B01G359700	L-gulonolactone oxidase	0	0	0	0	100680000	0	0	0	0	0	0	0	0	0	0	0	0	0	0	0	0		TraesCS4B01G359700	650108046	650110084	L-gulonolactone oxidase	0	33560000	0	0	0	0	0
TraesCS2A01G406800	Coiled-coil domain-containing protein 124	0	0	0	55583000	0	0	74916000	64092000	46405000	0	0	0	0	0	0	0	0	0	0	0	66392000		TraesCS2A01G406800	662343562	662346141	Coiled-coil domain-containing protein 124	0	1.85277e+07	6.18043e+07	0	0	0	2.21307e+07
TraesCS3A01G500500	RNA binding protein	0	0	0	0	0	0	56717000	64343000	65306000	0	0	0	0	0	0	0	0	0	0	0	0		TraesCS3A01G500500	724870091	724875503	RNA binding protein	0	0	62122000	0	0	0	0
TraesCS2A01G443400	Translation initiation factor IF-2	0	0	0	0	0	0	58557000	53981000	33579000	0	0	0	0	0	0	0	0	0	0	0	0		TraesCS2A01G443400	693292070	693298554	Translation initiation factor IF-2	0	0	4.87057e+07	0	0	0	0
TraesCS1D01G287400	Serine/threonine-protein kinase ATM	0	0	0	0	0	0	60317000	53091000	47871000	0	0	0	0	0	0	0	0	0	0	0	0		TraesCS1D01G287400	385803197	385806997	Serine/threonine-protein kinase ATM	0	0	5.37597e+07	0	0	0	0
TraesCS4D01G104800	DAG protein, chloroplastic	0	0	0	0	0	0	0	0	56674000	0	0	0	0	0	0	0	0	0	0	0	0		TraesCS4D01G104800	82866467	82869941	DAG protein, chloroplastic	0	0	1.88913e+07	0	0	0	0
TraesCS4D01G155900	14-3-3 protein	0	0	0	75048000	51957000	72156000	59799000	85137000	119020000	31582000	0	0	83316000	87375000	0	0	0	0	0	0	0		TraesCS4D01G155900	209095409	209098102	14-3-3 protein	0	66387000	8.79853e+07	1.05273e+07	56897000	0	0
TraesCS7B01G031500	Ribonucleoside-diphosphate reductase	0	0	0	0	0	0	68043000	83869000	77621000	0	0	0	0	0	0	0	0	0	0	0	0		TraesCS7B01G031500	31808621	31813012	Ribonucleoside-diphosphate reductase	0	0	76511000	0	0	0	0
TraesCS7D01G510000	Charged multivesicular body protein 1	0	0	0	0	0	0	62334000	0	0	0	0	0	0	0	0	0	0	0	0	0	0		TraesCS7D01G510000	613127967	613128581	Charged multivesicular body protein 1	0	0	20778000	0	0	0	0
TraesCS5A01G331300	SKP1-like protein	0	0	0	0	0	0	53923000	53372000	107580000	0	0	0	0	0	0	0	0	0	0	0	0		TraesCS5A01G331300	540364231	540366947	SKP1-like protein	0	0	71625000	0	0	0	0
TraesCS5A01G497000	Calcium-binding EF hand protein	0	0	0	65052000	0	0	61352000	53283000	47931000	0	0	0	0	0	0	0	0	0	0	0	0		TraesCS5A01G497000	664483509	664489935	Calcium-binding EF hand protein	0	21684000	5.41887e+07	0	0	0	0
TraesCS3D01G251500	5'-nucleotidase SurE	0	0	0	0	0	0	73128000	58140000	60062000	0	0	0	0	0	0	0	0	0	0	0	0		TraesCS3D01G251500	352150045	352153459	5'-nucleotidase SurE	0	0	6.37767e+07	0	0	0	0
TraesCS2A01G162100	Alpha-ketoglutarate-dependent dioxygenase alkB-like protein 2	0	0	0	0	0	0	0	0	40556000	0	0	0	0	0	0	0	0	0	0	0	0		TraesCS2A01G162100	114568223	114571040	Alpha-ketoglutarate-dependent dioxygenase alkB-like protein 2	0	0	1.35187e+07	0	0	0	0
TraesCS2D01G388400	RNA binding protein, putative	0	0	0	0	0	0	61525000	78666000	80642000	0	0	0	0	0	0	0	0	0	0	0	0		TraesCS2D01G388400	494638752	494643153	RNA binding protein, putative	0	0	73611000	0	0	0	0
TraesCS6A01G238600	Hsp70-Hsp90 organizing protein 1	0	0	0	0	0	0	0	0	0	0	0	0	0	0	0	0	0	35370000	0	0	0		TraesCS6A01G238600	448225062	448230638	Hsp70-Hsp90 organizing protein 1	0	0	0	0	0	11790000	0
TraesCS5D01G104600	Nucleoside diphosphate kinase	2096800000	1682400000	1561900000	0	0	0	0	0	0	0	0	0	0	0	0	0	0	0	0	0	0		TraesCS5D01G104600	118455460	118460002	Nucleoside diphosphate kinase	1.78037e+09	0	0	0	0	0	0
TraesCS4A01G284100	NADH-ubiquinone oxidoreductase subunit	0	0	0	101320000	0	0	0	0	0	0	0	0	0	0	0	0	0	0	0	0	0		TraesCS4A01G284100	590900054	590900341	NADH-ubiquinone oxidoreductase subunit	0	3.37733e+07	0	0	0	0	0
TraesCS2D01G263000	50S ribosomal protein L13	0	0	0	139800000	109890000	67119000	80531000	57148000	65477000	376220000	381540000	499820000	238730000	104220000	89331000	117580000	0	181820000	0	300230000	0		TraesCS2D01G263000	320251504	320253849	50S ribosomal protein L13	0	105603000	6.77187e+07	4.19193e+08	1.44094e+08	99800000	1.00077e+08
TraesCS1D01G249100	Endo-1,3;1,4-beta-D-glucanase	45397000	74747000	61429000	79347000	63580000	0	67504000	64752000	66581000	0	0	0	95098000	103140000	114070000	61971000	103060000	66196000	0	0	0		TraesCS1D01G249100	342068825	342071328	Endo-1,3;1,4-beta-D-glucanase	6.05243e+07	4.76423e+07	66279000	0	1.04103e+08	7.70757e+07	0
TraesCS4D01G277400	Glutathione reductase	158020000	159380000	191180000	0	0	0	77360000	0	0	0	0	0	0	0	0	0	0	0	0	0	0		TraesCS4D01G277400	449725393	449729351	Glutathione reductase	1.69527e+08	0	2.57867e+07	0	0	0	0
TraesCS5B01G300800	Cysteine synthase	616100000	574690000	413900000	381310000	348780000	418130000	88931000	94088000	105990000	0	0	91473000	0	0	0	0	0	0	0	0	0		TraesCS5B01G300800	485903038	485906379	Cysteine synthase	5.34897e+08	382740000	9.63363e+07	30491000	0	0	0
TraesCS2D01G489900	Adenosylhomocysteinase	0	0	0	156680000	162940000	0	0	0	0	0	0	0	0	0	0	0	0	0	0	0	0		TraesCS2D01G489900	588790611	588793184	Adenosylhomocysteinase	0	106540000	0	0	0	0	0
TraesCS2A01G498600	Alpha-1,4-glucan-protein synthase [UDP-forming]	0	0	0	135260000	76359000	86068000	65497000	43831000	53002000	88264000	105390000	117860000	63777000	0	58736000	0	79587000	0	0	0	0		TraesCS2A01G498600	728757845	728758983	Alpha-1,4-glucan-protein synthase [UDP-forming]	0	99229000	54110000	103838000	4.08377e+07	26529000	0
TraesCS2D01G179400	PHD finger alfin-like protein	0	0	0	0	0	0	60013000	60427000	68502000	0	0	0	0	0	0	0	0	0	0	0	0		TraesCS2D01G179400	123213338	123218080	PHD finger alfin-like protein	0	0	6.29807e+07	0	0	0	0
TraesCS5A01G460900	RNA-binding protein	0	0	0	0	0	0	61812000	39535000	38036000	0	0	0	0	0	0	0	0	0	0	0	0		TraesCS5A01G460900	641154143	641158354	RNA-binding protein	0	0	46461000	0	0	0	0
TraesCS6B01G339400	Nuclear-pore anchor	0	0	0	52672000	0	0	0	63353000	0	0	0	0	0	0	0	0	0	0	0	0	0		TraesCS6B01G339400	599049689	599071393	Nuclear-pore anchor	0	1.75573e+07	2.11177e+07	0	0	0	0
TraesCS5A01G548400	Charged multivesicular body protein 3	0	0	0	0	0	0	59806000	0	0	0	0	0	0	0	0	0	0	0	0	0	0		TraesCS5A01G548400	702461692	702466062	Charged multivesicular body protein 3	0	0	1.99353e+07	0	0	0	0
TraesCS1D01G451800	Small nuclear ribonucleoprotein	0	0	0	91542000	0	0	76846000	83846000	130050000	78924000	100080000	63993000	0	0	0	0	0	0	0	0	0		TraesCS1D01G451800	493710714	493712430	Small nuclear ribonucleoprotein	0	30514000	96914000	80999000	0	0	0
TraesCS7D01G118200	Histone H3	0	0	0	164010000	0	101140000	59645000	143380000	219870000	0	0	0	0	0	0	0	0	0	0	0	0		TraesCS7D01G118200	73116587	73117201	Histone H3	0	8.83833e+07	140965000	0	0	0	0
TraesCS6B01G257900	Adenosine kinase-like protein	0	0	0	0	0	0	59273000	0	56364000	0	145260000	133590000	0	0	0	0	0	0	0	0	0		TraesCS6B01G257900	462157331	462162591	Adenosine kinase-like protein	0	0	3.85457e+07	92950000	0	0	0
TraesCS1B01G122000	Translocase of chloroplast 159, chloroplastic	304950000	305330000	182090000	0	0	0	0	0	0	0	0	0	0	0	0	0	0	0	0	0	0		TraesCS1B01G122000	145453097	145457756	Translocase of chloroplast 159, chloroplastic	2.64123e+08	0	0	0	0	0	0
TraesCS1D01G260000	Regulatory particle non-ATPase 13	0	0	0	0	0	0	80800000	80990000	97344000	0	0	0	0	0	0	0	0	0	0	0	0		TraesCS1D01G260000	354455568	354460225	Regulatory particle non-ATPase 13	0	0	86378000	0	0	0	0
TraesCS3B01G390500	Pathogenesis-related thaumatin-like protein	0	0	0	0	0	203080000	0	0	109230000	1191500000	1145800000	715400000	373850000	594370000	407470000	0	0	0	0	0	0		TraesCS3B01G390500	615632018	615632770	Pathogenesis-related thaumatin-like protein	0	6.76933e+07	36410000	1.01757e+09	4.58563e+08	0	0
TraesCSU01G119700	Arginine/serine-rich splicing factor	0	0	0	0	0	0	103110000	136190000	142960000	0	0	0	0	0	0	0	0	0	0	0	0		TraesCSU01G119700	102837655	102839837	Arginine/serine-rich splicing factor	0	0	127420000	0	0	0	0
TraesCS6D01G180100	60S ribosomal protein L6	0	0	0	101760000	0	0	103890000	108110000	115100000	75383000	0	98917000	130970000	0	0	147850000	0	159300000	0	0	0		TraesCS6D01G180100	198601725	198603325	60S ribosomal protein L6	0	33920000	1.09033e+08	58100000	4.36567e+07	1.02383e+08	0
TraesCS2B01G576100	Calreticulin-like protein	0	0	0	66447000	0	0	59343000	72558000	0	0	0	0	0	0	0	0	0	0	0	0	0		TraesCS2B01G576100	765069548	765073039	Calreticulin-like protein	0	22149000	43967000	0	0	0	0
TraesCS7B01G257500	3-hydroxyisobutyryl-CoA hydrolase-like protein	0	0	0	84658000	0	74166000	45423000	66937000	58966000	163020000	164670000	173050000	55242000	51936000	45648000	72198000	52498000	86615000	0	0	0		TraesCS7B01G257500	477812227	477819527	3-hydroxyisobutyryl-CoA hydrolase-like protein	0	5.29413e+07	5.71087e+07	1.66913e+08	50942000	70437000	0
TraesCS3A01G450700	Nuclear transcription factor Y protein	0	0	0	0	0	0	58879000	0	0	0	0	0	0	0	0	0	0	0	0	0	0		TraesCS3A01G450700	689353061	689356907	Nuclear transcription factor Y protein	0	0	1.96263e+07	0	0	0	0
TraesCS1D01G451300	ATP-dependent RNA helicase	0	0	0	36630000	49244000	0	48526000	60545000	64445000	0	0	0	0	0	0	0	0	0	0	0	0		TraesCS1D01G451300	493603142	493607834	ATP-dependent RNA helicase	0	2.86247e+07	5.78387e+07	0	0	0	0
TraesCS4B01G167200	Fumarate hydratase, class II	0	0	0	112070000	0	0	102460000	143750000	128260000	205330000	251870000	324340000	449790000	491080000	417040000	378930000	447430000	421600000	237810000	0	171580000		TraesCS4B01G167200	364039807	364047043	Fumarate hydratase, class II	0	3.73567e+07	1.24823e+08	2.60513e+08	4.52637e+08	4.15987e+08	1.36463e+08
TraesCS6B01G234000	40S ribosomal protein S24	0	0	0	65605000	0	0	66223000	80813000	0	0	135390000	137490000	0	0	0	0	0	0	0	0	0		TraesCS6B01G234000	392489403	392491117	40S ribosomal protein S24	0	2.18683e+07	49012000	90960000	0	0	0
TraesCS1D01G306800	60S ribosomal protein L30	0	0	0	256420000	232790000	138350000	0	126100000	0	328620000	323240000	314200000	111150000	0	0	0	0	0	0	0	73731000		TraesCS1D01G306800	403563263	403565244	60S ribosomal protein L30	0	2.09187e+08	4.20333e+07	322020000	37050000	0	24577000
TraesCS6A01G299200	Dihydroorotate dehydrogenase (Quinone)	0	0	0	210200000	218610000	0	88487000	104000000	127110000	258020000	326980000	348750000	385740000	409480000	337340000	0	241810000	158820000	0	0	222290000		TraesCS6A01G299200	532418157	532423155	Dihydroorotate dehydrogenase (Quinone)	0	1.42937e+08	1.06532e+08	311250000	377520000	1.33543e+08	7.40967e+07
TraesCS7D01G292800	60S ribosomal protein L13	0	0	0	27519000	0	0	60591000	78536000	45257000	40967000	0	40935000	44405000	0	0	0	0	0	0	0	0		TraesCS7D01G292800	361029751	361031516	60S ribosomal protein L13	0	9173000	6.14613e+07	2.73007e+07	1.48017e+07	0	0
TraesCS6A01G323400	Temperature-induced lipocalin	0	0	0	0	0	0	43979000	44212000	46504000	0	0	30123000	0	0	0	0	0	0	0	0	0		TraesCS6A01G323400	556887281	556887912	Temperature-induced lipocalin	0	0	4.48983e+07	10041000	0	0	0
TraesCS1D01G146500	Eukaryotic translation initiation factor 4E	0	0	0	57086000	0	0	57210000	91993000	109120000	0	0	0	0	0	0	0	0	0	0	0	0		TraesCS1D01G146500	202561741	202564850	Eukaryotic translation initiation factor 4E	0	1.90287e+07	8.61077e+07	0	0	0	0
TraesCS2D01G355200	Sister chromatid cohesion protein PDS5 B-B	0	0	0	73797000	0	0	0	0	0	134810000	134200000	95760000	0	0	0	0	0	0	0	0	0		TraesCS2D01G355200	457407376	457413366	Sister chromatid cohesion protein PDS5 B-B	0	24599000	0	121590000	0	0	0
TraesCS2A01G109600	Pectinesterase	0	0	0	0	0	0	38532000	35218000	33313000	83527000	0	0	0	0	0	0	0	0	0	0	0		TraesCS2A01G109600	61464890	61468922	Pectinesterase	0	0	3.56877e+07	2.78423e+07	0	0	0
TraesCS5D01G099500	Prefoldin subunit 3	0	0	0	43716000	0	0	52506000	86717000	105390000	0	0	0	0	0	0	0	0	0	0	0	0		TraesCS5D01G099500	111950993	111954278	Prefoldin subunit 3	0	14572000	8.15377e+07	0	0	0	0
TraesCS5A01G280900	Fasciclin-like arabinogalactan-protein-like	0	0	0	179970000	166550000	137300000	101930000	101220000	107980000	271650000	314560000	311050000	189800000	247300000	161600000	0	219710000	0	0	0	0		TraesCS5A01G280900	490036242	490039092	Fasciclin-like arabinogalactan-protein-like	0	1.61273e+08	103710000	2.99087e+08	1.99567e+08	7.32367e+07	0
TraesCS7A01G041600	Ozone-responsive stress-related protein	0	0	0	129050000	0	0	0	90263000	0	0	0	0	0	0	0	0	0	0	0	0	0		TraesCS7A01G041600	19318964	19319337	Ozone-responsive stress-related protein	0	4.30167e+07	3.00877e+07	0	0	0	0
TraesCS5D01G408000	Gibberellin-regulated protein 1	0	0	0	0	0	0	0	0	0	0	0	0	362520000	356990000	0	0	0	0	0	0	0		TraesCS5D01G408000	472745616	472746020	Gibberellin-regulated protein 1	0	0	0	0	2.39837e+08	0	0
TraesCS6A01G006400	60 kDa chaperonin	0	0	0	0	0	0	82865000	72257000	156840000	0	0	0	154570000	136060000	155720000	334240000	302670000	300030000	0	0	103580000		TraesCS6A01G006400	2398420	2402528	60 kDa chaperonin	0	0	1.03987e+08	0	1.48783e+08	3.12313e+08	3.45267e+07
TraesCS4D01G280500	Alba DNA/RNA-binding protein	0	0	0	0	0	0	0	0	0	0	0	0	134120000	143950000	99493000	0	0	0	0	0	0		TraesCS4D01G280500	451295949	451299677	Alba DNA/RNA-binding protein	0	0	0	0	1.25854e+08	0	0
TraesCS6D01G182200	U1 small nuclear ribonucleoprotein C	0	0	0	0	0	0	66328000	71855000	58539000	0	0	0	0	0	0	0	0	0	0	0	0		TraesCS6D01G182200	211440986	211445733	U1 small nuclear ribonucleoprotein C	0	0	65574000	0	0	0	0
TraesCS2D01G010700	Pyruvate dehydrogenase E1 component subunit alpha	170200000	147730000	135800000	187680000	196090000	137820000	71412000	102620000	77996000	736380000	659620000	698260000	170310000	203960000	151340000	0	94934000	28071000	0	0	0		TraesCS2D01G010700	5320843	5323986	Pyruvate dehydrogenase E1 component subunit alpha	1.51243e+08	1.73863e+08	8.40093e+07	6.98087e+08	1.75203e+08	4.10017e+07	0
TraesCS7D01G551700	4-hydroxy-4-methyl-2-oxoglutarate aldolase	0	0	0	0	0	63268000	0	0	0	0	0	0	0	0	0	0	0	0	0	0	0		TraesCS7D01G551700	634897788	634898294	4-hydroxy-4-methyl-2-oxoglutarate aldolase	0	2.10893e+07	0	0	0	0	0
TraesCS1D01G428100	50S ribosomal protein L15	0	0	0	0	0	0	53556000	48806000	32560000	0	0	0	0	0	0	0	0	0	0	0	0		TraesCS1D01G428100	480432551	480438375	50S ribosomal protein L15	0	0	44974000	0	0	0	0
TraesCS3B01G176500	Cx9C motif-containing protein 4, mitochondrial	0	0	0	0	0	0	59211000	50269000	39995000	0	0	0	0	0	0	0	0	0	0	0	0		TraesCS3B01G176500	179369581	179371322	Cx9C motif-containing protein 4, mitochondrial	0	0	49825000	0	0	0	0
TraesCS3B01G223300	RWD domain-containing protein 1	0	0	0	0	0	0	50524000	51512000	61151000	0	0	0	0	0	0	0	0	0	0	0	0		TraesCS3B01G223300	292020655	292023997	RWD domain-containing protein 1	0	0	5.43957e+07	0	0	0	0
TraesCS5B01G092900	5-methylthioadenosine/S-adenosylhomocysteine deaminase	0	0	0	0	0	0	34601000	21226000	24333000	0	0	0	0	0	0	0	0	40526000	0	0	0		TraesCS5B01G092900	121673504	121682527	5-methylthioadenosine/S-adenosylhomocysteine deaminase	0	0	26720000	0	0	1.35087e+07	0
TraesCS3B01G137100	MAR-binding filament-like protein 1	134030000	134420000	79761000	0	0	0	68856000	0	80252000	0	0	0	0	0	0	0	0	0	0	0	0		TraesCS3B01G137100	120615456	120619889	MAR-binding filament-like protein 1	1.1607e+08	0	4.97027e+07	0	0	0	0
TraesCS6A01G303800	ATP synthase delta-subunit	7902500000	7174600000	8291700000	3910600	0	0	55829000	51858000	56100000	0	11529000	0	534610000	540530000	144890000	300950000	613250000	355530000	0	0	131680000		TraesCS6A01G303800	536770033	536771614	ATP synthase delta-subunit	7789600000	1.30353e+06	5.45957e+07	3843000	4.06677e+08	4.23243e+08	4.38933e+07
TraesCS7B01G314900	Leucine-rich repeat protein kinase family protein	0	0	0	0	0	0	0	46227000	55852000	0	39841000	39680000	35956000	32180000	43738000	0	38697000	44085000	0	0	0		TraesCS7B01G314900	562407628	562409442	Leucine-rich repeat protein kinase family protein	0	0	3.40263e+07	26507000	3.72913e+07	27594000	0
TraesCS3D01G109500	Mitochondrial-processing peptidase subunit alpha	0	0	0	90171000	104970000	0	87129000	97499000	98280000	125520000	117370000	96191000	130630000	153220000	67959000	0	0	0	0	0	0		TraesCS3D01G109500	63354161	63358871	Mitochondrial-processing peptidase subunit alpha	0	65047000	9.43027e+07	113027000	1.1727e+08	0	0
TraesCSU01G116400	Chaperone DnaK	0	0	0	0	0	0	63511000	67379000	75845000	0	0	0	0	0	0	0	0	0	0	0	0		TraesCSU01G116400	100323369	100327948	Chaperone DnaK	0	0	6.89117e+07	0	0	0	0
TraesCS6B01G050200	Heterogeneous nuclear ribonucleoprotein, putative, expressed	0	0	0	0	0	0	0	0	94610000	0	0	0	0	0	0	0	0	0	0	0	0		TraesCS6B01G050200	29849260	29851504	Heterogeneous nuclear ribonucleoprotein, putative, expressed	0	0	3.15367e+07	0	0	0	0
TraesCS2D01G323500	Nucleosome assembly protein 1-like 1	0	0	0	0	0	0	0	61272000	92678000	0	0	0	0	0	0	0	0	0	0	0	0		TraesCS2D01G323500	416401459	416406048	Nucleosome assembly protein 1-like 1	0	0	5.13167e+07	0	0	0	0
TraesCS4D01G045700	HMG-Y-related protein A	0	0	0	0	0	0	39235000	33455000	58024000	0	0	0	0	0	0	0	0	0	0	0	0		TraesCS4D01G045700	21510244	21511059	HMG-Y-related protein A	0	0	4.35713e+07	0	0	0	0
TraesCS5D01G404800	Ankyrin repeat family protein	0	0	0	0	0	0	60821000	56742000	57892000	0	0	0	0	0	0	0	0	0	0	0	0		TraesCS5D01G404800	469732935	469735904	Ankyrin repeat family protein	0	0	58485000	0	0	0	0
TraesCS1D01G370800	Pectin lyase-like superfamily protein	0	0	0	0	0	0	45788000	36875000	0	0	0	0	0	0	0	0	0	0	0	0	41403000		TraesCS1D01G370800	449309757	449311599	Pectin lyase-like superfamily protein	0	0	2.75543e+07	0	0	0	13801000
TraesCS2D01G057200	Cysteine protease	0	0	0	0	0	0	0	0	0	0	0	0	0	0	113920000	0	0	0	0	0	0		TraesCS2D01G057200	22788851	22790455	Cysteine protease	0	0	0	0	3.79733e+07	0	0
TraesCS1D01G264100	DNA helicase	0	0	0	0	0	0	76215000	61665000	79187000	0	0	0	0	0	0	0	0	0	0	0	0		TraesCS1D01G264100	359838679	359843307	DNA helicase	0	0	7.23557e+07	0	0	0	0
TraesCS5D01G057800	ATP-dependent RNA helicase	0	0	0	0	0	0	96380000	117980000	110200000	0	0	0	0	0	0	0	0	0	0	0	0		TraesCS5D01G057800	54680380	54683861	ATP-dependent RNA helicase	0	0	1.08187e+08	0	0	0	0
TraesCS5A01G373700	GCK domain-containing protein	0	0	0	20941000	0	0	55898000	45101000	29103000	0	0	0	0	0	0	0	0	0	0	0	0		TraesCS5A01G373700	571684846	571685457	GCK domain-containing protein	0	6.98033e+06	4.33673e+07	0	0	0	0
TraesCS6D01G362000	SAP-like protein BP-73	0	0	0	0	0	0	53521000	0	0	0	0	0	0	0	0	0	0	0	0	0	0		TraesCS6D01G362000	452736885	452739759	SAP-like protein BP-73	0	0	1.78403e+07	0	0	0	0
TraesCS4D01G225700	Glucan endo-1,3-beta-glucosidase, putative	0	0	0	0	0	0	72849000	112950000	116790000	0	0	0	0	0	0	0	0	0	0	0	0		TraesCS4D01G225700	384670092	384672345	Glucan endo-1,3-beta-glucosidase, putative	0	0	100863000	0	0	0	0
TraesCS6B01G355600	Glucan endo-1,3-beta-glucosidase 3	0	0	0	0	0	0	61532000	66568000	52472000	85192000	69750000	0	0	0	0	0	0	0	0	0	0		TraesCS6B01G355600	623739767	623742460	Glucan endo-1,3-beta-glucosidase 3	0	0	6.01907e+07	5.16473e+07	0	0	0
TraesCS2D01G170000	Multifunctional methyltransferase subunit TRM112-like protein	0	0	0	0	0	0	72782000	75472000	68391000	0	0	0	0	0	0	0	0	0	0	0	0		TraesCS2D01G170000	114141964	114145816	Multifunctional methyltransferase subunit TRM112-like protein	0	0	72215000	0	0	0	0
TraesCS2A01G489600	Adenosylhomocysteinase	0	0	0	117560000	105980000	0	0	0	0	0	0	0	99451000	114470000	123150000	0	0	0	0	0	0		TraesCS2A01G489600	723518802	723521347	Adenosylhomocysteinase	0	7.45133e+07	0	0	112357000	0	0
TraesCS2A01G119400	Nucleolar protein	0	0	0	0	0	0	0	0	204280000	0	0	0	0	0	0	0	0	0	0	0	0		TraesCS2A01G119400	69352089	69355627	Nucleolar protein	0	0	6.80933e+07	0	0	0	0
TraesCS2B01G235100	Eukaryotic translation initiation factor 4G	0	0	0	0	0	0	54892000	48156000	35485000	0	0	0	0	0	0	0	0	0	0	0	0		TraesCS2B01G235100	234633012	234640217	Eukaryotic translation initiation factor 4G	0	0	4.61777e+07	0	0	0	0
TraesCSU01G005100	UDP-glycosyltransferase	131430000	107070000	90489000	217360000	233370000	108400000	81150000	121500000	97958000	79999000	83204000	116060000	90151000	76742000	66353000	0	0	0	0	0	0		TraesCSU01G005100	9330478	9332108	UDP-glycosyltransferase	109663000	1.86377e+08	1.00203e+08	9.30877e+07	7.77487e+07	0	0
TraesCS2D01G110100	60S ribosomal protein L18	0	0	0	286990000	260180000	129260000	98665000	0	62155000	243320000	326550000	358630000	0	0	0	0	0	124810000	0	0	0		TraesCS2D01G110100	61023029	61024879	60S ribosomal protein L18	0	2.25477e+08	5.36067e+07	309500000	0	4.16033e+07	0
TraesCS4A01G080200	Chloride conductance regulatory protein ICln	0	0	0	0	0	0	44750000	65412000	64252000	0	0	0	0	0	0	0	0	0	0	0	0		TraesCS4A01G080200	82735722	82739615	Chloride conductance regulatory protein ICln	0	0	58138000	0	0	0	0
TraesCS4D01G135700	Alanine--tRNA ligase	0	0	0	50885000	0	0	53137000	53354000	61657000	83551000	111300000	142140000	72119000	0	88972000	0	0	0	0	0	0		TraesCS4D01G135700	122194132	122206173	Alanine--tRNA ligase	0	1.69617e+07	5.60493e+07	1.1233e+08	53697000	0	0
TraesCS6D01G289500	Craniofacial development protein 1	0	0	0	0	0	0	48972000	47127000	0	0	0	0	0	0	0	0	0	0	0	0	0		TraesCS6D01G289500	400538340	400540726	Craniofacial development protein 1	0	0	32033000	0	0	0	0
TraesCS7D01G377000	Charged multivesicular body protein	0	0	0	0	0	0	52634000	0	0	0	0	0	0	0	0	0	0	0	0	0	0		TraesCS7D01G377000	488551730	488554814	Charged multivesicular body protein	0	0	1.75447e+07	0	0	0	0
TraesCS3D01G037800	DNA-binding storekeeper protein-related transcriptional regulator	0	0	0	0	0	0	57469000	52539000	54606000	0	0	0	0	0	0	0	0	0	0	0	0		TraesCS3D01G037800	13663226	13664749	DNA-binding storekeeper protein-related transcriptional regulator	0	0	5.48713e+07	0	0	0	0
TraesCS5A01G186800	Proton pump interactor, putative	0	0	0	83589000	0	0	107650000	76550000	62177000	0	0	0	90062000	0	0	94550000	124240000	203970000	105040000	0	202060000		TraesCS5A01G186800	388570715	388576119	Proton pump interactor, putative	0	27863000	8.21257e+07	0	3.00207e+07	140920000	1.02367e+08
TraesCS3D01G070600	Transcription factor IWS1, putative	0	0	0	0	0	0	59853000	75799000	71274000	0	0	0	0	0	0	0	0	0	0	0	0		TraesCS3D01G070600	31690463	31694206	Transcription factor IWS1, putative	0	0	6.89753e+07	0	0	0	0
TraesCS4A01G191700	Bis(5'-adenosyl)-triphosphatase	0	0	0	0	0	0	56870000	57660000	58737000	0	0	0	0	0	0	0	0	0	0	0	0		TraesCS4A01G191700	471930743	471933286	Bis(5'-adenosyl)-triphosphatase	0	0	5.77557e+07	0	0	0	0
TraesCS4D01G273200	Evolutionarily conserved C-terminal region 2	0	0	0	0	0	0	55427000	68948000	80123000	0	0	0	0	0	0	0	0	0	0	0	0		TraesCS4D01G273200	442904448	442907867	Evolutionarily conserved C-terminal region 2	0	0	68166000	0	0	0	0
TraesCS6A01G182000	TPX2 (targeting protein for Xklp2) protein family	0	0	0	27730000	0	0	44912000	44229000	0	0	0	0	0	0	0	0	0	0	0	0	0		TraesCS6A01G182000	209388575	209393233	TPX2 (targeting protein for Xklp2) protein family	0	9.24333e+06	2.97137e+07	0	0	0	0
TraesCS6B01G016100	Disease resistance protein (TIR-NBS-LRR class) family	0	0	0	0	0	0	0	0	26763000	0	0	0	0	0	0	0	0	0	0	0	0		TraesCS6B01G016100	9785718	9791329	Disease resistance protein (TIR-NBS-LRR class) family	0	0	8921000	0	0	0	0
TraesCS2A01G145700	S2 self-incompatibility locus-linked pollen 3.2 protein	0	0	0	0	0	0	44830000	42754000	35162000	0	0	0	0	0	0	0	0	0	0	0	0		TraesCS2A01G145700	90589489	90593587	S2 self-incompatibility locus-linked pollen 3.2 protein	0	0	4.09153e+07	0	0	0	0
TraesCS4D01G029900	DUF538 family protein, putative (Protein of unknown function, DUF538)	0	0	0	0	0	0	0	0	0	79722000	54440000	63179000	132830000	0	126150000	0	0	0	0	0	0		TraesCS4D01G029900	13243357	13247414	DUF538 family protein, putative (Protein of unknown function, DUF538)	0	0	0	6.57803e+07	8.63267e+07	0	0
TraesCS7A01G172700	NAD(P)H dehydrogenase C1	0	0	0	0	0	0	40361000	57369000	58711000	0	45585000	47042000	87727000	107230000	96990000	0	52048000	0	0	0	0		TraesCS7A01G172700	127571253	127577501	NAD(P)H dehydrogenase C1	0	0	52147000	3.08757e+07	9.73157e+07	1.73493e+07	0
TraesCS4D01G056800	WD repeat-containing protein	0	0	0	30298000	0	0	53627000	53063000	0	0	0	0	0	0	0	0	0	0	0	0	0		TraesCS4D01G056800	32016029	32022237	WD repeat-containing protein	0	1.00993e+07	3.55633e+07	0	0	0	0
TraesCS1D01G307800	Proteasome subunit alpha type	0	0	0	0	0	53380000	0	0	0	0	0	0	0	0	0	0	0	0	0	0	0		TraesCS1D01G307800	404059555	404062586	Proteasome subunit alpha type	0	1.77933e+07	0	0	0	0	0
TraesCS4A01G484700	inter-alpha-trypsin inhibitor heavy chain-like protein	1182600000	1204200000	1164000000	143160000	119510000	0	98430000	0	55886000	491920000	309770000	372050000	400300000	340900000	205480000	0	116710000	120830000	0	214560000	0		TraesCS4A01G484700	738815226	738817010	inter-alpha-trypsin inhibitor heavy chain-like protein	1183600000	8.75567e+07	5.14387e+07	3.91247e+08	315560000	79180000	71520000
TraesCS2B01G181200	Cysteine protease	0	0	0	0	0	0	51040000	0	0	0	0	0	0	0	0	0	0	0	0	0	0		TraesCS2B01G181200	155820013	155820860	Cysteine protease	0	0	1.70133e+07	0	0	0	0
TraesCS1B01G374200	Mitochondrial outer membrane porin	0	0	0	0	0	0	0	0	72446000	0	0	0	0	0	0	0	0	0	0	0	0		TraesCS1B01G374200	604554945	604557857	Mitochondrial outer membrane porin	0	0	2.41487e+07	0	0	0	0
TraesCS5D01G253700	Glucose-6-phosphate isomerase	0	0	0	308230000	232510000	214080000	74465000	109920000	94504000	284400000	305150000	402260000	204490000	161390000	128130000	0	111940000	0	0	0	0		TraesCS5D01G253700	360539840	360545461	Glucose-6-phosphate isomerase	0	2.51607e+08	92963000	3.30603e+08	164670000	3.73133e+07	0
TraesCS3A01G183500	Peroxiredoxin, putative	0	0	0	0	0	0	51089000	0	36723000	0	0	0	0	0	0	0	0	0	0	0	0		TraesCS3A01G183500	212741215	212744604	Peroxiredoxin, putative	0	0	2.92707e+07	0	0	0	0
TraesCS2D01G312100	Small nuclear ribonucleoprotein	0	0	0	0	0	0	44696000	67546000	53582000	0	0	0	0	0	0	0	0	0	0	0	0		TraesCS2D01G312100	401535690	401538848	Small nuclear ribonucleoprotein	0	0	5.52747e+07	0	0	0	0
TraesCS5B01G485600	Zinc finger FYVE domain-containing protein 1	0	0	0	0	0	0	39706000	37053000	33578000	0	0	0	0	0	0	0	0	0	0	0	0		TraesCS5B01G485600	656904253	656909974	Zinc finger FYVE domain-containing protein 1	0	0	36779000	0	0	0	0
TraesCS3D01G492600	Villin	0	0	0	82515000	0	0	58743000	0	0	0	0	62208000	0	0	0	0	0	0	0	0	0		TraesCS3D01G492600	586197203	586206085	Villin	0	27505000	19581000	20736000	0	0	0
TraesCS5D01G105600	Uveal autoantigen with coiled-coil domains and ankyrin repeats isoform 1	0	0	0	0	0	0	50694000	0	0	0	0	0	0	0	0	0	0	0	0	0	0		TraesCS5D01G105600	119490466	119494985	Uveal autoantigen with coiled-coil domains and ankyrin repeats isoform 1	0	0	16898000	0	0	0	0
TraesCSU01G017200	Small nuclear ribonucleoprotein family protein	0	0	0	41060000	0	0	51265000	20925000	26407000	35935000	55195000	46726000	0	0	0	0	0	0	0	0	0		TraesCSU01G017200	19245761	19247032	Small nuclear ribonucleoprotein family protein	0	1.36867e+07	3.28657e+07	45952000	0	0	0
TraesCS4D01G247500	Dentin sialophosphoprotein-related, putative	0	0	0	0	0	0	50283000	0	0	0	0	0	0	0	0	0	0	0	0	0	0		TraesCS4D01G247500	416431188	416438133	Dentin sialophosphoprotein-related, putative	0	0	16761000	0	0	0	0
TraesCS6A01G312200	Glycine cleavage system h protein, putative	679920000	1180100000	1204400000	84921000	0	0	68700000	63599000	76243000	0	0	0	222410000	234200000	152220000	138760000	128740000	0	0	0	0		TraesCS6A01G312200	548419573	548420875	Glycine cleavage system h protein, putative	1.02147e+09	28307000	69514000	0	2.02943e+08	8.91667e+07	0
TraesCS5A01G458700	imidazolonepropionase (Protein of unknown function, DUF642)	0	0	0	0	0	0	0	0	0	0	129620000	0	0	0	0	0	0	0	0	0	0		TraesCS5A01G458700	639076655	639078548	imidazolonepropionase (Protein of unknown function, DUF642)	0	0	0	4.32067e+07	0	0	0
TraesCS5B01G290800	Mitochondrial import inner membrane translocase subunit	0	0	0	0	0	0	48121000	0	26698000	0	0	0	0	0	0	0	0	0	0	0	0		TraesCS5B01G290800	476791311	476793339	Mitochondrial import inner membrane translocase subunit	0	0	2.49397e+07	0	0	0	0
TraesCS2B01G346200	UBX domain-containing protein, putative	0	0	0	0	0	0	50257000	36960000	0	0	0	0	0	0	0	0	0	0	0	0	0		TraesCS2B01G346200	492954199	492958211	UBX domain-containing protein, putative	0	0	2.90723e+07	0	0	0	0
TraesCS5D01G047700	Nucleolar and coiled-body phosphoprotein 1	0	0	0	0	0	0	49996000	45193000	38973000	0	0	0	0	0	0	0	0	0	0	0	0		TraesCS5D01G047700	45685171	45688001	Nucleolar and coiled-body phosphoprotein 1	0	0	4.47207e+07	0	0	0	0
TraesCS6B01G005400	tetratricopeptide repeat (TPR)-containing protein	0	0	0	103820000	0	0	0	0	160690000	0	0	0	103550000	0	0	0	0	0	0	0	0		TraesCS6B01G005400	4124091	4127957	tetratricopeptide repeat (TPR)-containing protein	0	3.46067e+07	5.35633e+07	0	3.45167e+07	0	0
TraesCS3D01G270100	Peroxiredoxin	0	0	0	65012000	55480000	0	50243000	57051000	58871000	0	0	0	0	0	0	0	0	0	0	0	0		TraesCS3D01G270100	374926555	374928443	Peroxiredoxin	0	40164000	5.53883e+07	0	0	0	0
TraesCS5A01G502500	Glutathione S-transferase	0	0	0	0	0	0	59553000	63357000	63522000	0	0	0	0	0	0	0	65242000	0	0	0	0		TraesCS5A01G502500	667305190	667306155	Glutathione S-transferase	0	0	62144000	0	0	2.17473e+07	0
TraesCS5D01G331700	Protein XAP5 CIRCADIAN TIMEKEEPER	0	0	0	0	0	0	56332000	56420000	57440000	0	0	0	0	0	0	0	0	0	0	0	0		TraesCS5D01G331700	422756733	422760885	Protein XAP5 CIRCADIAN TIMEKEEPER	0	0	5.67307e+07	0	0	0	0
TraesCS1D01G306700	Protein KRI1	0	0	0	0	0	0	47506000	44706000	32307000	0	0	0	0	0	0	0	0	0	0	0	0		TraesCS1D01G306700	403560720	403562912	Protein KRI1	0	0	4.15063e+07	0	0	0	0
TraesCS5A01G260600	Heat shock protein 90	0	0	0	0	0	34702000	0	0	0	0	0	0	0	0	0	0	0	0	0	0	0		TraesCS5A01G260600	474541564	474544822	Heat shock protein 90	0	1.15673e+07	0	0	0	0	0
TraesCS2D01G525300	Beta xylosidase	0	0	0	66990000	0	65241000	53723000	58762000	52401000	95857000	0	97494000	0	0	0	0	0	0	0	0	0		TraesCS2D01G525300	613341986	613348436	Beta xylosidase	0	44077000	54962000	6.44503e+07	0	0	0
TraesCS1A01G397300	Splicing factor U2af small subunit A	0	0	0	0	0	0	40421000	35335000	78796000	0	0	0	0	0	0	0	0	0	0	0	0		TraesCS1A01G397300	563161071	563162039	Splicing factor U2af small subunit A	0	0	5.15173e+07	0	0	0	0
TraesCS3A01G319900	Conserved oligomeric Golgi complex subunit 1	0	0	0	18508000	0	0	0	0	0	0	0	0	0	0	0	0	0	0	0	0	0		TraesCS3A01G319900	562350295	562356668	Conserved oligomeric Golgi complex subunit 1	0	6.16933e+06	0	0	0	0	0
TraesCS5D01G336400	3-dehydroquinate synthase	0	0	0	87615000	0	0	60386000	62568000	69087000	119700000	150720000	159230000	0	0	0	0	0	0	0	0	0		TraesCS5D01G336400	425847767	425851394	3-dehydroquinate synthase	0	29205000	6.40137e+07	1.43217e+08	0	0	0
TraesCS2A01G302000	DNA/RNA-binding protein Alba-like protein	0	0	0	0	0	0	0	80414000	0	0	0	0	0	0	0	0	0	0	0	0	0		TraesCS2A01G302000	516895465	516897811	DNA/RNA-binding protein Alba-like protein	0	0	2.68047e+07	0	0	0	0
TraesCS1D01G410200	GDP-mannose-3',5'-epimerase	0	0	0	0	0	0	61685000	61145000	76911000	0	0	0	0	0	0	0	0	0	0	0	0		TraesCS1D01G410200	471839802	471841857	GDP-mannose-3',5'-epimerase	0	0	6.65803e+07	0	0	0	0
TraesCS2B01G446300	HXXXD-type acyl-transferase family protein, putative	0	0	0	0	0	0	66669000	0	48075000	113200000	90367000	82565000	106710000	115960000	112280000	0	87214000	50684000	0	0	0		TraesCS2B01G446300	639184216	639187381	HXXXD-type acyl-transferase family protein, putative	0	0	38248000	9.53773e+07	111650000	45966000	0
TraesCS4D01G251800	Nodulin-related protein 1, putative	0	0	0	10177000	0	0	0	0	0	0	0	0	0	0	0	0	0	0	0	0	0		TraesCS4D01G251800	420144872	420146137	Nodulin-related protein 1, putative	0	3.39233e+06	0	0	0	0	0
TraesCS3D01G093200	Proline-rich receptor-like kinase, putative (DUF1421)	0	0	0	0	0	0	56300000	45608000	38538000	0	0	0	0	0	0	0	0	0	0	0	0		TraesCS3D01G093200	47188821	47192332	Proline-rich receptor-like kinase, putative (DUF1421)	0	0	4.68153e+07	0	0	0	0
TraesCS4A01G267300	Receptor-like kinase	0	0	0	44823000	0	0	59553000	75482000	65807000	0	81865000	0	82824000	85705000	0	0	0	70624000	0	0	0		TraesCS4A01G267300	579609654	579612522	Receptor-like kinase	0	14941000	6.69473e+07	2.72883e+07	5.61763e+07	2.35413e+07	0
TraesCS6A01G110000	Glucan endo-1,3-beta-glucosidase, putative	0	0	0	84101000	0	118350000	46978000	0	0	88604000	83398000	76975000	0	0	0	0	0	0	0	0	0		TraesCS6A01G110000	79259643	79263941	Glucan endo-1,3-beta-glucosidase, putative	0	6.74837e+07	1.56593e+07	8.29923e+07	0	0	0
TraesCS7B01G193700	Mitochondrial glycoprotein-like	0	0	0	0	0	0	49109000	41494000	0	0	0	0	0	0	0	0	0	0	0	0	0		TraesCS7B01G193700	332818023	332820245	Mitochondrial glycoprotein-like	0	0	30201000	0	0	0	0
TraesCS2D01G234600	Ras-related protein	0	0	0	0	0	0	0	0	0	0	0	0	118530000	161440000	159860000	0	0	0	0	0	0		TraesCS2D01G234600	216327095	216330915	Ras-related protein	0	0	0	0	146610000	0	0
TraesCS3D01G356900	Aldo-keto reductase	0	0	0	0	0	0	48649000	57343000	58860000	0	0	0	0	0	0	0	0	0	0	0	0		TraesCS3D01G356900	469373841	469377888	Aldo-keto reductase	0	0	5.49507e+07	0	0	0	0
TraesCS7A01G211600	Subtilisin-like protease	0	0	0	0	0	0	46958000	64214000	43801000	0	0	0	0	0	0	0	0	0	0	0	0		TraesCS7A01G211600	174693323	174696094	Subtilisin-like protease	0	0	5.16577e+07	0	0	0	0
TraesCS2D01G191500	RAN GTPASE ACTIVATING protein 2	0	0	0	0	0	0	46719000	44605000	0	0	0	0	0	0	0	0	0	0	0	0	0		TraesCS2D01G191500	135485321	135485815	RAN GTPASE ACTIVATING protein 2	0	0	3.04413e+07	0	0	0	0
TraesCS5A01G442200	Lysine--tRNA ligase	0	0	0	0	0	0	39494000	69653000	58924000	0	0	0	44898000	49409000	63728000	0	49979000	0	0	0	0		TraesCS5A01G442200	622768556	622773490	Lysine--tRNA ligase	0	0	5.60237e+07	0	5.26783e+07	1.66597e+07	0
TraesCS5B01G554600	ADP-ribosylation factor GTPase-activating protein	0	0	0	53297000	0	0	51163000	49627000	43261000	0	0	0	0	0	0	0	0	0	0	0	0		TraesCS5B01G554600	704239776	704243264	ADP-ribosylation factor GTPase-activating protein	0	1.77657e+07	48017000	0	0	0	0
TraesCS6D01G124400	Zinc finger CCCH domain-containing protein 13	0	0	0	0	0	0	47636000	0	0	0	0	0	0	0	0	0	0	0	0	0	0		TraesCS6D01G124400	89052912	89057518	Zinc finger CCCH domain-containing protein 13	0	0	1.58787e+07	0	0	0	0
TraesCS7D01G308800	Pre-mRNA-splicing factor SLU7-like protein	0	0	0	0	0	0	59992000	53370000	48839000	0	0	0	0	0	0	0	0	0	0	0	0		TraesCS7D01G308800	391576468	391579900	Pre-mRNA-splicing factor SLU7-like protein	0	0	54067000	0	0	0	0
TraesCS3A01G490300	FMN-dependent NADPH-azoreductase	0	0	0	0	0	0	44806000	42496000	0	0	0	0	0	0	0	0	0	0	0	0	0		TraesCS3A01G490300	717903400	717905664	FMN-dependent NADPH-azoreductase	0	0	2.91007e+07	0	0	0	0
TraesCS5D01G331600	RING/U-box superfamily protein	0	0	0	0	0	0	36395000	31800000	21333000	0	0	0	0	0	0	0	0	0	0	0	0		TraesCS5D01G331600	422697010	422702597	RING/U-box superfamily protein	0	0	2.98427e+07	0	0	0	0
TraesCS7B01G307000	Pre-mRNA-splicing factor syf2	0	0	0	0	0	0	36353000	30852000	0	0	0	0	0	0	0	0	0	0	0	0	0		TraesCS7B01G307000	550665309	550667396	Pre-mRNA-splicing factor syf2	0	0	2.24017e+07	0	0	0	0
TraesCS7D01G290200	RNA-binding family protein	0	0	0	0	0	0	58235000	55182000	55746000	0	0	0	0	0	0	0	0	0	0	0	0		TraesCS7D01G290200	339115272	339119583	RNA-binding family protein	0	0	5.63877e+07	0	0	0	0
TraesCS2D01G466800	Cysteine/Histidine-rich C1 domain family protein	0	0	0	0	0	0	70042000	79041000	41664000	0	30267000	78756000	353510000	352150000	686860000	498290000	463730000	443210000	163430000	0	166120000		TraesCS2D01G466800	572079806	572083708	Cysteine/Histidine-rich C1 domain family protein	0	0	6.35823e+07	36341000	4.64173e+08	468410000	109850000
TraesCS1A01G164200	KH domain-containing protein	0	0	0	0	0	0	48198000	42481000	47662000	0	0	0	0	0	0	0	0	0	0	0	0		TraesCS1A01G164200	295585163	295589034	KH domain-containing protein	0	0	4.61137e+07	0	0	0	0
TraesCS2D01G164100	30S ribosomal protein S4	0	0	0	130900000	181440000	0	161810000	0	76522000	310080000	404600000	544150000	232190000	140160000	159860000	227990000	0	0	0	297500000	0		TraesCS2D01G164100	108924867	108928007	30S ribosomal protein S4	0	1.04113e+08	79444000	419610000	1.77403e+08	7.59967e+07	9.91667e+07
TraesCS2B01G209000	Saccharopine dehydrogenase	0	0	0	0	0	0	0	0	0	0	0	0	0	14777000	0	0	0	0	0	0	0		TraesCS2B01G209000	190233897	190238843	Saccharopine dehydrogenase	0	0	0	0	4.92567e+06	0	0
TraesCS7D01G240300	Eukaryotic translation initiation factor 3 subunit F	0	0	0	0	0	0	44068000	77838000	86229000	0	0	0	33125000	30473000	0	0	0	0	0	0	0		TraesCS7D01G240300	204730352	204734543	Eukaryotic translation initiation factor 3 subunit F	0	0	6.93783e+07	0	2.11993e+07	0	0
TraesCS2B01G096200	Ascorbate peroxidase	0	0	0	0	0	43558000	0	0	0	0	0	0	0	0	0	0	0	0	0	0	0		TraesCS2B01G096200	56517874	56521371	Ascorbate peroxidase	0	1.45193e+07	0	0	0	0	0
TraesCS7B01G338200	Copper transport protein family	0	0	0	360090000	386590000	302200000	0	0	0	244570000	221070000	256920000	182770000	208190000	0	0	0	0	479860000	0	0		TraesCS7B01G338200	592624535	592625672	Copper transport protein family	0	3.49627e+08	0	2.40853e+08	130320000	0	1.59953e+08
TraesCS3A01G436900	Dek protein	0	0	0	0	0	0	0	54118000	125320000	0	0	0	0	0	0	0	0	0	0	0	0		TraesCS3A01G436900	680748719	680754265	Dek protein	0	0	5.98127e+07	0	0	0	0
TraesCS5D01G104700	Auxilin-related protein 2	0	0	0	12906000	0	0	0	0	0	0	0	0	0	0	0	0	0	0	0	0	0		TraesCS5D01G104700	118493617	118500454	Auxilin-related protein 2	0	4302000	0	0	0	0	0
TraesCS1D01G238500	DNA-directed RNA polymerase	0	0	0	0	0	0	94882000	120660000	127710000	0	0	0	79589000	74498000	0	0	0	0	0	0	0		TraesCS1D01G238500	328075164	328079745	DNA-directed RNA polymerase	0	0	1.14417e+08	0	5.13623e+07	0	0
TraesCS5A01G456800	Cytochrome b-c1 complex subunit 7	0	0	0	79130000	0	68720000	80182000	81038000	49015000	96410000	79161000	83844000	137430000	179550000	77177000	108420000	156690000	0	0	0	0		TraesCS5A01G456800	636669967	636672548	Cytochrome b-c1 complex subunit 7	0	4.92833e+07	7.00783e+07	8.64717e+07	1.31386e+08	88370000	0
TraesCS2B01G237100	RNA-binding family protein	0	0	0	0	0	0	47154000	56716000	52344000	0	0	0	0	0	0	0	0	0	0	0	0		TraesCS2B01G237100	237751437	237759527	RNA-binding family protein	0	0	5.20713e+07	0	0	0	0
TraesCS1B01G424400	Guanylate-binding protein	0	0	0	0	0	0	39501000	41448000	51874000	0	0	0	0	0	0	0	0	0	0	0	0		TraesCS1B01G424400	648444919	648454220	Guanylate-binding protein	0	0	4.42743e+07	0	0	0	0
TraesCS4B01G204000	Arginine biosynthesis bifunctional protein ArgJ	0	0	0	43656000	0	0	27751000	37366000	32712000	0	0	0	0	0	0	0	0	0	0	0	0		TraesCS4B01G204000	435908758	435912720	Arginine biosynthesis bifunctional protein ArgJ	0	14552000	3.26097e+07	0	0	0	0
TraesCS4D01G181000	30S ribosomal protein S1	323210000	348670000	280580000	0	0	0	53967000	63340000	68732000	0	0	0	174340000	187660000	116540000	0	103830000	0	0	0	0		TraesCS4D01G181000	315260553	315264299	30S ribosomal protein S1	3.17487e+08	0	62013000	0	1.59513e+08	34610000	0
TraesCS7A01G350000	PHD finger family protein	0	0	0	0	0	0	45447000	0	0	0	0	0	0	0	0	0	0	0	0	0	0		TraesCS7A01G350000	512752275	512757527	PHD finger family protein	0	0	15149000	0	0	0	0
TraesCS3B01G398300	Fructose-1,6-bisphosphatase class 1	15405000000	15581000000	14388000000	0	0	0	44531000	12546000	0	6373000	4740600	0	260210000	302810000	355420000	265460000	746100000	350100000	127950000	110830000	169370000		TraesCS3B01G398300	628721411	628724414	Fructose-1,6-bisphosphatase class 1	1.51247e+10	0	1.90257e+07	3.70453e+06	3.06147e+08	4.53887e+08	136050000
TraesCS2D01G168400	Adenylate kinase	0	0	0	0	0	0	68061000	66469000	71876000	0	0	0	0	0	112690000	115790000	160530000	87072000	72133000	0	81971000		TraesCS2D01G168400	112522646	112524964	Adenylate kinase	0	0	68802000	0	3.75633e+07	1.21131e+08	51368000
TraesCS3D01G527800	Eukaryotic translation initiation factor 4E	0	0	0	0	0	0	57547000	65571000	57349000	0	0	0	0	0	0	0	0	0	0	0	0		TraesCS3D01G527800	606081850	606085884	Eukaryotic translation initiation factor 4E	0	0	6.01557e+07	0	0	0	0
TraesCS7A01G569700	RNA-binding family protein	0	0	0	0	0	0	44231000	49574000	80062000	0	0	0	0	0	0	0	0	0	0	0	0		TraesCS7A01G569700	736563157	736565107	RNA-binding family protein	0	0	5.79557e+07	0	0	0	0
TraesCS2D01G128600	Nucleolar family protein	0	0	0	45757000	0	0	60080000	56339000	48645000	0	0	0	0	0	0	0	0	0	0	0	0		TraesCS2D01G128600	74965898	74968992	Nucleolar family protein	0	1.52523e+07	5.50213e+07	0	0	0	0
TraesCS3A01G459600	Bifunctional purine biosynthesis protein purH	0	0	0	0	0	0	49721000	71453000	62196000	0	0	0	0	0	0	0	0	0	0	0	0		TraesCS3A01G459600	696238972	696243282	Bifunctional purine biosynthesis protein purH	0	0	6.11233e+07	0	0	0	0
TraesCS2D01G450100	Fe/S biogenesis protein NfuA	0	0	0	0	0	0	45809000	37733000	28955000	0	0	0	0	0	0	0	0	0	0	0	0		TraesCS2D01G450100	559394745	559396200	Fe/S biogenesis protein NfuA	0	0	37499000	0	0	0	0
TraesCS1D01G077700	Agenet domain-containing protein	0	0	0	0	0	0	50983000	70165000	69836000	0	0	0	0	0	0	0	0	0	0	0	0		TraesCS1D01G077700	59615938	59620320	Agenet domain-containing protein	0	0	6.36613e+07	0	0	0	0
TraesCS2B01G350800	Small nuclear ribonucleoprotein Sm D1	0	0	0	0	0	0	0	0	0	0	0	32524000	0	0	0	0	0	0	0	0	0		TraesCS2B01G350800	497860329	497862032	Small nuclear ribonucleoprotein Sm D1	0	0	0	1.08413e+07	0	0	0
TraesCS5D01G158600	60S acidic ribosomal protein P0	0	0	0	0	0	0	41263000	52863000	0	0	0	0	0	0	0	0	0	0	0	0	0		TraesCS5D01G158600	246673873	246676651	60S acidic ribosomal protein P0	0	0	3.13753e+07	0	0	0	0
TraesCS2D01G311500	RmlC-like cupins superfamily protein	240120000	251070000	217440000	0	0	0	0	0	0	0	0	0	61418000	0	0	0	0	0	0	0	0		TraesCS2D01G311500	400384414	400384901	RmlC-like cupins superfamily protein	236210000	0	0	0	2.04727e+07	0	0
TraesCS3D01G243800	60S ribosomal protein L18a	0	0	0	71513000	0	0	46686000	27537000	31912000	0	103300000	119250000	0	0	0	0	0	0	0	0	0		TraesCS3D01G243800	339004119	339005518	60S ribosomal protein L18a	0	2.38377e+07	3.53783e+07	7.41833e+07	0	0	0
TraesCS1A01G350800	Leucine-rich repeat receptor-like protein kinase family protein	0	0	0	52680000	0	0	44270000	57642000	58021000	0	0	0	0	0	0	0	0	0	0	0	0		TraesCS1A01G350800	535435142	535436455	Leucine-rich repeat receptor-like protein kinase family protein	0	17560000	53311000	0	0	0	0
TraesCS4A01G267000	Phosphoglucosamine mutase	0	0	0	204810000	207420000	221580000	0	63777000	68169000	290720000	255450000	301100000	105580000	0	0	0	0	121310000	0	0	0		TraesCS4A01G267000	579431789	579438751	Phosphoglucosamine mutase	0	211270000	43982000	2.82423e+08	3.51933e+07	4.04367e+07	0
TraesCS7D01G370500	50S ribosomal protein L1	0	0	0	35594000	0	0	38345000	37136000	41059000	0	0	0	0	0	0	0	0	0	0	0	0		TraesCS7D01G370500	478903681	478910937	50S ribosomal protein L1	0	1.18647e+07	3.88467e+07	0	0	0	0
TraesCS6D01G284700	Peroxidase	0	0	0	467660000	505360000	475280000	68681000	95038000	124350000	0	0	0	0	0	0	0	0	0	0	0	0		TraesCS6D01G284700	392513165	392516193	Peroxidase	0	4.82767e+08	96023000	0	0	0	0
TraesCS5D01G434300	MD-2-related lipid recognition domain-containing protein / ML domain-containing protein	0	0	0	0	0	56845000	0	0	0	0	0	0	0	0	0	0	0	0	0	0	0		TraesCS5D01G434300	489891014	489892896	MD-2-related lipid recognition domain-containing protein / ML domain-containing protein	0	1.89483e+07	0	0	0	0	0
TraesCS6D01G255500	ATP synthase delta-subunit	0	0	0	0	0	95213000	0	0	0	0	0	0	0	0	0	0	0	0	0	0	0		TraesCS6D01G255500	360688444	360691652	ATP synthase delta-subunit	0	3.17377e+07	0	0	0	0	0
TraesCS4B01G397600	Chaperone DnaK	0	0	0	0	0	0	46743000	59438000	57762000	0	0	56776000	0	0	0	0	0	0	0	0	0		TraesCS4B01G397600	671739110	671743251	Chaperone DnaK	0	0	5.46477e+07	1.89253e+07	0	0	0
TraesCS4A01G356200	Ferredoxin	0	0	0	0	0	0	44436000	0	0	0	0	0	0	0	0	0	0	0	0	0	0		TraesCS4A01G356200	629862606	629865014	Ferredoxin	0	0	14812000	0	0	0	0
TraesCS2D01G418200	Myosin heavy chain-like protein	0	0	0	0	0	0	35725000	31099000	0	0	0	0	0	0	0	0	0	0	0	0	0		TraesCS2D01G418200	532177284	532184450	Myosin heavy chain-like protein	0	0	2.22747e+07	0	0	0	0
TraesCS2D01G438700	Clathrin interactor EPSIN 1	0	0	0	0	0	0	41197000	47044000	42718000	0	0	0	0	0	0	0	0	0	0	0	0		TraesCS2D01G438700	548075258	548079372	Clathrin interactor EPSIN 1	0	0	43653000	0	0	0	0
TraesCSU01G072700	WD-40 repeat protein	0	0	0	0	0	0	74037000	132710000	127390000	137950000	125790000	114350000	0	0	0	0	0	0	0	0	0		TraesCSU01G072700	63659588	63665715	WD-40 repeat protein	0	0	111379000	126030000	0	0	0
TraesCS3A01G389500	Cobalt ion binding	0	0	0	0	0	0	0	0	69983000	0	0	0	0	0	0	0	0	0	0	0	0		TraesCS3A01G389500	638065056	638066782	Cobalt ion binding	0	0	2.33277e+07	0	0	0	0
TraesCS2B01G198100	Stress responsive alpha-beta barrel domain protein	121160000	147770000	115700000	0	60725000	0	0	0	100320000	80753000	106300000	0	167770000	130750000	0	0	163850000	0	124500000	0	0		TraesCS2B01G198100	175627020	175627820	Stress responsive alpha-beta barrel domain protein	128210000	2.02417e+07	33440000	62351000	9.95067e+07	5.46167e+07	41500000
TraesCS5D01G111900	DNA binding protein	0	0	0	0	0	0	34714000	32541000	29551000	0	0	0	0	0	0	0	0	0	0	0	0		TraesCS5D01G111900	127254231	127257564	DNA binding protein	0	0	3.22687e+07	0	0	0	0
TraesCS2D01G328900	Agmatine deiminase	0	0	0	0	0	0	42254000	41838000	37760000	0	0	0	0	0	0	0	0	0	0	0	0		TraesCS2D01G328900	422079070	422082995	Agmatine deiminase	0	0	4.06173e+07	0	0	0	0
TraesCS5B01G563400	La-related protein	0	0	0	0	0	0	43911000	0	0	0	0	0	0	0	0	0	0	0	0	0	0		TraesCS5B01G563400	709004115	709007677	La-related protein	0	0	14637000	0	0	0	0
TraesCS1D01G360700	DNA-damage-repair/toleration protein DRT102	0	0	0	0	0	0	34922000	45039000	47663000	0	0	0	0	36456000	0	0	0	0	0	0	0		TraesCS1D01G360700	443747029	443747979	DNA-damage-repair/toleration protein DRT102	0	0	4.25413e+07	0	12152000	0	0
TraesCS4D01G164400	Nascent polypeptide-associated complex alpha subunit-like protein	0	0	0	0	0	0	43840000	0	0	0	0	0	0	0	0	0	0	0	0	0	0		TraesCS4D01G164400	264485962	264489497	Nascent polypeptide-associated complex alpha subunit-like protein	0	0	1.46133e+07	0	0	0	0
TraesCS2B01G544200	Glycerol kinase	0	0	0	0	0	0	40016000	31450000	0	0	0	39422000	0	0	0	0	0	0	0	0	0		TraesCS2B01G544200	741443078	741447007	Glycerol kinase	0	0	23822000	1.31407e+07	0	0	0
TraesCS7D01G437400	Ran-binding protein 1 domain-containing	0	0	0	0	0	0	0	0	28635000	0	0	0	0	0	0	0	0	0	0	0	0		TraesCS7D01G437400	556639563	556641011	Ran-binding protein 1 domain-containing	0	0	9545000	0	0	0	0
TraesCS7D01G348300	Sulfate transporter 3.3 family protein	0	0	0	0	0	27018000	0	0	0	0	0	0	0	0	0	0	0	0	0	0	0		TraesCS7D01G348300	447898294	447903678	Sulfate transporter 3.3 family protein	0	9006000	0	0	0	0	0
TraesCS5A01G159900	MLO-like protein	0	0	0	0	0	94261000	0	0	0	0	0	0	0	0	0	0	0	0	0	0	0		TraesCS5A01G159900	341490120	341490445	MLO-like protein	0	3.14203e+07	0	0	0	0	0
TraesCS1B01G425000	Fasciclin-like arabinogalactan protein	0	0	0	150120000	116270000	137830000	51378000	43896000	37593000	0	0	53789000	0	0	0	0	0	0	0	0	0		TraesCS1B01G425000	649426443	649427312	Fasciclin-like arabinogalactan protein	0	134740000	44289000	1.79297e+07	0	0	0
TraesCS1A01G311400	Transcription elongation factor SPT6	0	0	0	0	0	0	43293000	0	0	0	0	0	0	0	0	0	0	0	0	0	0		TraesCS1A01G311400	503307432	503315751	Transcription elongation factor SPT6	0	0	14431000	0	0	0	0
TraesCS2B01G468400	WEB family protein, chloroplastic	0	0	0	0	0	0	43258000	0	0	0	0	0	0	0	0	0	0	0	0	0	0		TraesCS2B01G468400	664219247	664222313	WEB family protein, chloroplastic	0	0	1.44193e+07	0	0	0	0
TraesCS5D01G125400	DNA-directed RNA polymerase subunit 10-like protein	0	0	0	0	0	0	0	96722000	99964000	0	0	0	0	0	0	0	0	0	0	0	0		TraesCS5D01G125400	191905554	191907166	DNA-directed RNA polymerase subunit 10-like protein	0	0	65562000	0	0	0	0
TraesCS2D01G206000	Blue copper protein	0	0	0	0	0	22881000	0	0	0	0	0	0	0	0	0	0	0	0	0	0	0		TraesCS2D01G206000	158673064	158682968	Blue copper protein	0	7627000	0	0	0	0	0
TraesCS7D01G269800	Alcohol dehydrogenase, putative	0	0	0	94106000	65151000	83381000	48399000	0	33135000	48994000	47214000	58548000	0	0	0	0	0	0	0	0	0		TraesCS7D01G269800	254978546	254984312	Alcohol dehydrogenase, putative	0	8.08793e+07	27178000	5.15853e+07	0	0	0
TraesCS5B01G090800	Protein MODIFIER OF SNC1 1	0	0	0	0	0	0	43318000	33424000	0	0	0	0	0	0	0	0	0	0	0	0	0		TraesCS5B01G090800	117897236	117904798	Protein MODIFIER OF SNC1 1	0	0	2.55807e+07	0	0	0	0
TraesCS3D01G202500	ATP-dependent RNA helicase-like protein DB10	0	0	0	0	0	0	71604000	107030000	125780000	0	0	0	0	0	0	0	0	0	0	0	0		TraesCS3D01G202500	248533747	248538294	ATP-dependent RNA helicase-like protein DB10	0	0	1.01471e+08	0	0	0	0
TraesCS2D01G098000	2-dehydro-3-deoxyphosphooctonate aldolase	0	0	0	0	0	0	46128000	50483000	53296000	0	0	0	0	0	37264000	0	0	0	0	0	0		TraesCS2D01G098000	50121157	50125768	2-dehydro-3-deoxyphosphooctonate aldolase	0	0	49969000	0	1.24213e+07	0	0
TraesCS1D01G046400	11S globulin seed storage protein 2	72052000	200990000	0	471050000	460920000	606010000	57169000	0	39266000	601370000	498970000	503230000	544990000	629060000	740250000	1718600000	1473300000	1468200000	1335800000	361950000	1428800000		TraesCS1D01G046400	25955488	25957663	11S globulin seed storage protein 2	91014000	512660000	32145000	5.34523e+08	638100000	1.55337e+09	1.04218e+09
TraesCS5A01G234400	Protein disulfide isomerase	0	0	0	0	0	0	50938000	74670000	82836000	0	0	0	125430000	110790000	223340000	0	87277000	0	0	0	0		TraesCS5A01G234400	450551631	450556754	Protein disulfide isomerase	0	0	6.94813e+07	0	1.53187e+08	2.90923e+07	0
TraesCS4A01G217200	Dirigent protein	132810000	159850000	129030000	309430000	248650000	263620000	60624000	83281000	99886000	112760000	132930000	104050000	282150000	261910000	144610000	93424000	143570000	100330000	0	0	0		TraesCS4A01G217200	516369536	516370081	Dirigent protein	1.40563e+08	273900000	8.12637e+07	116580000	2.29557e+08	1.12441e+08	0
TraesCS4D01G053800	Adenylyl cyclase-associated protein	0	0	0	0	0	0	0	0	0	0	0	33012000	0	0	0	0	0	0	0	0	0		TraesCS4D01G053800	29829934	29834597	Adenylyl cyclase-associated protein	0	0	0	11004000	0	0	0
TraesCS3B01G423200	Fructose-bisphosphate aldolase	0	0	0	0	0	0	49576000	58758000	0	0	0	0	0	0	0	0	0	100060000	0	0	0		TraesCS3B01G423200	660698526	660701291	Fructose-bisphosphate aldolase	0	0	3.61113e+07	0	0	3.33533e+07	0
TraesCS1D01G140600	Translin family protein, expressed	0	0	0	0	0	0	42396000	0	0	0	0	0	0	0	0	0	0	0	0	0	0		TraesCS1D01G140600	193500510	193508342	Translin family protein, expressed	0	0	14132000	0	0	0	0
TraesCS1B01G232200	Serine hydroxymethyltransferase	0	0	0	0	0	0	42529000	35516000	0	0	0	0	0	0	0	0	0	0	0	0	0		TraesCS1B01G232200	417264913	417268216	Serine hydroxymethyltransferase	0	0	26015000	0	0	0	0
TraesCS2D01G368700	Thioredoxin	0	0	0	0	0	0	42210000	0	0	0	0	0	0	0	0	0	0	0	0	0	0		TraesCS2D01G368700	473165169	473168953	Thioredoxin	0	0	14070000	0	0	0	0
TraesCS3D01G322600	Metacaspase	0	0	0	0	0	0	31949000	37329000	36689000	0	0	0	0	0	0	0	0	0	0	0	0		TraesCS3D01G322600	435443917	435446228	Metacaspase	0	0	3.53223e+07	0	0	0	0
TraesCS1B01G333600	Adenine nucleotide alpha hydrolases-like superfamily protein	0	0	0	0	0	0	42197000	0	0	0	0	0	0	0	0	0	0	0	0	0	0		TraesCS1B01G333600	560175959	560178360	Adenine nucleotide alpha hydrolases-like superfamily protein	0	0	1.40657e+07	0	0	0	0
TraesCS7A01G123200	Alpha/beta-Hydrolases superfamily protein	0	0	0	28593000	0	0	37246000	22481000	0	0	0	0	0	0	0	0	0	0	0	0	0		TraesCS7A01G123200	79624113	79632622	Alpha/beta-Hydrolases superfamily protein	0	9531000	19909000	0	0	0	0
TraesCS7B01G083600	Polyadenylate-binding protein family protein	0	0	0	0	0	0	0	0	69384000	0	0	0	0	0	0	0	0	0	0	0	0		TraesCS7B01G083600	94267847	94271780	Polyadenylate-binding protein family protein	0	0	23128000	0	0	0	0
TraesCS4B01G031500	Nuclease domain-containing protein 1	0	0	0	108780000	111500000	65597000	62789000	59128000	75980000	0	0	0	212050000	163330000	444790000	218990000	197870000	213290000	135070000	0	115630000		TraesCS4B01G031500	23461389	23468675	Nuclease domain-containing protein 1	0	9.52923e+07	6.59657e+07	0	273390000	210050000	8.35667e+07
TraesCS5D01G340200	Alba DNA/RNA-binding protein	0	0	0	0	0	0	55262000	86897000	90437000	0	0	0	0	0	0	0	0	0	0	0	0		TraesCS5D01G340200	428705561	428708497	Alba DNA/RNA-binding protein	0	0	77532000	0	0	0	0
TraesCS6A01G102200	CTC-interacting domain 7	0	0	0	20162000	0	0	0	0	0	0	0	0	0	0	0	0	0	0	0	0	0		TraesCS6A01G102200	71442847	71445843	CTC-interacting domain 7	0	6.72067e+06	0	0	0	0	0
TraesCS4B01G246100	Mitotic checkpoint protein bub3.1	0	0	0	0	0	0	41930000	57050000	62989000	0	0	0	0	0	0	0	0	0	0	0	0		TraesCS4B01G246100	510309255	510316569	Mitotic checkpoint protein bub3.1	0	0	5.39897e+07	0	0	0	0
TraesCS1D01G378600	Threonine synthase	0	0	0	0	0	0	30954000	39970000	35738000	0	0	0	0	0	35228000	0	0	0	0	0	0		TraesCS1D01G378600	454563576	454565150	Threonine synthase	0	0	35554000	0	1.17427e+07	0	0
TraesCS3D01G124300	Aminotransferase	0	0	0	61081000	0	182260000	54895000	0	0	137270000	71829000	140670000	138820000	192340000	291070000	62730000	164170000	75326000	0	0	0		TraesCS3D01G124300	81825330	81830217	Aminotransferase	0	8.11137e+07	1.82983e+07	1.1659e+08	207410000	100742000	0
TraesCS2D01G285900	Protein TSSC4	0	0	0	0	0	0	33398000	27389000	0	0	0	0	0	0	0	0	0	0	0	0	0		TraesCS2D01G285900	364163965	364166257	Protein TSSC4	0	0	2.02623e+07	0	0	0	0
TraesCS1D01G197900	NADH dehydrogenase [ubiquinone] 1 beta subcomplex subunit 10	0	0	0	0	0	0	68385000	0	59895000	60896000	57528000	60209000	242670000	231780000	122890000	0	0	0	0	0	0		TraesCS1D01G197900	279099224	279099632	NADH dehydrogenase [ubiquinone] 1 beta subcomplex subunit 10	0	0	42760000	5.95443e+07	1.99113e+08	0	0
TraesCS5D01G292800	Ribulose-phosphate 3-epimerase	0	0	0	39523000	0	0	0	46435000	52858000	0	0	0	0	0	0	0	0	0	0	0	0		TraesCS5D01G292800	390270968	390274470	Ribulose-phosphate 3-epimerase	0	1.31743e+07	3.30977e+07	0	0	0	0
TraesCS7D01G416100	Serrate RNA effector molecule	0	0	0	0	0	0	44361000	53585000	58048000	0	0	0	0	0	0	0	0	0	0	0	0		TraesCS7D01G416100	535324046	535330563	Serrate RNA effector molecule	0	0	51998000	0	0	0	0
TraesCS7D01G016300	Pectin lyase-like superfamily protein	0	0	0	0	58467000	0	72789000	0	0	72221000	76279000	112630000	354300000	323980000	625440000	435790000	274140000	873270000	1075700000	154430000	890360000		TraesCS7D01G016300	7171309	7173424	Pectin lyase-like superfamily protein	0	19489000	24263000	8.70433e+07	4.34573e+08	5.27733e+08	706830000
TraesCS3D01G425100	Mitochondrial import receptor subunit TOM20	0	0	0	0	0	0	41352000	47297000	48804000	0	0	0	0	0	0	0	0	0	0	0	0		TraesCS3D01G425100	537146749	537150589	Mitochondrial import receptor subunit TOM20	0	0	4.58177e+07	0	0	0	0
TraesCS3D01G373900	WD repeat-containing protein	0	0	0	0	0	0	44187000	37925000	0	0	0	0	0	0	0	0	0	0	0	0	0		TraesCS3D01G373900	487375822	487378247	WD repeat-containing protein	0	0	2.73707e+07	0	0	0	0
TraesCS4A01G110900	Pyruvate decarboxylase	0	0	0	0	0	0	56625000	85466000	82606000	144370000	412000000	693020000	85356000	163500000	101920000	99301000	0	108020000	0	0	0		TraesCS4A01G110900	135614159	135616957	Pyruvate decarboxylase	0	0	74899000	4.16463e+08	1.16925e+08	69107000	0
TraesCS7D01G435400	Transducin/WD40 repeat protein	0	0	0	0	0	0	37059000	27331000	0	0	0	0	0	0	0	0	0	0	0	0	0		TraesCS7D01G435400	554578746	554583487	Transducin/WD40 repeat protein	0	0	2.14633e+07	0	0	0	0
TraesCS3B01G161700	Tubulin alpha chain	0	0	0	0	0	0	38885000	63358000	38482000	0	0	0	36288000	0	0	0	0	0	0	0	0		TraesCS3B01G161700	158218442	158219161	Tubulin alpha chain	0	0	4.69083e+07	0	12096000	0	0
TraesCS1B01G053600	Glucose-6-phosphate isomerase	94443000	102890000	109490000	92308000	0	0	0	0	0	0	0	0	0	0	0	0	0	0	0	0	146670000		TraesCS1B01G053600	33984215	33990120	Glucose-6-phosphate isomerase	1.02274e+08	3.07693e+07	0	0	0	0	48890000
TraesCS4B01G200000	Glutathione-S-transferase	0	0	0	0	0	0	52540000	76229000	73750000	40210000	0	0	38622000	0	0	0	0	0	0	0	0		TraesCS4B01G200000	428409460	428411432	Glutathione-S-transferase	0	0	6.75063e+07	1.34033e+07	12874000	0	0
TraesCS2D01G505300	COP9 signalosome complex subunit 5	0	0	0	0	0	0	48954000	66778000	77501000	0	0	0	38968000	0	0	0	0	0	0	0	0		TraesCS2D01G505300	599291292	599295069	COP9 signalosome complex subunit 5	0	0	64411000	0	1.29893e+07	0	0
TraesCS2A01G199600	Leucine-rich repeat receptor-like protein kinase family protein	0	0	0	0	54107000	0	70628000	94764000	71803000	247070000	372850000	265310000	0	0	29299000	0	0	0	0	0	0		TraesCS2A01G199600	171966542	171967549	Leucine-rich repeat receptor-like protein kinase family protein	0	1.80357e+07	79065000	2.95077e+08	9.76633e+06	0	0
TraesCS2D01G092800	Ribosomal protein L19	0	0	0	127530000	129190000	70464000	0	0	0	0	67939000	40916000	0	0	0	0	0	0	0	0	0		TraesCS2D01G092800	44086861	44089170	Ribosomal protein L19	0	1.09061e+08	0	36285000	0	0	0
TraesCS2D01G332500	Glycerophosphodiester phosphodiesterase	0	0	0	145470000	159000000	141120000	42954000	54001000	56170000	0	0	0	0	0	0	0	0	0	0	0	0		TraesCS2D01G332500	425740741	425745885	Glycerophosphodiester phosphodiesterase	0	148530000	5.10417e+07	0	0	0	0
TraesCS6D01G192800	Reticulocyte-binding protein 2 a	0	0	0	0	0	0	0	76446000	75821000	0	0	0	0	0	0	0	0	0	0	0	0		TraesCS6D01G192800	266953271	266953870	Reticulocyte-binding protein 2 a	0	0	5.07557e+07	0	0	0	0
TraesCS4D01G012400	HSP20-like chaperone superfamily protein	0	0	0	0	0	0	58035000	80807000	81552000	0	0	0	0	0	0	0	0	0	0	0	0		TraesCS4D01G012400	5691375	5695861	HSP20-like chaperone superfamily protein	0	0	7.34647e+07	0	0	0	0
TraesCS5D01G142100	PP2A regulatory subunit TAP46	0	0	0	0	0	0	56306000	45213000	34896000	0	0	0	0	0	0	0	0	0	0	0	0		TraesCS5D01G142100	228059601	228064610	PP2A regulatory subunit TAP46	0	0	4.54717e+07	0	0	0	0
TraesCS3D01G273600	Chaperone clpb, putative	0	0	0	0	0	0	37207000	45317000	59031000	0	0	0	0	0	0	0	0	0	0	0	0		TraesCS3D01G273600	379536248	379539614	Chaperone clpb, putative	0	0	47185000	0	0	0	0
TraesCS5A01G431200	evolutionarily conserved C-terminal region 2	0	0	0	0	0	0	64438000	63555000	64949000	0	0	0	0	0	0	0	0	0	0	0	0		TraesCS5A01G431200	615185133	615188635	evolutionarily conserved C-terminal region 2	0	0	64314000	0	0	0	0
TraesCS5D01G495000	NAD(P)-binding rossmann-fold protein	160400000	265160000	259130000	0	0	0	0	92759000	100840000	181770000	175910000	196040000	476480000	502830000	332190000	0	0	0	267560000	0	215310000		TraesCS5D01G495000	526690007	526692302	NAD(P)-binding rossmann-fold protein	228230000	0	64533000	1.84573e+08	4.37167e+08	0	1.60957e+08
TraesCS7B01G202400	Transaldolase	0	0	0	59749000	0	0	69644000	89957000	68365000	81991000	98455000	83748000	165890000	162450000	110660000	83515000	103210000	0	0	0	0		TraesCS7B01G202400	371455559	371460715	Transaldolase	0	1.99163e+07	7.59887e+07	8.80647e+07	1.46333e+08	6.22417e+07	0
TraesCS3D01G320600	Protein translation factor SUI1	0	0	0	19597000	0	0	0	0	0	0	0	0	0	0	0	0	0	0	0	0	0		TraesCS3D01G320600	433729907	433731127	Protein translation factor SUI1	0	6.53233e+06	0	0	0	0	0
TraesCS2D01G351000	Fasciclin-like arabinogalactan protein	0	0	0	164690000	104820000	115560000	54661000	58528000	0	83781000	105160000	90993000	0	0	0	0	0	0	0	0	0		TraesCS2D01G351000	449509436	449510233	Fasciclin-like arabinogalactan protein	0	1.28357e+08	3.77297e+07	9.33113e+07	0	0	0
TraesCS1A01G365200	Pectin lyase-like superfamily protein	0	0	0	8268000	0	0	0	0	0	0	0	0	0	0	0	0	0	0	0	0	0		TraesCS1A01G365200	544487014	544489022	Pectin lyase-like superfamily protein	0	2756000	0	0	0	0	0
TraesCS1A01G224800	Ran-binding protein 1 domain-containing	0	0	0	0	0	0	40828000	0	34513000	0	0	0	0	0	0	0	0	0	0	0	0		TraesCS1A01G224800	394851597	394852955	Ran-binding protein 1 domain-containing	0	0	2.51137e+07	0	0	0	0
TraesCS4B01G045000	Homologous-pairing protein 2-like protein	0	0	0	0	0	0	43478000	40704000	0	0	0	0	0	0	0	0	0	0	0	0	0		TraesCS4B01G045000	32420568	32425092	Homologous-pairing protein 2-like protein	0	0	2.80607e+07	0	0	0	0
TraesCS5D01G451100	30S ribosomal protein S19	0	0	0	0	0	0	0	86307000	91577000	0	0	0	0	0	0	0	0	0	0	0	0		TraesCS5D01G451100	499428227	499430432	30S ribosomal protein S19	0	0	5.92947e+07	0	0	0	0
TraesCS2B01G226900	Leucine-rich repeat receptor-like protein kinase family protein	0	0	0	0	0	0	0	0	0	0	0	120960000	0	0	0	0	0	0	0	0	0		TraesCS2B01G226900	217433307	217434550	Leucine-rich repeat receptor-like protein kinase family protein	0	0	0	40320000	0	0	0
TraesCS2A01G213900	Eukaryotic translation initiation factor-related family protein	0	0	0	0	0	0	0	0	26035000	0	0	0	0	0	0	0	0	0	0	0	0		TraesCS2A01G213900	199582625	199586660	Eukaryotic translation initiation factor-related family protein	0	0	8.67833e+06	0	0	0	0
TraesCS1A01G420500	Chaperone protein DnaJ	0	0	0	0	0	0	0	0	26750000	0	0	0	0	0	0	0	0	0	0	0	0		TraesCS1A01G420500	576892491	576897031	Chaperone protein DnaJ	0	0	8.91667e+06	0	0	0	0
TraesCS4B01G101800	Protein disulfide-isomerase	0	0	0	0	0	0	0	0	0	0	0	0	0	0	0	692890000	702780000	426640000	0	499690000	1321200000		TraesCS4B01G101800	107647056	107650382	Protein disulfide-isomerase	0	0	0	0	0	6.07437e+08	6.06963e+08
TraesCS4A01G329300	U2 small nuclear ribonucleoprotein A	0	0	0	29910000	0	0	0	0	0	0	0	0	0	0	0	0	0	0	0	0	0		TraesCS4A01G329300	614411595	614415624	U2 small nuclear ribonucleoprotein A	0	9970000	0	0	0	0	0
TraesCS4D01G057000	Tubulin alpha chain	0	0	0	0	0	0	38926000	0	49768000	0	0	0	0	0	0	0	0	0	0	0	0		TraesCS4D01G057000	32219290	32222071	Tubulin alpha chain	0	0	2.95647e+07	0	0	0	0
TraesCS3B01G186100	Ribulose bisphosphate carboxylase large chain	4395700000	4642100000	7844600000	0	0	0	55435000	71659000	116010000	503340000	378070000	766670000	2235200000	2673100000	4204800000	2793300000	1101200000	1136900000	723520000	539730000	2163800000		TraesCS3B01G186100	201498059	201500035	Ribulose bisphosphate carboxylase large chain	5.62747e+09	0	8.10347e+07	549360000	3037700000	1.67713e+09	1142350000
TraesCS1D01G166900	Monothiol glutaredoxin	0	0	0	0	0	0	38133000	48416000	52047000	0	0	0	0	34748000	0	0	0	0	0	0	0		TraesCS1D01G166900	238069360	238072417	Monothiol glutaredoxin	0	0	4.61987e+07	0	1.15827e+07	0	0
TraesCS2D01G218800	Proteasome inhibitor-like protein	0	0	0	0	0	0	0	53915000	0	0	0	0	0	0	0	0	0	0	0	0	0		TraesCS2D01G218800	182730357	182736051	Proteasome inhibitor-like protein	0	0	1.79717e+07	0	0	0	0
TraesCS5D01G530300	Luc7-like protein	0	0	0	0	0	0	38710000	34163000	0	0	0	0	0	0	0	0	0	0	0	0	0		TraesCS5D01G530300	546652153	546657231	Luc7-like protein	0	0	24291000	0	0	0	0
[truncated: 1,799 more rows]
