# Supplementary material for: A proteomic analysis of grain yield-related traits in wheat
Source: AoB Plants. 2020 Aug 24;12(5):plaa042. doi: 10.1093/aobpla/plaa042 (PMC7586745; doi:10.1093/aobpla/plaa042)
Supplement: plaa042_suppl_Supplementary_Table_S3 [file plaa042_suppl_supplementary_table_s3.xlsx]

## Sheet: Sheet1
Sample	Gene	Protein
Leaf Sample	TraesCS5D01G177200	Enoyl reductase
Leaf Sample	TraesCS1B01G084700	Dihydrolipoyl dehydrogenase
Leaf Sample	TraesCS4A01G120600	Glyceraldehyde-3-phosphate dehydrogenase
Leaf Sample	TraesCS5D01G104600	Nucleoside diphosphate kinase
Leaf Sample	TraesCS1B01G122000	Translocase of chloroplast 159, chloroplastic
Leaf Sample	TraesCS1A01G214600	10 kDa chaperonin
Leaf Sample	TraesCS2A01G369800	Remorin
Leaf Sample	TraesCSU01G077300	Photosystem II 5 kDa protein, chloroplastic
Leaf Sample	TraesCS5D01G266000	Heat shock protein, putative
Leaf Sample	TraesCS5B01G496400	Alpha-mannosidase
Leaf Sample	TraesCS4D01G323400	Ankyrin repeat domain protein, putative
Leaf Sample	TraesCS3B01G577800	Thioredoxin
Leaf Sample	TraesCS5D01G357600	Chlorophyll a-b binding protein, chloroplastic
Leaf Sample	TraesCS2B01G246200	Glutamate receptor
Leaf Sample	TraesCS5D01G496400	Photosystem I reaction center subunit IV
Leaf Sample	TraesCS7A01G246300	Beta-glucosidase, putative
Leaf Sample	TraesCS6A01G159100	Fumarylacetoacetase
Leaf Sample	TraesCS5D01G502900	Thylakoid soluble phosphoprotein
Leaf Sample	TraesCS7D01G227300	Chlorophyll a-b binding protein, chloroplastic
Leaf Sample	TraesCS6A01G355300	Translation initiation factor IF-3
Leaf Sample	TraesCS2B01G386900	Remorin
Leaf Sample	TraesCS4D01G184400	ATP-dependent Clp protease proteolytic subunit
Leaf Sample	TraesCS6D01G162200	30S ribosomal protein S21
Leaf Sample	TraesCS4D01G213800	Maternal effect embryo arrest 59
Leaf Sample	TraesCS2D01G226700	Protein kinase family protein / ankyrin repeat family protein
Leaf Sample	TraesCS2B01G555400	Lipoxygenase
Leaf Sample	TraesCS6B01G169700	4-hydroxyphenylpyruvate dioxygenase
Leaf Sample	TraesCS3D01G321900	Protein CHLOROPLAST ENHANCING STRESS TOLERANCE, chloroplastic
Leaf Sample	TraesCS1D01G174900	Chloroplast inner envelope protein, putative, expressed
Leaf Sample	TraesCS5D01G273700	Beta-glucosidase
Leaf Sample	TraesCS1D01G253800	PH-response transcription factor pacC/RIM101 isoform 2
Leaf Sample	TraesCS5D01G376800	NADH-quinone oxidoreductase subunit D
Leaf Sample	TraesCS2B01G233300	Protein THYLAKOID FORMATION1, chloroplastic
Leaf Sample	TraesCS2D01G263600	Dirigent protein
Leaf Sample	TraesCS5D01G272100	Peptidylprolyl isomerase
Leaf Sample	TraesCS2D01G489200	Beta-fructofuranosidase, insoluble isoenzyme 7
Leaf Sample	TraesCS7B01G502000	Cysteine protease, putative
Leaf Sample	TraesCS3D01G413900	Thioredoxin
Leaf Sample	TraesCS6B01G424200	Zinc transporter 7
Leaf Sample	TraesCSU01G129700	Pterin-4-alpha-carbinolamine dehydratase, putative
Leaf Sample	TraesCS2A01G301400	Disease resistance protein (TIR-NBS-LRR class) family
Leaf Sample	TraesCS3A01G381000	Chlorophyll a-b binding protein, chloroplastic
Leaf Sample	TraesCSU01G255800	30S ribosomal protein S19, chloroplastic
Leaf Sample	TraesCS7B01G183700	Translation initiation factor IF-2
Leaf Sample	TraesCS5B01G471700	Photosynthetic NDH subcomplex L 3
Leaf Sample	TraesCS1A01G406500	50S ribosomal protein L7/L12
Leaf Sample	TraesCS2B01G180300	Glucan endo-1,3-beta-glucosidase 3
Leaf Sample	TraesCS1D01G374900	Chlorophyll a-b binding protein, chloroplastic
Leaf Sample	TraesCS5B01G087800	Rubredoxin
Leaf Sample	TraesCS5A01G516100	Nascent polypeptide-associated complex alpha subunit, putative, expressed
Leaf Sample	TraesCS7D01G247600	Photosystem II reaction center PsbP family protein
Leaf Sample	TraesCS1D01G214400	Flavin-containing monooxygenase
Leaf Sample	TraesCS2B01G098400	Peroxidase
Leaf Sample	TraesCS1A01G030100	NAD(P)-binding rossmann-fold protein
Leaf Sample	TraesCS2D01G549100	Phosphoribosylformylglycinamidine synthase subunit PurQ
Leaf Sample	TraesCS6A01G216500	RNA-binding protein
Leaf Sample	TraesCS5A01G301100	CDGSH iron-sulfur domain-containing protein 2
Leaf Sample	TraesCS3D01G393700	Trigger factor
Leaf Sample	TraesCS2D01G528500	Lipoxygenase
Leaf Sample	TraesCS3B01G289600	Dihydroflavonol-4-reductase
Leaf Sample	TraesCS6D01G204200	RNA-binding family protein, putative
Leaf Sample	TraesCS7D01G375700	Polyamine oxidase
Leaf Sample	TraesCS4B01G205600	Dessication-induced 1VOC superfamily protein
Leaf Sample	TraesCS5A01G403300	Thioredoxin-like protein
Leaf Sample	TraesCS7A01G413800	Thylakoid lumenal 16.5 kDa protein, chloroplastic
Leaf Sample	TraesCS7A01G276400	Chlorophyll a-b binding protein, chloroplastic
Leaf Sample	TraesCS6B01G462300	Peroxidase
Leaf Sample	TraesCS1B01G159700	Rubisco accumulation factor 1, chloroplastic
Leaf Sample	TraesCS2D01G209900	Chlorophyll a-b binding protein, chloroplastic
Leaf Sample	TraesCS2D01G352500	Peroxidase
Leaf Sample	TraesCS7D01G520700	Processing peptidase
Leaf Sample	TraesCS6A01G231900	GrpE protein homolog
Leaf Sample	TraesCS1D01G306200	Chlorophyll a-b binding protein, chloroplastic
Leaf Sample	TraesCS1D01G179900	Photosystem II protein D1
Leaf Sample	TraesCS7B01G081800	Blue copper protein
Leaf Sample	TraesCS4D01G119200	Elongation factor P
Leaf Sample	TraesCS7A01G493600	Heat shock family protein
Leaf Sample	TraesCS7D01G322100	Ferredoxin
Leaf Sample	TraesCS7A01G078100	F-box domain containing protein
Leaf Sample	TraesCS3D01G149000	Heme-binding protein, putative
Leaf Sample	TraesCS5B01G393900	Beta-glucosidase
Leaf Sample	TraesCS1D01G122800	Lactoylglutathione lyase / glyoxalase I family protein
Leaf Sample	TraesCS5B01G115300	Fructose-bisphosphate aldolase
Leaf Sample	TraesCS6D01G282000	Peptidylprolyl isomerase
Leaf Sample	TraesCSU01G200900	Photosystem I P700 chlorophyll a apoprotein A1
Leaf Sample	TraesCS5D01G293700	Purple acid phosphatase
Leaf Sample	TraesCS5A01G495100	Glyceraldehyde-3-phosphate dehydrogenase
Leaf Sample	TraesCS5A01G161600	Kinesin-like protein
Leaf Sample	TraesCS4B01G129700	Zeaxanthin epoxidase, chloroplastic
Leaf Sample	TraesCS6A01G354400	Clustered mitochondria protein
Leaf Sample	TraesCS5A01G424100	Glutathione-S-transferase
Leaf Sample	TraesCS6D01G371000	Synechocystis YCF37
Leaf Sample	TraesCS1B01G388300	Chlorophyll a-b binding protein, chloroplastic
Leaf Sample	TraesCS6B01G371500	10 kDa chaperonin
Leaf Sample	TraesCS6A01G340300	10 kDa chaperonin
Leaf Sample	TraesCSU01G213500	Non-specific lipid-transfer protein
Leaf Sample	TraesCS2D01G113900	UDP-glycosyltransferase
Leaf Sample	TraesCS4A01G426100	Ribosomal RNA small subunit methyltransferase G
Leaf Sample	TraesCSU01G221700	NAD(P)H-quinone oxidoreductase subunit I, chloroplastic
Leaf Sample	TraesCS1D01G182600	Photosystem II CP47 reaction center protein
Leaf Sample	TraesCS2D01G422700	Bifunctional inhibitor/lipid-transfer protein/seed storage 2Salbumin superfamily protein
Leaf Sample	TraesCS5A01G007900	Lipoxygenase
Leaf Sample	TraesCS4D01G283800	Ribulose-phosphate 3-epimerase
Leaf Sample	TraesCS1A01G298800	Proline-rich family protein
Leaf Sample	TraesCS4A01G031700	Photosynthetic NDH subcomplex B 2
Leaf Sample	TraesCS3D01G250600	Glycine dehydrogenase decarboxylating protein
Leaf Sample	TraesCS5A01G175900	Dirigent protein
Leaf Sample	TraesCS6B01G117100	Receptor-like protein kinase
Leaf Sample	TraesCS2D01G179700	DUF2996 family protein
Leaf Sample	TraesCS6B01G342400	Glycine cleavage system h protein
Leaf Sample	TraesCS7D01G016800	Ferredoxin--NADP reductase
Leaf Sample	TraesCS4A01G342800	30S ribosomal protein S6
Leaf Sample	TraesCS4B01G083400	Tetrapyrrole-binding protein, chloroplastic
Leaf Sample	TraesCS3D01G084800	Transferase, transferring glycosyl groups
Leaf Sample	TraesCS4D01G339700	50S ribosomal protein L5
Leaf Sample	TraesCS1B01G045300	Cysteine-rich receptor-kinase-like protein
Leaf Sample	TraesCS1B01G018200	Arginine decarboxylase
Leaf Sample	TraesCS4A01G367700	ATP-dependent RNA helicase
Leaf Sample	TraesCSU01G137400	Hfr-2-like protein
Leaf Sample	TraesCS3A01G486000	Beta-1,3-glucanase
Leaf Sample	TraesCS3B01G397200	Laccase
Leaf Sample	TraesCS6D01G079900	Photosystem II protein D1
Leaf Sample	TraesCS3D01G509100	NAD(P)H:plastoquinone dehydrogenase complex subunit O
Leaf Sample	TraesCS3D01G051800	Photosystem I reaction center subunit XI
Leaf Sample	TraesCS5D01G417600	Malate dehydrogenase
Leaf Sample	TraesCS1D01G105800	Chlororespiratory reduction31
Leaf Sample	TraesCS5D01G388000	Sec-independent protein translocase protein TatA
Leaf Sample	TraesCS5A01G093200	elongation factor Ts family protein
Leaf Sample	TraesCS2B01G152900	Glutamate synthase, putative
Leaf Sample	TraesCS1B01G436700	50S ribosomal protein L7/L12
Leaf Sample	TraesCS1D01G197400	Plastid-lipid-Associated Protein
Leaf Sample	TraesCS1D01G266200	Phospholipase A1
Leaf Sample	TraesCS7D01G265500	Stress up-regulated Nod 19 protein
Leaf Sample	TraesCS6B01G470800	TSA: Wollemia nobilis Ref_Wollemi_Transcript_29242_1275 transcribed RNA sequence
Leaf Sample	TraesCS6A01G319100	50S ribosomal protein L29
Leaf Sample	TraesCS2D01G132900	Glutamate synthase, putative
Leaf Sample	TraesCS2A01G384700	Enolase
Leaf Sample	TraesCS5D01G265500	Photosystem I reaction center subunit V
Leaf Sample	TraesCS7D01G103500	Photosynthetic NDH subcomplex B 3
Leaf Sample	TraesCS4B01G211400	Fructose-1,6-bisphosphatase class 1
Leaf Sample	TraesCS7A01G267900	50S ribosomal protein 6, chloroplastic
Leaf Sample	TraesCS3D01G359900	Fructose-1,6-bisphosphatase class 1
Leaf Sample	TraesCS3B01G175900	Cold induced protein
Leaf Sample	TraesCS4D01G204000	PsbP family protein, expressed
Leaf Sample	TraesCS1B01G325100	Phosphoglycerate kinase
Leaf Sample	TraesCS2D01G592100	Glutathione-regulated potassium-efflux system protein
Leaf Sample	TraesCS6D01G264200	Eukaryotic aspartyl protease family protein
Leaf Sample	TraesCS5A01G503800	Late embryogenesis abundant protein
Leaf Sample	TraesCS2B01G599800	Beta-glucosidase
Leaf Sample	TraesCS3B01G306000	50S ribosomal protein L13
Leaf Sample	TraesCS6A01G009200	Ferredoxin--NADP reductase
Leaf Sample	TraesCS2B01G271300	RNA-binding protein
Leaf Sample	TraesCS5D01G516700	Photosystem II reaction center Psb28 protein
Leaf Sample	TraesCS7D01G267000	50S ribosomal protein 6, chloroplastic
Leaf Sample	TraesCS5D01G474200	Photosynthetic NDH subcomplex L 3
Leaf Sample	TraesCS3B01G362600	Photosystem II reaction center PsbP family protein
Leaf Sample	TraesCS1D01G149700	Ribonuclease
Leaf Sample	TraesCS5D01G269300	Fasciclin-like arabinogalactan protein
Leaf Sample	TraesCS4A01G484600	Protein TolB
Leaf Sample	TraesCS4A01G333400	Transferase, transferring glycosyl groups
Leaf Sample	TraesCS4A01G430100	Dirigent protein
Leaf Sample	TraesCS3B01G095400	Dirigent protein
Leaf Sample	TraesCS1A01G259700	EG2771
Leaf Sample	TraesCS3D01G338500	ATP synthase subunit beta
Leaf Sample	TraesCS1D01G096400	Peroxidase
Leaf Sample	TraesCS2D01G071400	Thylakoid lumenal 15.0 kDa protein 2, chloroplastic
Leaf Sample	TraesCS1D01G175000	Chloroplast inner envelope protein, putative, expressed
Leaf Sample	TraesCS3D01G244900	Fasciclin-like arabinogalactan protein
Leaf Sample	TraesCS7D01G377400	Fructose-bisphosphate aldolase
Leaf Sample	TraesCS7D01G338600	Chaperone DnaJ
Leaf Sample	TraesCS1B01G405000	ATP synthase subunit b, chloroplastic
Leaf Sample	TraesCS4A01G167000	30S ribosomal protein S5
Leaf Sample	TraesCS6D01G336800	Clustered mitochondria protein
Leaf Sample	TraesCS4D01G006600	Dirigent protein
Leaf Sample	TraesCS7D01G224400	Trigger factor
Leaf Sample	TraesCS6B01G286300	Thylakoid lumenal protein, chloroplastic
Leaf Sample	TraesCS1D01G149800	Ribonuclease
Leaf Sample	TraesCS2B01G550200	Major allergen Bet v 1
Leaf Sample	TraesCS4B01G347400	Nascent polypeptide-associated complex alpha subunit, putative, expressed
Leaf Sample	TraesCS6D01G012200	Ferredoxin--NADP reductase
Leaf Sample	TraesCS5D01G329200	Chlorophyll a-b binding protein, chloroplastic
Leaf Sample	TraesCS5B01G531900	30S ribosomal protein S6
Leaf Sample	TraesCS3A01G256400	Protein TIC 62, chloroplastic
Leaf Sample	TraesCS3B01G096500	Light-regulated protein
Leaf Sample	TraesCS2D01G251800	Peroxisomal (S)-2-hydroxy-acid oxidase
Leaf Sample	TraesCS2B01G229400	Peptidyl-prolyl cis-trans isomerase, putative
Leaf Sample	TraesCS6D01G286900	Geranylgeranyl reductase
Leaf Sample	TraesCS1A01G133100	Chaperone DnaK
Leaf Sample	TraesCS1B01G437600	Serine protease
Leaf Sample	TraesCS6A01G234900	Ferredoxin-thioredoxin reductase, variable chain
Leaf Sample	TraesCS6D01G283300	ATP synthase delta-subunit
Leaf Sample	TraesCS4D01G134900	Ribulose bisphosphate carboxylase/oxygenase activase
Leaf Sample	TraesCS6D01G001700	D-glycerate dehydrogenase/hydroxypyruvate reductase
Leaf Sample	TraesCS1D01G181100	Photosystem I P700 chlorophyll a apoprotein A2
Leaf Sample	TraesCS4A01G472500	Ferredoxin--NADP reductase
Leaf Sample	TraesCS1A01G272000	Subtilisin-like protease
Leaf Sample	TraesCS2D01G136200	Magnesium-chelatase subunit H
Leaf Sample	TraesCS4A01G157300	RNA-binding protein
Leaf Sample	TraesCS5D01G422800	Photosystem I reaction center subunit III
Leaf Sample	TraesCS4B01G198600	50S ribosomal protein L10
Leaf Sample	TraesCS2B01G313700	Peroxiredoxin
Leaf Sample	TraesCS2A01G240900	Cytochrome b559 subunit alpha
Leaf Sample	TraesCS5B01G211200	10 kDa chaperonin
Leaf Sample	TraesCS3D01G080700	Dirigent protein
Leaf Sample	TraesCS4D01G170800	Uroporphyrinogen decarboxylase
Leaf Sample	TraesCS3B01G254400	Uroporphyrinogen decarboxylase
Leaf Sample	TraesCS2B01G469100	RNA-binding family protein, putative
Leaf Sample	TraesCS3D01G060600	Thylakoid lumenal protein, chloroplastic
Leaf Sample	TraesCS3D01G224800	50S ribosomal protein L31
Leaf Sample	TraesCSU01G237200	NADH-quinone oxidoreductase subunit D
Leaf Sample	TraesCS2D01G197300	Aldehyde dehydrogenase
Leaf Sample	TraesCS3B01G183300	Plasma membrane-associated cation-binding protein 1
Leaf Sample	TraesCS5A01G324200	Triosephosphate isomerase
Leaf Sample	TraesCS4D01G322700	Catalase
Leaf Sample	TraesCS5D01G044400	Chloroplast stem-loop-binding protein
Leaf Sample	TraesCS2B01G233400	Chlorophyll a-b binding protein, chloroplastic
Leaf Sample	TraesCS5D01G013400	Lipoxygenase
Leaf Sample	TraesCS7D01G243900	Lumenal PsbP-like protein
Leaf Sample	TraesCS1A01G172700	Thylakoid lumenal 17.4 kDa protein, chloroplastic
Leaf Sample	TraesCS1A01G152600	Ribonuclease
Leaf Sample	TraesCS5B01G093100	PsbP-like protein 1
Leaf Sample	TraesCS7A01G290100	ATP synthase epsilon chain
Leaf Sample	TraesCS7B01G199200	Peptidyl-prolyl cis-trans isomerase
Leaf Sample	TraesCS4D01G164500	50S ribosomal protein L6, putative, expressed
Leaf Sample	TraesCS3A01G533600	Pectin acetylesterase
Leaf Sample	TraesCS6D01G174500	50S ribosomal protein L21
Leaf Sample	TraesCS7D01G407100	Thylakoid lumenal 16.5 kDa protein, chloroplastic
Leaf Sample	TraesCS5D01G238300	Chlorophyll a-b binding protein, chloroplastic
Leaf Sample	TraesCS4B01G032300	DUF538 family protein, putative (Protein of unknown function, DUF538)
Leaf Sample	TraesCS3B01G413700	Photosystem II 22 kDa protein, chloroplastic
Leaf Sample	TraesCS3D01G223300	Carbonic anhydrase
Leaf Sample	TraesCS3B01G039600	Nuclease S1
Leaf Sample	TraesCS2B01G343900	30S ribosomal protein 3, chloroplastic
Leaf Sample	TraesCS3D01G081300	Light-regulated protein
Leaf Sample	TraesCS4D01G003600	PsbP-like protein 1
Leaf Sample	TraesCS4B01G170800	Photosystem II Psb27 protein
Leaf Sample	TraesCS2D01G584400	ATP synthase epsilon chain
Leaf Sample	TraesCS2A01G387800	NAD(P)H-quinone oxidoreductase subunit M
Leaf Sample	TraesCS4A01G235500	Oxidoreductase, aldo/keto reductase family protein, expressed
Leaf Sample	TraesCS3D01G481400	Beta-1,3-glucanase
Leaf Sample	TraesCS4D01G086400	Chlorophyll a-b binding protein, chloroplastic
Leaf Sample	TraesCS5A01G545700	Pterin-4-alpha-carbinolamine dehydratase, putative
Leaf Sample	TraesCS2D01G065300	Ribulose bisphosphate carboxylase small chain
Leaf Sample	TraesCS6B01G063800	Peroxidase
Leaf Sample	TraesCS7D01G548400	Cysteine protease, putative
Leaf Sample	TraesCS7D01G180200	Germin-like protein
Leaf Sample	TraesCS2D01G251000	RNA-binding protein
Leaf Sample	TraesCS5B01G496000	Photosystem I reaction center subunit IV
Leaf Sample	TraesCS1B01G367700	Phospholipase A1
Leaf Sample	TraesCS2A01G525500	Lipoxygenase
Leaf Sample	TraesCS2D01G248400	Oxygen-evolving enhancer protein 1
Leaf Sample	TraesCS5D01G458900	ATP synthase subunit alpha
Leaf Sample	TraesCS2D01G284400	ATP synthase subunit beta
Leaf Sample	TraesCS5A01G482800	Photosystem I reaction center subunit IV
Leaf Sample	TraesCS3B01G398300	Fructose-1,6-bisphosphatase class 1
Leaf Sample	TraesCS6B01G015000	Ferredoxin--NADP reductase
Leaf Sample	TraesCS2A01G130600	Glutamate synthase, putative
Leaf Sample	TraesCS2B01G600200	Beta-glucosidase
Leaf Sample	TraesCS7D01G278100	RNA-binding protein
Leaf Sample	TraesCS2D01G255100	Oxygen-evolving enhancer protein 2-1, chloroplastic
Leaf Sample	TraesCS3D01G240800	50S ribosomal protein L7/L12
Leaf Sample	TraesCS7D01G162300	10 kDa chaperonin
Leaf Sample	TraesCS2D01G065600	Ribulose bisphosphate carboxylase small chain
Leaf Sample	TraesCS3B01G186000	ATP synthase subunit beta
Leaf Sample	TraesCSU01G270000	Photosystem I iron-sulfur center
Leaf Sample	TraesCS5D01G031300	5-methyltetrahydropteroyltriglutamate--homocysteine methyltransferase
Leaf Sample	TraesCS2D01G073700	Germin-like protein
Leaf Sample	TraesCS6A01G303800	ATP synthase delta-subunit
Leaf Sample	TraesCS2D01G049500	60 kDa chaperonin
Leaf Sample	TraesCS7D01G322000	Ferredoxin
Leaf Sample	TraesCS2D01G214700	Cytochrome b6-f complex iron-sulfur subunit
Leaf Sample	TraesCS7A01G036200	60 kDa chaperonin
Leaf Sample	TraesCS5D01G219500	10 kDa chaperonin
Leaf Sample	TraesCS5D01G331100	Triosephosphate isomerase
Leaf Sample	TraesCS1A01G217200	Nucleoside diphosphate kinase
Leaf Sample	TraesCS2A01G156100	RNA-binding protein
Leaf Sample	TraesCS3B01G186100	Ribulose bisphosphate carboxylase large chain
Leaf Sample	TraesCS4D01G135000	Ribulose bisphosphate carboxylase/oxygenase activase
Leaf Sample	TraesCS2D01G220800	Oxygen-evolving enhancer protein 3-2, chloroplastic
Leaf Sample	TraesCS1D01G266000	Wound-induced protease inhibitor
Leaf Sample	TraesCS3A01G250200	Glycine dehydrogenase decarboxylating protein
Leaf Sample	TraesCS4A01G499500	Plastocyanin
Leaf Sample	TraesCS2D01G295500	Peroxiredoxin family protein
Leaf Sample	TraesCS4D01G212000	Fructose-1,6-bisphosphatase class 1
Leaf Sample	TraesCS2B01G273900	ATP synthase gamma chain
Leaf Sample	TraesCS5D01G425100	Ribulose bisphosphate carboxylase large chain
Leaf Sample	TraesCS2D01G034400	Glyceraldehyde-3-phosphate dehydrogenase
Leaf Sample	TraesCS7B01G148000	Alanine:glyoxylate aminotransferase
Leaf Sample	TraesCS2D01G115200	Photosystem I reaction center subunit N
Leaf Sample	TraesCS4D01G068100	Serine hydroxymethyltransferase
Leaf Sample	TraesCS5D01G459400	ATP synthase subunit alpha
Leaf Sample	TraesCS5A01G498000	Catalase
Leaf Sample	TraesCS6D01G247400	Phosphoribulokinase
Leaf Sample	TraesCS3A01G264700	ATP synthase subunit beta
Leaf Sample	TraesCS2D01G220900	Beta-amylase
Leaf Sample	TraesCS7A01G020500	Ferredoxin--NADP reductase
Leaf Sample	TraesCS4A01G166900	Alpha-1,4-glucan-protein synthase [UDP-forming] 1
Leaf Sample	TraesCS4D01G185400	Glyceraldehyde-3-phosphate dehydrogenase
Leaf Sample	TraesCS5A01G368400	RNA-binding protein
Leaf Sample	TraesCS1D01G313800	Phosphoglycerate kinase
Leaf Sample	TraesCS4D01G107400	Fructose-bisphosphate aldolase
Leaf Sample	TraesCS3B01G214400	Calmodulin-related protein
Leaf Sample	TraesCS6A01G158300	Phosphoglycerate kinase
Leaf Sample	TraesCS3B01G181300	5'-methylthioadenosine/S-adenosylhomocysteine nucleosidase
Leaf Sample	TraesCS4D01G343000	Purple acid phosphatase
Leaf Sample	TraesCS5D01G468400	Photosystem I reaction center subunit II
Leaf Sample	TraesCS1D01G131800	Chaperone DnaK
Leaf Sample	TraesCS7A01G098300	ATP synthase subunit alpha
Leaf Sample	TraesCS7D01G010200	inter-alpha-trypsin inhibitor heavy chain-like protein
Leaf Sample	TraesCS5D01G179300	Dirigent protein
Leaf Sample	TraesCS4B01G278900	Glutathione reductase
Leaf Sample	TraesCS4D01G205400	ATP synthase subunit b
Leaf Sample	TraesCS1D01G181000	ATP synthase subunit alpha
Leaf Sample	TraesCS3D01G256700	Protein TIC 62, chloroplastic
Leaf Sample	TraesCS7B01G197300	Superoxide dismutase [Cu-Zn]
Leaf Sample	TraesCS1A01G045700	Glutathione S-transferase
Leaf Sample	TraesCS5D01G117600	Chaperone DnaK
Leaf Sample	TraesCS4B01G047300	Phosphoglucosamine mutase
Leaf Sample	TraesCS7D01G361000	ATP synthase subunit beta
Leaf Sample	TraesCS5D01G122700	Fructose-bisphosphate aldolase
Leaf Sample	TraesCS7D01G000300	Plastocyanin
Leaf Sample	TraesCSU01G175900	Histone H4
Leaf Sample	TraesCS3B01G373000	2,3-bisphosphoglycerate-independent phosphoglycerate mutase
Leaf Sample	TraesCS2D01G123300	Superoxide dismutase [Cu-Zn]
Leaf Sample	TraesCS5B01G099300	elongation factor Ts family protein
Leaf Sample	TraesCS1D01G420500	Malate dehydrogenase
Leaf Sample	TraesCS6B01G389200	Leucine aminopeptidase, putative
Leaf Sample	TraesCS5D01G550700	60 kDa chaperonin
Leaf Sample	TraesCS7D01G475900	ATP synthase subunit beta
Leaf Sample	TraesCS1D01G109800	Ubiquitin
Leaf Sample	TraesCS7D01G309500	Glyceraldehyde-3-phosphate dehydrogenase
Leaf Sample	TraesCS6B01G360300	Inorganic pyrophosphatase
Leaf Sample	TraesCS5B01G016100	Thaumatin-like protein
Leaf Sample	TraesCS6A01G213700	Glyceraldehyde-3-phosphate dehydrogenase
Leaf Sample	TraesCS2D01G036300	dimethylallyl, adenosine tRNA methylthiotransferase
Leaf Sample	TraesCS5B01G382300	Lipoxygenase
Leaf Sample	TraesCS1D01G141100	Rubisco accumulation factor 1, chloroplastic
Leaf Sample	TraesCS4D01G342400	Nascent polypeptide-associated complex alpha subunit, putative, expressed
Leaf Sample	TraesCS2D01G291600	60S acidic ribosomal protein
Leaf Sample	TraesCS2D01G513600	Cysteine protease
Leaf Sample	TraesCS1A01G093900	Translocase of chloroplast 159, chloroplastic
Leaf Sample	TraesCS4A01G484700	inter-alpha-trypsin inhibitor heavy chain-like protein
Leaf Sample	TraesCS7D01G313800	60S acidic ribosomal protein P1
Leaf Sample	TraesCS2A01G222600	Endoribonuclease L-PSP family protein
Leaf Sample	TraesCS1A01G277500	60S acidic ribosomal protein
Leaf Sample	TraesCS2D01G383800	Elongation factor G
Leaf Sample	TraesCS4D01G009200	Monodehydroascorbate reductase
Leaf Sample	TraesCS4D01G319400	Glyceraldehyde-3-phosphate dehydrogenase
Leaf Sample	TraesCS4D01G357100	Apyrase
Leaf Sample	TraesCS1A01G041400	Chymotrypsin inhibitor
Leaf Sample	TraesCS6B01G161600	Quinone oxidoreductase-like protein
Leaf Sample	TraesCS7D01G549100	Photosystem II stability/assembly factor HCF136
Leaf Sample	TraesCS2B01G447300	Oxygen-dependent coproporphyrinogen-III oxidase
Leaf Sample	TraesCS6A01G312200	Glycine cleavage system h protein, putative
Leaf Sample	TraesCS1A01G251200	Thylakoid lumen 18.3 kDa family protein
Leaf Sample	TraesCS3D01G164500	Plasma membrane-associated cation-binding protein 1
Leaf Sample	TraesCS2D01G205900	Ribosome recycling factor
Leaf Sample	TraesCS2D01G080000	Ascorbate peroxidase
Leaf Sample	TraesCS6D01G320800	10 kDa chaperonin
Leaf Sample	TraesCS6A01G222900	Phenylalanine ammonia-lyase
Leaf Sample	TraesCS2B01G553100	Beta xylosidase
Leaf Sample	TraesCS5D01G178300	RNA-binding family protein
Leaf Sample	TraesCS2D01G322900	Glyceraldehyde-3-phosphate dehydrogenase
Leaf Sample	TraesCS2D01G538300	Superoxide dismutase
Leaf Sample	TraesCS6A01G169100	Peroxiredoxin, putative
Leaf Sample	TraesCS4D01G098400	Protein disulfide-isomerase
Leaf Sample	TraesCS2D01G346900	Phosphoglycolate phosphatase
Leaf Sample	TraesCS4A01G328600	Ankyrin repeat domain protein, putative
Leaf Sample	TraesCS2D01G128300	Elongation factor 1-beta
Leaf Sample	TraesCS5D01G398400	Beta-glucosidase
Leaf Sample	TraesCS6D01G214700	ATP-dependent Clp protease proteolytic subunit
Leaf Sample	TraesCSU01G251400	ATP synthase epsilon chain
Leaf Sample	TraesCS2A01G571500	Peroxidase
Leaf Sample	TraesCS1D01G259500	EG2771
Leaf Sample	TraesCS3A01G391100	Fructose-bisphosphate aldolase
Leaf Sample	TraesCS2B01G347200	MLP protein
Leaf Sample	TraesCS6D01G313100	Nitrite reductase
Leaf Sample	TraesCS3D01G156500	Cold induced protein
Leaf Sample	TraesCS3A01G087100	Cysteine synthase
Leaf Sample	TraesCS2A01G477700	Non-specific lipid-transfer protein
Leaf Sample	TraesCS2D01G546500	Calreticulin-like protein
Leaf Sample	TraesCS7D01G010100	Protein TolB
Leaf Sample	TraesCS5B01G114000	Proteasome subunit alpha type
Leaf Sample	TraesCS4B01G252100	Beta-xylosidase, putative
Leaf Sample	TraesCS1D01G412200	Aspartic proteinase
Leaf Sample	TraesCS1B01G254000	50S ribosomal protein L1
Leaf Sample	TraesCS4D01G046400	14-3-3 protein
Leaf Sample	TraesCSU01G269100	Photosystem II reaction center protein H
Leaf Sample	TraesCS2D01G320900	Chlorophyll a-b binding protein, chloroplastic
Leaf Sample	TraesCS4B01G157700	Cystathionine gamma-synthase
Leaf Sample	TraesCS5D01G169900	Ribulose bisphosphate carboxylase small chain
Leaf Sample	TraesCS6B01G423100	Glutathione reductase
Leaf Sample	TraesCS7D01G066500	1-deoxy-D-xylulose-5-phosphate synthase, Transketolase
Leaf Sample	TraesCS3D01G370700	Fructose-1,6-bisphosphatase class 1
Leaf Sample	TraesCS6B01G370300	Subtilisin protease
Leaf Sample	TraesCS6D01G340700	Photosystem II 10 kDa polypeptide
Leaf Sample	TraesCS6B01G238600	Elongation factor Tu
Leaf Sample	TraesCS1D01G000800	Peptidyl-prolyl cis-trans isomerase
Leaf Sample	TraesCS6B01G343300	Presequence protease, mitochondrial
Leaf Sample	TraesCS4D01G248100	Mitochondrial-processing peptidase beta subunit
Leaf Sample	TraesCS3B01G376700	Non-specific lipid-transfer protein
Leaf Sample	TraesCS4D01G214300	50S ribosomal protein L4
Leaf Sample	TraesCS5D01G035200	Methyl-CpG binding domain containing protein, expressed
Leaf Sample	TraesCS6D01G203300	GrpE protein homolog
Leaf Sample	TraesCS5B01G012300	Enolase
Leaf Sample	TraesCS5B01G300800	Cysteine synthase
Leaf Sample	TraesCS4D01G295500	Proteasome subunit alpha type
Leaf Sample	TraesCS5D01G292900	Proteasome subunit beta type
Leaf Sample	TraesCS6B01G126000	Proteasome subunit alpha type
Leaf Sample	TraesCS1B01G432700	Chlorophyll a-b binding protein, chloroplastic
Leaf Sample	TraesCS6A01G412900	Peroxidase
Leaf Sample	TraesCSU01G092300	Acid phosphatase 1
Leaf Sample	TraesCS5D01G423400	Elongation factor 1-alpha
Leaf Sample	TraesCS3A01G285600	Proteasome subunit alpha type
Leaf Sample	TraesCS1B01G162300	60 kDa chaperonin
Leaf Sample	TraesCS7D01G289900	ACT domain-containing protein
Leaf Sample	TraesCS7A01G161000	10 kDa chaperonin
Leaf Sample	TraesCS4A01G298700	5-methyltetrahydropteroyltriglutamate--homocysteine methyltransferase
Leaf Sample	TraesCS7A01G471000	ATP-dependent zinc metalloprotease FTSH protein
Leaf Sample	TraesCS5D01G361000	UTP--glucose-1-phosphate uridylyltransferase
Leaf Sample	TraesCS3A01G286800	RNA binding protein
Leaf Sample	TraesCS7B01G471600	ATP-dependent zinc metalloprotease FTSH
Leaf Sample	TraesCS2B01G171300	Plastid-lipid associated protein PAP / fibrillin family protein
Leaf Sample	TraesCS4A01G280500	DUF538 family protein, putative (Protein of unknown function, DUF538)
Leaf Sample	TraesCS6B01G450500	50S ribosomal protein L9
Leaf Sample	TraesCS4D01G225100	ATP-dependent Clp protease ATP-binding subunit
Leaf Sample	TraesCS1D01G109600	Dihydrolipoyl dehydrogenase
Leaf Sample	TraesCS6D01G152700	Chlorophyll a-b binding protein, chloroplastic
Leaf Sample	TraesCS2D01G361800	Proliferating cell nuclear antigen
Leaf Sample	TraesCS1D01G320300	NAD(P)H dehydrogenase (Quinone)
Leaf Sample	TraesCS6B01G192200	Fumarylacetoacetase
Leaf Sample	TraesCS4D01G174500	Ycf54-like protein
Leaf Sample	TraesCS2D01G150600	10 kDa chaperonin
Leaf Sample	TraesCS2D01G434700	V-type proton ATPase subunit G
Leaf Sample	TraesCS2D01G434500	Ascorbate peroxidase
Leaf Sample	TraesCS7D01G263900	1-deoxy-D-xylulose 5-phosphate synthase 1
Leaf Sample	TraesCS2A01G555300	Thioredoxin
Leaf Sample	TraesCS6D01G336900	Membrane steroid-binding protein
Leaf Sample	TraesCS3A01G107500	Mitochondrial-processing peptidase subunit alpha
Leaf Sample	TraesCS7D01G078000	Proteasome subunit beta type
Leaf Sample	TraesCS4B01G292100	Nitrilase/cyanide hydratase and apolipoprotein N-acyltransferase family protein
Leaf Sample	TraesCS5D01G020900	RNA-binding protein
Leaf Sample	TraesCS7B01G345700	Intracellular protease 1
Leaf Sample	TraesCS5D01G432900	Peroxisomal (S)-2-hydroxy-acid oxidase
Leaf Sample	TraesCS1A01G323400	Sulfite reductase [NADPH] hemoprotein beta-component
Leaf Sample	TraesCS5D01G424900	Cytochrome f
Leaf Sample	TraesCS7A01G010300	inter-alpha-trypsin inhibitor heavy chain-like protein
Leaf Sample	TraesCS7D01G279300	Dihydroxy-acid dehydratase
Leaf Sample	TraesCS6D01G246600	50S ribosomal protein L11
Leaf Sample	TraesCS7B01G278200	Thiamine thiazole synthase, chloroplastic
Leaf Sample	TraesCS6D01G061600	Ribose-5-phosphate isomerase A
Leaf Sample	TraesCS7D01G041800	Acyl-CoA-binding protein
Leaf Sample	TraesCS2D01G285800	ATP-dependent Clp protease ATP-binding subunit ClpB
Leaf Sample	TraesCS6B01G408100	Aldehyde dehydrogenase
Leaf Sample	TraesCS4A01G417400	30S ribosomal protein S10
Leaf Sample	TraesCS7A01G419100	60S acidic ribosomal protein P3
Leaf Sample	TraesCS7D01G306600	60S acidic ribosomal protein P0
Leaf Sample	TraesCS3A01G046200	Trypsin inhibitor
Leaf Sample	TraesCS7D01G084900	Peroxidase
Leaf Sample	TraesCS3B01G087400	Triosephosphate isomerase
Leaf Sample	TraesCS4A01G169100	Translationally-controlled tumor protein
Leaf Sample	TraesCS7A01G190700	Glutathione S-transferase
Leaf Sample	TraesCS3D01G034000	Bowman birk trypsin inhibitor
Leaf Sample	TraesCS5D01G496800	Alpha-mannosidase
Leaf Sample	TraesCS5B01G329400	Proteasome subunit alpha type
Leaf Sample	TraesCS5D01G007900	Photosystem II D2 protein
Leaf Sample	TraesCS2B01G189900	Cytochrome c oxidase subunit 6B
Leaf Sample	TraesCS6D01G081200	MALE GAMETOPHYTE DEFECTIVE 1
Leaf Sample	TraesCS4D01G181000	30S ribosomal protein S1
Leaf Sample	TraesCS3D01G053400	Photosystem II CP47 reaction center protein
Leaf Sample	TraesCS6D01G317700	70 kDa heat shock protein
Leaf Sample	TraesCS2B01G280600	Aminotransferase
Leaf Sample	TraesCS2B01G329300	Histone H2B
Leaf Sample	TraesCS3A01G156800	Plasma membrane-associated cation-binding protein 1
Leaf Sample	TraesCS2A01G070300	Lactoylglutathione lyase
Leaf Sample	TraesCS6D01G281600	Beta-xylosidase, putative
Leaf Sample	TraesCS4D01G033400	Proteasome subunit beta type
Leaf Sample	TraesCS1D01G364900	Nucleosome assembly protein 1-like 1
Leaf Sample	TraesCS5D01G216300	Cysteine protease
Leaf Sample	TraesCS7D01G262500	Lipid transfer protein
Leaf Sample	TraesCS4A01G106300	Ascorbate peroxidase
Leaf Sample	TraesCS1A01G099500	Dihydrolipoyl dehydrogenase
Leaf Sample	TraesCS4D01G095100	Proteasome subunit beta type
Leaf Sample	TraesCS5B01G048000	Pectinesterase
Leaf Sample	TraesCS7D01G299500	Monodehydroascorbate reductase
Leaf Sample	TraesCS5B01G374200	Methyl-CpG binding domain containing protein, expressed
Leaf Sample	TraesCS1D01G041200	Glucose-6-phosphate isomerase
Leaf Sample	TraesCS2A01G308600	Protein TIC 40, chloroplastic
Leaf Sample	TraesCS1D01G452300	Nucleoside diphosphate kinase
Leaf Sample	TraesCS4A01G138000	Nascent polypeptide-associated complex alpha subunit-like protein
Leaf Sample	TraesCS2A01G303400	GrpE protein homolog
Leaf Sample	TraesCS3D01G023900	Glutamate decarboxylase
Leaf Sample	TraesCS7D01G129900	Proteasome subunit alpha type
Leaf Sample	TraesCS1A01G265300	Wound-induced protease inhibitor
Leaf Sample	TraesCS7D01G211900	Aldehyde dehydrogenase
Leaf Sample	TraesCS3D01G198600	S-adenosylmethionine synthase
Leaf Sample	TraesCS3B01G265000	Malate dehydrogenase
Leaf Sample	TraesCS7D01G009400	Beta-fructofuranosidase 1
Leaf Sample	TraesCS2D01G148200	2,3,4,5-tetrahydropyridine-2,6-dicarboxylate N-acetyltransferase
Leaf Sample	TraesCS6D01G319700	Subtilisin protease
Leaf Sample	TraesCS2B01G528300	Glutamine synthetase
Leaf Sample	TraesCS2D01G311500	RmlC-like cupins superfamily protein
Leaf Sample	TraesCS4B01G180700	NADH:ubiquinone oxidoreductase subunit
Leaf Sample	TraesCS6B01G213700	Aminopeptidase
Leaf Sample	TraesCS1A01G041300	Chymotrypsin inhibitor
Leaf Sample	TraesCS2D01G177300	Elongation factor 1-beta
Leaf Sample	TraesCS2D01G493500	Adenosylhomocysteinase
Leaf Sample	TraesCS3A01G055600	14-3-3 protein
Leaf Sample	TraesCS4B01G020300	RNA-binding protein
Leaf Sample	TraesCS5D01G495000	NAD(P)-binding rossmann-fold protein
Leaf Sample	TraesCSU01G127100	Nascent polypeptide-associated complex subunit beta
Leaf Sample	TraesCS6D01G094200	50S ribosomal protein L3
Leaf Sample	TraesCS6A01G311800	Pyruvate dehydrogenase E1 component subunit alpha
Leaf Sample	TraesCS6D01G258600	Thioredoxin reductase
Leaf Sample	TraesCS4D01G175900	Ricin B-like lectin R40C1
Leaf Sample	TraesCS6D01G401500	Mitochondrial intermediate peptidase
Leaf Sample	TraesCS1A01G396700	Fasciclin-like arabinogalactan protein
Leaf Sample	TraesCS4D01G301300	Aspartic proteinase nepenthesin-1
Leaf Sample	TraesCS6B01G273400	Dehydrin
Leaf Sample	TraesCS3A01G270300	Peroxiredoxin
Leaf Sample	TraesCS4D01G167600	40S ribosomal protein S21
Leaf Sample	TraesCS2A01G487900	Plastid-lipid associated protein PAP / fibrillin family protein
Leaf Sample	TraesCS6A01G339400	Subtilisin protease
Leaf Sample	TraesCS1D01G177400	Actin
Leaf Sample	TraesCS5B01G426400	Glutathione-S-transferase
Leaf Sample	TraesCS3A01G132700	Heme-binding protein, putative
Leaf Sample	TraesCS2B01G320000	GrpE protein homolog
Leaf Sample	TraesCS1B01G189400	Lipid transfer protein
Leaf Sample	TraesCS5D01G388700	Lipoxygenase
Leaf Sample	TraesCS6A01G275200	ATP synthase subunit delta
Leaf Sample	TraesCS5D01G295300	Proteasome subunit alpha type
Leaf Sample	TraesCS3D01G239100	V-type proton ATPase subunit E
Leaf Sample	TraesCS3D01G334500	2,3-bisphosphoglycerate-independent phosphoglycerate mutase
Leaf Sample	TraesCS7B01G217200	Calmodulin
Leaf Sample	TraesCS3D01G325100	Cysteine proteinase inhibitor
Leaf Sample	TraesCS2D01G261500	Eukaryotic translation initiation factor 5A
Leaf Sample	TraesCS2D01G351600	6,7-dimethyl-8-ribityllumazine synthase
Leaf Sample	TraesCS7D01G091500	Single-stranded DNA-binding protein WHY1, chloroplastic
Leaf Sample	TraesCS1A01G379000	ATP synthase subunit beta
Leaf Sample	TraesCS4D01G125100	Alpha-L-arabinofuranosidase 1
Leaf Sample	TraesCS3A01G257000	VIP1 protein
Leaf Sample	TraesCS7D01G352900	Enoyl reductase
Leaf Sample	TraesCS2A01G577600	3-isopropylmalate dehydrogenase
Leaf Sample	TraesCS7A01G558300	4-hydroxy-4-methyl-2-oxoglutarate aldolase
Leaf Sample	TraesCS1D01G153900	Malate dehydrogenase
Leaf Sample	TraesCS3A01G185800	Cysteine proteinase inhibitor
Leaf Sample	TraesCS3B01G093100	Stress responsive protein
Leaf Sample	TraesCS6D01G228800	Glutathione peroxidase
Leaf Sample	TraesCS3A01G046100	Trypsin inhibitor
Leaf Sample	TraesCS4D01G277400	Glutathione reductase
Leaf Sample	TraesCS6D01G384200	Aconitate hydratase
Leaf Sample	TraesCS5B01G022800	5-methyltetrahydropteroyltriglutamate--homocysteine methyltransferase
Leaf Sample	TraesCS5D01G157600	Ferritin
Leaf Sample	TraesCS3D01G204000	V-type proton ATPase subunit F
Leaf Sample	TraesCS2B01G187600	Lipid transfer protein
Leaf Sample	TraesCS1B01G141900	Proteasome subunit beta type
Leaf Sample	TraesCS2D01G293400	30S ribosomal protein S11
Leaf Sample	TraesCS4B01G074900	Thioredoxin
Leaf Sample	TraesCS5A01G515700	50S ribosomal protein L11
Leaf Sample	TraesCS7D01G105500	Proteasome subunit beta type
Leaf Sample	TraesCS1D01G276700	60S acidic ribosomal protein
Leaf Sample	TraesCS2D01G010700	Pyruvate dehydrogenase E1 component subunit alpha
Leaf Sample	TraesCS7B01G455900	Carbonic anhydrase
Leaf Sample	TraesCS7A01G010400	Protein TolB
Leaf Sample	TraesCS6D01G127100	Peroxidase
Leaf Sample	TraesCS5D01G492400	Actin-depolymerizing factor
Leaf Sample	TraesCS4B01G077600	Subtilisin-like protease
Leaf Sample	TraesCS4A01G015900	Aminotransferase like protein
Leaf Sample	TraesCS5A01G423000	Ferredoxin--NADP reductase
Leaf Sample	TraesCS5A01G378700	Lipoxygenase
Leaf Sample	TraesCS2D01G573000	Photosystem II CP43 reaction center protein
Leaf Sample	TraesCS4A01G272800	Beta-glucosidase
Leaf Sample	TraesCS3D01G529500	Cytochrome b5
Leaf Sample	TraesCS6D01G177500	Gamma carbonic anhydrase mitochondrial-like
Leaf Sample	TraesCS4A01G217200	Dirigent protein
Leaf Sample	TraesCS1D01G400100	Photosystem I reaction center subunit VI
Leaf Sample	TraesCS1A01G284900	Chitinase
Leaf Sample	TraesCS5B01G145800	Chalcone-flavonone isomerase family protein
Leaf Sample	TraesCS5D01G268000	Heat shock protein 90
Leaf Sample	TraesCS2D01G325800	Prohibitin
Leaf Sample	TraesCS6B01G349300	50S ribosomal protein L29
Leaf Sample	TraesCS7D01G010000	Acid invertase 1
Leaf Sample	TraesCS6B01G354600	Peroxidase
Leaf Sample	TraesCS1B01G367100	RNA binding protein
Leaf Sample	TraesCS1D01G362700	Aldehyde dehydrogenase
Leaf Sample	TraesCS5A01G372100	Methyl-CpG binding domain containing protein, expressed
Leaf Sample	TraesCS2B01G198100	Stress responsive alpha-beta barrel domain protein
Leaf Sample	TraesCS2D01G267800	Pyridoxal 5'-phosphate synthase subunit PdxS
Leaf Sample	TraesCS6D01G185800	Nucleosome assembly protein 1-like 1
Leaf Sample	TraesCS6B01G216100	Far upstream element-binding protein
Leaf Sample	TraesCS5D01G118500	Thioredoxin
Leaf Sample	TraesCS7A01G206300	Uv excision repair protein rad23, putative
Leaf Sample	TraesCS3D01G296700	Chaperone DnaK
Leaf Sample	TraesCS6A01G170300	Histone H2A
Leaf Sample	TraesCS5A01G505000	Aconitate hydratase
Leaf Sample	TraesCS7A01G415000	Delta-aminolevulinic acid dehydratase
Leaf Sample	TraesCS7D01G272300	Proteasome subunit alpha type
Leaf Sample	TraesCS3D01G426300	Rhodanese-like domain-containing protein 4, chloroplastic
Leaf Sample	TraesCS3D01G160800	Glyoxylate reductase/hydroxypyruvate reductase
Leaf Sample	TraesCS1D01G202100	ATP-dependent Clp protease proteolytic subunit
Leaf Sample	TraesCS3B01G137100	MAR-binding filament-like protein 1
Leaf Sample	TraesCS5B01G523300	Protein TolB
Leaf Sample	TraesCS5D01G118800	Adenylate kinase
Leaf Sample	TraesCS1D01G148000	Cyanate hydratase
Leaf Sample	TraesCS5D01G299000	1-deoxy-D-xylulose 5-phosphate synthase 1
Leaf Sample	TraesCS7A01G320500	Far upstream element-binding protein
Leaf Sample	TraesCS2B01G567600	Superoxide dismutase
Leaf Sample	TraesCS4A01G332100	Nascent polypeptide-associated complex subunit beta
Leaf Sample	TraesCS6A01G261700	UPF0160 protein MYG1, mitochondrial
Leaf Sample	TraesCSU01G005100	UDP-glycosyltransferase
Leaf Sample	TraesCS1D01G030600	NAD(P)-binding rossmann-fold protein
Leaf Sample	TraesCS2B01G253200	ATP synthase epsilon chain
Leaf Sample	TraesCS5A01G434100	Glutamate dehydrogenase
Leaf Sample	TraesCS5D01G145300	Non-specific lipid-transfer protein
Leaf Sample	TraesCS7D01G380800	NADH dehydrogenase [ubiquinone] 1 beta subcomplex subunit 9
Leaf Sample	TraesCS2D01G237800	40S ribosomal protein S12
Leaf Sample	TraesCS6A01G101800	Calreticulin/calnexin
Leaf Sample	TraesCS4D01G110400	Cytochrome b-c1 complex subunit 6
Leaf Sample	TraesCSU01G106800	50S ribosomal protein L14
Leaf Sample	TraesCS5A01G043800	Pectinesterase
Leaf Sample	TraesCS6A01G259500	Mitochondrial import inner membrane translocase subunit
Leaf Sample	TraesCS6A01G357200	Leucine aminopeptidase, putative
Leaf Sample	TraesCS6B01G104300	Transferase, transferring glycosyl groups
Leaf Sample	TraesCS1B01G053600	Glucose-6-phosphate isomerase
Leaf Sample	TraesCS4D01G189600	Aminotransferase
Leaf Sample	TraesCS5B01G461600	Lipid transfer protein
Leaf Sample	TraesCS1D01G079800	Peroxidase
Leaf Sample	TraesCS6D01G049100	Heat shock 70 kDa protein
Leaf Sample	TraesCS4D01G242800	Superoxide dismutase [Cu-Zn]
Leaf Sample	TraesCS2D01G102000	NADH-cytochrome b5 reductase
Leaf Sample	TraesCSU01G114600	Early nodulin-like protein 1
Leaf Sample	TraesCS3A01G452900	Glutathione S-transferase
Leaf Sample	TraesCS3B01G113800	Carboxymethylenebutenolidase-like protein
Leaf Sample	TraesCS1D01G046400	11S globulin seed storage protein 2
Leaf Sample	TraesCS5A01G496200	NADH dehydrogenase [ubiquinone] 1 beta subcomplex subunit 7
Leaf Sample	TraesCS4D01G186300	Argininosuccinate lyase
Leaf Sample	TraesCS5A01G022200	Cysteine synthase
Leaf Sample	TraesCS2B01G137300	Xylose isomerase
Leaf Sample	TraesCS2D01G101100	Ricin B-like lectin R40G2
Leaf Sample	TraesCS3B01G270400	Ribokinase
Leaf Sample	TraesCS2A01G355600	Photosystem II reaction center PsbP family protein
Leaf Sample	TraesCS1D01G156700	Nascent polypeptide-associated complex subunit beta
Leaf Sample	TraesCS4D01G159800	Acyl carrier protein
Leaf Sample	TraesCS4D01G133600	Pyridoxal 5'-phosphate synthase subunit PdxS
Leaf Sample	TraesCS4A01G061900	Allene oxide synthase
Leaf Sample	TraesCS5A01G027400	Methyl-CpG binding domain containing protein, expressed
Leaf Sample	TraesCS5B01G189000	Mitochondrial outer membrane porin
Leaf Sample	TraesCS2D01G175700	40S ribosomal protein SA
Leaf Sample	TraesCS5B01G173300	GrpE protein homolog
Leaf Sample	TraesCS3D01G264000	Guanine nucleotide-binding protein beta subunit-like protein
Leaf Sample	TraesCS7A01G446200	Intracellular protease 1
Leaf Sample	TraesCS7B01G152200	Auxin-induced in root cultures protein 12
Leaf Sample	TraesCS1D01G351500	Malate dehydrogenase
Leaf Sample	TraesCS7A01G107400	Profilin
Leaf Sample	TraesCS7B01G179500	RNA binding protein
Leaf Sample	TraesCS5B01G129900	Stress responsive A/B barrel domain family protein
Leaf Sample	TraesCS1B01G281000	Subtilisin-like protease
Leaf Sample	TraesCS5A01G101900	Chaperone protein htpG family protein
Leaf Sample	TraesCS5D01G465300	Lactoylglutathione lyase
Leaf Sample	TraesCS6B01G148200	Protein phosphatase 2C
Leaf Sample	TraesCS6D01G212000	Adenosine kinase-like protein
Leaf Sample	TraesCS2B01G613900	Peroxidase
Leaf Sample	TraesCS6D01G001600	SKP1-like protein
Leaf Sample	TraesCS2B01G053600	Acetyltransferase component of pyruvate dehydrogenase complex
Leaf Sample	TraesCS6A01G018600	Aspartate aminotransferase
Leaf Sample	TraesCS7B01G258800	Lactoylglutathione lyase
Leaf Sample	TraesCS1D01G176800	Serine carboxypeptidase S28 family protein
Leaf Sample	TraesCS4D01G327700	Glutathione S-transferase
Leaf Sample	TraesCS5B01G026600	Methyl-CpG binding domain containing protein, expressed
Leaf Sample	TraesCS1D01G249100	Endo-1,3;1,4-beta-D-glucanase
Leaf Sample	TraesCS7D01G517800	Chaperone protein htpG family protein
Leaf Sample	TraesCS3B01G249500	Cytochrome c oxidase subunit 5B, mitochondrial
Leaf Sample	TraesCS3D01G417800	RNA-binding protein
Leaf Sample	TraesCS5B01G317000	Glucosamine-6-phosphate deaminase
Leaf Sample	TraesCS4A01G134000	Eukaryotic translation initiation factor 2 beta subunit, putative, expressed
Leaf Sample	TraesCS3A01G103900	Ectonucleotide pyrophosphatase/phosphodiesterase, putative
Leaf Sample	TraesCS4B01G252900	RAN GTPase-activating protein 2
Leaf Sample	TraesCS6B01G280700	3-isopropylmalate dehydratase small subunit
Leaf Sample	TraesCS2D01G479500	Divalent-cation tolerance protein CutA
Leaf Sample	TraesCS2A01G571300	Peroxidase
Leaf Sample	TraesCS2D01G291300	ATP synthase subunit d, mitochondrial
Leaf Sample	TraesCS7D01G242200	Fasciclin-like arabinogalactan protein
Leaf Sample	TraesCS1D01G130200	Peroxidase
Leaf Sample	TraesCS7B01G237200	plant/protein (Protein of unknown function, DUF538)
Leaf Sample	TraesCS6A01G333900	Nitrite reductase
Leaf Sample	TraesCS7A01G260800	Glutamate-1-semialdehyde 2,1-aminomutase
Leaf Sample	TraesCS2B01G400300	3-hydroxyacyl-[acyl-carrier-protein] dehydratase FabZ
Leaf Sample	TraesCS4A01G294100	Aminopeptidase
Leaf Sample	TraesCS7D01G062900	Methyltransferase family protein
Leaf Sample	TraesCS5B01G099900	Riboflavin synthase
Leaf Sample	TraesCS7B01G296300	Peroxiredoxin, putative
Leaf Sample	TraesCS4A01G167300	Proteasome subunit alpha type
Leaf Sample	TraesCS5D01G409600	Subtilisin-like protease
Leaf Sample	TraesCS5D01G202900	Enolase
Leaf Sample	TraesCS7D01G289300	Glutaredoxin family protein
Leaf Sample	TraesCS6D01G339200	Leucine aminopeptidase, putative
Leaf Sample	TraesCSU01G117600	Eukaryotic translation initiation factor 3 subunit J
Leaf Sample	TraesCS5D01G399000	Beta-glucosidase
Leaf Sample	TraesCS2D01G467900	Aminomethyltransferase
Leaf Sample	TraesCS3A01G400000	pfkB-like carbohydrate kinase family protein
Leaf Sample	TraesCS2A01G548000	Phosphoribosylformylglycinamidine synthase subunit PurQ
Leaf Sample	TraesCS4A01G266400	NADH-ubiquinone oxidoreductase subunit
Leaf Sample	TraesCS6A01G402400	RNA-binding KH domain-containing protein
Leaf Sample	TraesCS7B01G157800	Nitrate reductase
Leaf Sample	TraesCS1A01G259800	Beta-hexosaminidase
Leaf Sample	TraesCS1A01G203900	Glutathione S-transferase
Leaf Sample	TraesCS3D01G365600	Ribosomal protein
Leaf Sample	TraesCS1A01G411900	Ketol-acid reductoisomerase (NADP(+))
Leaf Sample	TraesCS6D01G072100	Basic secretory protease
Leaf Sample	TraesCS4B01G144200	Translationally controlled tumor protein
Leaf Sample	TraesCS7D01G442500	transmembrane protein, putative (Protein of unknown function, DUF642)
Leaf Sample	TraesCS1B01G386900	VIP1 protein
Leaf Sample	TraesCS6B01G393600	Aspartate aminotransferase
Leaf Sample	TraesCS3A01G103100	Fasciclin-like arabinogalactan protein
Leaf Sample	TraesCS7D01G140400	Cystathionine beta-lyase, putative
Leaf Sample	TraesCS3A01G128600	NADH-cytochrome b5 reductase
Leaf Sample	TraesCS5A01G388300	Beta-glucosidase
Leaf Sample	TraesCS7A01G291600	HSP20-like chaperones superfamily protein isoform 3
Leaf Sample	TraesCS1B01G099600	Aspartic proteinase
Leaf Sample	TraesCS5A01G251000	Chaperone protein htpG family protein
Leaf Sample	TraesCS1D01G310300	Cysteine proteinase inhibitor
Leaf Sample	TraesCS2A01G014300	Inosine-5'-monophosphate dehydrogenase
Leaf Sample	TraesCS7D01G030000	6-phosphogluconate dehydrogenase, decarboxylating
Leaf Sample	TraesCS1B01G338800	Thioredoxin
Leaf Sample	TraesCS4A01G166500	Eukaryotic translation initiation factor 3 subunit I
Leaf Sample	TraesCS5D01G286500	Peptidylprolyl isomerase
Leaf Sample	TraesCS7D01G507900	Purple acid phosphatase
Leaf Sample	TraesCS7D01G111800	GDSL esterase/lipase
Leaf Sample	TraesCS4D01G102600	Peroxidase
Leaf Sample	TraesCS2A01G105900	Alpha-galactosidase
Leaf Sample	TraesCS6D01G331000	Eukaryotic translation initiation factor 3 subunit G
Leaf Sample	TraesCS7D01G467500	Mg-protoporphyrin IX chelatase
Leaf Sample	TraesCS2D01G290100	Histidinol dehydrogenase
Leaf Sample	TraesCS6D01G319900	Subtilisin-like protease
Leaf Sample	TraesCS1D01G220400	Serine hydroxymethyltransferase
Leaf Sample	TraesCS2D01G337300	Eukaryotic translation initiation factor-like protein
Leaf Sample	TraesCS4A01G307100	40S ribosomal protein S25, putative
Leaf Sample	TraesCS6B01G108100	3-isopropylmalate dehydratase large subunit
Leaf Sample	TraesCS1B01G104500	Carboxypeptidase
Leaf Sample	TraesCS1A01G191700	Abscisic acid receptor
Leaf Sample	TraesCS7D01G530700	GDSL esterase/lipase
Leaf Sample	TraesCS1D01G046100	Beta-hexosaminidase
Leaf Sample	TraesCS5D01G167000	Polyadenylate-binding protein
Leaf Sample	TraesCS1D01G449200	V-type proton ATPase subunit C
Leaf Sample	TraesCS4D01G061400	Cathepsin B-like cysteine protease
Leaf Sample	TraesCS1A01G407100	Prohibitin
Leaf Sample	TraesCS1D01G078500	Nitrogen regulatory protein P-II-like protein
Leaf Sample	TraesCS2D01G277000	Nuclear transport factor 2 family protein with RNA binding domain
Leaf Sample	TraesCS1B01G186300	Protochlorophyllide reductase
Leaf Sample	TraesCS4D01G258900	Outer mitochondrial membrane protein porin
Leaf Sample	TraesCS1D01G263400	Cytochrome c
Leaf Sample	TraesCS3A01G130000	Phospholipase D
Leaf Sample	TraesCS7A01G003900	Acyl-coenzyme A oxidase
Leaf Sample	TraesCS2D01G275100	40S ribosomal protein S8
Leaf Sample	TraesCS1D01G081200	Glutathione S-transferase
Leaf Sample	TraesCS7D01G449300	Elongation factor
Leaf Sample	TraesCS7B01G113500	Uv excision repair protein rad23, putative
Leaf Sample	TraesCS6D01G259800	Ribose-phosphate pyrophosphokinase, putative
Tillering site	TraesCS5D01G410600	Peroxidase
Tillering site	TraesCS1A01G067400	Pentatricopeptide repeat-containing protein
Tillering site	TraesCS4D01G157600	40S ribosomal protein S28
Tillering site	TraesCS7A01G272500	Acyl carrier protein
Tillering site	TraesCS2A01G506900	70 kDa heat shock protein
Tillering site	TraesCS3D01G357200	Gamma-glutamyl phosphate reductase
Tillering site	TraesCS6D01G093400	Calmodulin-binding family protein, putative, expressed
Tillering site	TraesCS1B01G059100	Glutathione S-transferase
Tillering site	TraesCS3D01G012500	NBS-LRR-like resistance protein
Tillering site	TraesCS1B01G174800	40S ribosomal protein S17, putative, expressed
Tillering site	TraesCS6B01G093100	Peptidyl-prolyl cis-trans isomerase
Tillering site	TraesCS3D01G194500	Calmodulin-related protein
Tillering site	TraesCS2B01G615700	Peroxidase
Tillering site	TraesCS5D01G108700	Acyl carrier protein
Tillering site	TraesCS1A01G170600	Epoxide hydrolase 2
Tillering site	TraesCS7D01G284400	HSP20-like chaperones superfamily protein isoform 3
Tillering site	TraesCS2D01G439300	Wound-induced basic
Tillering site	TraesCS1D01G156400	40S ribosomal protein S17, putative, expressed
Tillering site	TraesCS3B01G459900	Small ubiquitin-related modifier
Tillering site	TraesCS6B01G347600	Lipid transfer protein
Tillering site	TraesCS1B01G443900	Proteasome subunit beta type
Tillering site	TraesCS1D01G039800	Histone H2A
Tillering site	TraesCS1B01G248000	Nascent polypeptide-associated complex subunit alpha-like protein
Tillering site	TraesCS5B01G354800	High mobility group family
Tillering site	TraesCS5A01G109000	Proteasome subunit alpha type
Tillering site	TraesCS1A01G145000	60 kDa chaperonin
Tillering site	TraesCS5B01G013800	Deoxyuridine 5'-triphosphate nucleotidohydrolase
Tillering site	TraesCS7B01G034200	40S ribosomal protein S30
Tillering site	TraesCS5A01G077500	Glutamate-1-semialdehyde 2,1-aminomutase
Tillering site	TraesCS2D01G285200	oxidoreductase, zinc-binding dehydrogenase family protein
Tillering site	TraesCS2A01G164000	Cytochrome c oxidase subunit 6B
Tillering site	TraesCS4B01G106300	Alcohol dehydrogenase
Tillering site	TraesCS6D01G057300	F-box family protein
Tillering site	TraesCS2D01G145400	Glycoprotein membrane GPI-anchored
Tillering site	TraesCS7A01G083200	Proteasome subunit beta type
Tillering site	TraesCS2B01G303500	oxidoreductase, zinc-binding dehydrogenase family protein
Tillering site	TraesCS1D01G145100	60S ribosomal protein L21
Tillering site	TraesCS3D01G286500	RNA binding protein
Tillering site	TraesCS4D01G050800	Actin
Tillering site	TraesCS5D01G180300	GrpE protein homolog
Tillering site	TraesCS1D01G108300	Adenine nucleotide alpha hydrolases-like superfamily protein
Tillering site	TraesCS2D01G178300	50S ribosomal protein L15
Tillering site	TraesCS1D01G370700	Pectin lyase-like superfamily protein
Tillering site	TraesCS2A01G335700	UBX domain-containing protein, putative
Tillering site	TraesCS1B01G017700	Defensin
Tillering site	TraesCS6A01G190000	Far upstream element-binding protein
Tillering site	TraesCS2D01G327800	Gibberellin-regulated protein 2
Tillering site	TraesCS1B01G034000	Chymotrypsin inhibitor
Tillering site	TraesCS1A01G402400	Mitogen-activated protein kinase
Tillering site	TraesCS5A01G279500	Peptidylprolyl isomerase
Tillering site	TraesCS1A01G420300	Kinase-related protein DUF1296
Tillering site	TraesCS5B01G088500	Pathogenesis-related thaumatin family protein
Tillering site	TraesCS7D01G313100	Calmodulin
Tillering site	TraesCS7D01G412200	ATP-dependent RNA helicase
Tillering site	TraesCS6A01G097800	Proteasome subunit alpha type
Tillering site	TraesCS2D01G484000	Xyloglucan endotransglucosylase/hydrolase
Tillering site	TraesCS1B01G238000	Ran-binding protein 1 domain-containing
Tillering site	TraesCS5D01G529700	Late embryogenesis abundant protein Lea14
Tillering site	TraesCS4D01G319600	Bifunctional inhibitor/lipid-transfer protein/seed storage 2S albumin superfamily protein
Tillering site	TraesCS7A01G255700	Auxin-induced in root cultures protein 12
Tillering site	TraesCS1D01G012600	Defensin
Tillering site	TraesCS2D01G157000	tRNA pseudouridine synthase B
Tillering site	TraesCS6D01G300300	1-(5-phosphoribosyl)-5-[(5-phosphoribosylamino)methylideneamino] imidazole-4-carboxamide isomerase
Tillering site	TraesCS7D01G223000	Aconitate hydratase
Tillering site	TraesCS5D01G106200	Riboflavin synthase
Tillering site	TraesCS6D01G148700	Phosphoglycerate kinase
Tillering site	TraesCS2A01G169800	Elongation factor 1-beta
Tillering site	TraesCS2A01G325400	Eukaryotic translation initiation factor-like protein
Tillering site	TraesCS4B01G359700	L-gulonolactone oxidase
Tillering site	TraesCS4A01G284100	NADH-ubiquinone oxidoreductase subunit
Tillering site	TraesCS2D01G489900	Adenosylhomocysteinase
Tillering site	TraesCS7D01G551700	4-hydroxy-4-methyl-2-oxoglutarate aldolase
Tillering site	TraesCS1D01G307800	Proteasome subunit alpha type
Tillering site	TraesCS5A01G260600	Heat shock protein 90
Tillering site	TraesCS3A01G319900	Conserved oligomeric Golgi complex subunit 1
Tillering site	TraesCS4D01G251800	Nodulin-related protein 1, putative
Tillering site	TraesCS2B01G096200	Ascorbate peroxidase
Tillering site	TraesCS5D01G104700	Auxilin-related protein 2
Tillering site	TraesCS5D01G434300	MD-2-related lipid recognition domain-containing protein / ML domain-containing protein
Tillering site	TraesCS6D01G255500	ATP synthase delta-subunit
Tillering site	TraesCS7D01G348300	Sulfate transporter 3.3 family protein
Tillering site	TraesCS5A01G159900	MLO-like protein
Tillering site	TraesCS2D01G206000	Blue copper protein
Tillering site	TraesCS6A01G102200	CTC-interacting domain 7
Tillering site	TraesCS3D01G320600	Protein translation factor SUI1
Tillering site	TraesCS1A01G365200	Pectin lyase-like superfamily protein
Tillering site	TraesCS4A01G329300	U2 small nuclear ribonucleoprotein A
Tillering site	TraesCS2B01G518500	Protein transport SEC13-like protein
Tillering site	TraesCS4D01G145700	WD40 repeat-like protein
Tillering site	TraesCS5B01G495500	Hsp70 nucleotide exchange factor fes1
Tillering site	TraesCS1A01G197300	NADH dehydrogenase [ubiquinone] 1 alpha subcomplex subunit 12
Tillering site	TraesCS2A01G117300	Xylose isomerase
Tillering site	TraesCS7A01G102400	Nucleosome assembly protein 1-1
Tillering site	TraesCS3D01G233400	Cytochrome c oxidase subunit 5B, mitochondrial
Tillering site	TraesCS7D01G040800	Prefoldin subunit 2
Tillering site	TraesCS1B01G035100	Chymotrypsin inhibitor
Tillering site	TraesCS1D01G105500	60S ribosomal protein L18
Tillering site	TraesCS6B01G089600	Eukaryotic translation initiation factor 3 subunit J
Tillering site	TraesCS5A01G291700	Mitochondrial import inner membrane translocase subunit
Tillering site	TraesCS6D01G042500	Sine oculis-binding protein homolog
Tillering site	TraesCS1D01G405400	Ubiquitin
Tillering site	TraesCS7B01G219800	Fructokinase-2
Tillering site	TraesCS7A01G262900	Mitochondrial import inner membrane translocase subunit
Tillering site	TraesCS4A01G208000	Ribosomal protein L3
Tillering site	TraesCS3D01G256200	suppressor
Tillering site	TraesCS7D01G227100	Beta-glucosidase
Tillering site	TraesCS4B01G035400	Proteasome subunit beta type
Tillering site	TraesCS1B01G356900	Mitochondrial-processing peptidase subunit alpha
Tillering site	TraesCS3D01G041500	Calcium binding family protein
Tillering site	TraesCS2A01G151800	tRNA pseudouridine synthase B
Tillering site	TraesCS5B01G088100	Yop proteins translocation protein X
Tillering site	TraesCS5A01G252900	Fasciclin-like arabinogalactan protein
Tillering site	TraesCS1B01G285500	Ferredoxin
Tillering site	TraesCS4B01G120900	Non-specific lipid-transfer protein
Tillering site	TraesCS7B01G434100	Purple acid phosphatase
Tillering site	TraesCS2B01G421600	Sulfite reductase [NADPH] hemoprotein beta-component 2
Tillering site	TraesCS7D01G279100	Peptidyl-prolyl cis-trans isomerase
Tillering site	TraesCS2D01G379400	3-hydroxyacyl-[acyl-carrier-protein] dehydratase FabZ
Tillering site	TraesCS7D01G454200	Tubulin beta chain
Tillering site	TraesCS7D01G262800	60S ribosomal protein L7a
Tillering site	TraesCS2B01G501000	Non-specific lipid-transfer protein
Tillering site	TraesCS4D01G174700	2,3-bisphosphoglycerate-independent phosphoglycerate mutase, putative
Tillering site	TraesCS5B01G356300	UTP--glucose-1-phosphate uridylyltransferase
Tillering site	TraesCS1B01G468700	RNA binding protein
Tillering site	TraesCS5B01G157600	vamp/synaptobrevin-associated protein 27-2
Tillering site	TraesCS5B01G428300	Nuclear pore complex protein NUP1
Tillering site	TraesCS2A01G490200	Protein transport SEC13-like protein
Tillering site	TraesCS2D01G395200	Histone H1
Tillering site	TraesCS4A01G393500	Acyl-CoA-binding protein
Tillering site	TraesCS3B01G551300	FMN-dependent NADPH-azoreductase
Tillering site	TraesCS6A01G263900	Acetylornithine deacetylase or succinyl-diaminopimelate desuccinylase
Tillering site	TraesCS7A01G123100	Alpha/beta-Hydrolases superfamily protein
Tillering site	TraesCS7D01G327700	30S ribosomal protein S31
Tillering site	TraesCS4D01G012900	5-methyltetrahydropteroyltriglutamate--homocysteine methyltransferase
Tillering site	TraesCS5B01G437100	Glutamate dehydrogenase
Tillering site	TraesCS4B01G227200	26S proteasome non-ATPase regulatory subunit 4
Tillering site	TraesCS4D01G062900	GRF1-interacting factor-like protein
Tillering site	TraesCS5B01G142600	Beta-galactosidase
Tillering site	TraesCS5D01G462800	60S ribosomal protein L7
Tillering site	TraesCS7B01G061300	Histone H3
Tillering site	TraesCS4D01G193300	NADH dehydrogenase [ubiquinone] 1 alpha subcomplex subunit 8
Tillering site	TraesCS6B01G255100	Fatty acid hydroxylase superfamily protein
Tillering site	TraesCS6D01G126300	30S ribosomal protein S11
Tillering site	TraesCS1D01G350900	Early nodulin-like protein
Tillering site	TraesCS3B01G375900	Non-green plastid inner envelope membrane protein
Tillering site	TraesCS4D01G286900	Aminotransferase like protein
Tillering site	TraesCS3D01G417400	Peptidylprolyl isomerase
Tillering site	TraesCS2D01G141300	cytochrome-c oxidase/ electron carrier
Tillering site	TraesCS7D01G304000	Ferredoxin-like protein
Tillering site	TraesCS7A01G126200	Proline iminopeptidase
Tillering site	TraesCS2A01G401300	Replication factor C subunit
Tillering site	TraesCS1D01G327000	Cysteine protease family protein
Tillering site	TraesCS7B01G167500	Alcohol dehydrogenase, putative
Tillering site	TraesCS3D01G384000	Fructose-bisphosphate aldolase
Tillering site	TraesCS1A01G261000	Guanosine nucleotide diphosphate dissociation inhibitor
Tillering site	TraesCS3A01G506600	Progesterone 5-beta-reductase
Tillering site	TraesCS4D01G290800	Nitrilase/cyanide hydratase and apolipoprotein N-acyltransferase family protein
Tillering site	TraesCS7A01G452100	Protease inhibitor/seed storage/lipid transfer family protein
Tillering site	TraesCS3B01G022900	Glutamate decarboxylase
Tillering site	TraesCS4D01G113800	UDP-glucose 6-dehydrogenase
Tillering site	TraesCS3D01G034200	Trypsin inhibitor
Tillering site	TraesCS5D01G165000	vamp/synaptobrevin-associated protein 27-2
Tillering site	TraesCS2A01G545700	Cysteine proteinase
Tillering site	TraesCS3B01G326400	ATP synthase subunit epsilon, mitochondrial
Tillering site	TraesCS4A01G080500	DNA-directed RNA polymerase II subunit RPB1-like protein
Tillering site	TraesCS5B01G280000	Fasciclin-like arabinogalactan-protein-like
Tillering site	TraesCS7B01G392600	ATP synthase subunit beta
Tillering site	TraesCS1A01G103600	Alpha-galactosidase
Tillering site	TraesCS6D01G163100	UPF0047 protein YjbQ
Tillering site	TraesCS5A01G399800	Subtilisin-like protease
Tillering site	TraesCS3A01G237100	Isocitrate dehydrogenase [NADP]
Tillering site	TraesCS6D01G072600	NADP dependent sorbitol 6-phosphate dehydrogenase family protein
Tillering site	TraesCS6B01G306300	Thioredoxin reductase
Tillering site	TraesCS7B01G149500	Myosin heavy chain-like protein
Tillering site	TraesCS2D01G348800	Chitinase
Tillering site	TraesCS7D01G032500	Autophagy-related protein 22-1
Tillering site	TraesCS7D01G136800	Mitochondrial ATP synthase 6 kDa subunit
Tillering site	TraesCS1D01G216000	NADH dehydrogenase [ubiquinone] 1 alpha subcomplex assembly factor 3
Tillering site	TraesCS7D01G507700	Er membrane protein complex subunit 7-like protein
Tillering site	TraesCS3A01G398300	Ribonuclease
Tillering site	TraesCS3A01G331500	Cysteine proteinase inhibitor
Tillering site	TraesCS3D01G192800	Pyruvate kinase
Tillering site	TraesCS6D01G378400	Potassium channel beta subunit
Tillering site	TraesCS7A01G051300	Aspartic proteinase nepenthesin-2
Tillering site	TraesCS3D01G495000	Beta-galactosidase
Tillering site	TraesCS6D01G277200	cysteine-rich repeat secretory-like protein
Tillering site	TraesCS2A01G324900	Glycosyl hydrolase family 5 protein
Tillering site	TraesCS2D01G185900	Ribosome biogenesis protein WDR12 homolog
Tillering site	TraesCS1B01G190400	Malic enzyme
Tillering site	TraesCS3A01G047800	WD repeat-containing protein 1
Tillering site	TraesCSU01G264500	Protein EXORDIUM-like 1
Tillering site	TraesCS5B01G135100	Calcium-binding EF-hand protein
Tillering site	TraesCS5B01G491500	Actin depolymerizing factor
Tillering site	TraesCS3D01G130900	Phospholipase D
Tillering site	TraesCS4D01G327800	Glutathione S-transferase
Tillering site	TraesCS2D01G126400	FAD-binding Berberine family protein, putative
Tillering site	TraesCS4D01G265700	26S proteasome regulatory subunit
Tillering site	TraesCS5D01G016500	Protein TolB
Tillering site	TraesCS5B01G269200	Calcineurin B-like protein
Tillering site	TraesCS5D01G111200	Auxin-binding protein
Tillering site	TraesCS2A01G572800	Peroxidase
Tillering site	TraesCS2D01G273000	Carboxypeptidase
Tillering site	TraesCS5B01G429800	Aldehyde oxidase, putative
Tillering site	TraesCS1D01G404300	Xyloglucan endotransglucosylase/hydrolase
Tillering site	TraesCS6A01G268300	50S ribosomal protein L11
Tillering site	TraesCS5D01G552000	Beta-fructofuranosidase, insoluble protein
Tillering site	TraesCS1D01G380800	Lipid transfer protein
Tillering site	TraesCS6A01G024900	U5 small nuclear ribonucleoprotein helicase
Tillering site	TraesCS4B01G020000	Aminopeptidase
Tillering site	TraesCS4D01G210500	AT hook motif DNA-binding family protein
Tillering site	TraesCS1A01G040600	Glucose-6-phosphate isomerase
Tillering site	TraesCS1D01G202000	Ankyrin repeat family protein
Tillering site	TraesCS5D01G551900	Beta-fructofuranosidase, insoluble protein
Tillering site	TraesCS2D01G545000	Methylthioribose kinase
Tillering site	TraesCS3D01G318500	Peroxidase
Tillering site	TraesCS4B01G302800	Aspartic proteinase nepenthesin-1
Tillering site	TraesCS3D01G256500	Protein kinase-like
Tillering site	TraesCS5B01G560800	Ripening-related protein
Tillering site	TraesCS2D01G323900	60S ribosomal protein L34
Tillering site	TraesCS7B01G300200	FAD-binding Berberine family protein
Tillering site	TraesCS2A01G206700	transmembrane protein
Tillering site	TraesCS3D01G210500	Protein ROOT HAIR DEFECTIVE 3 homolog
Tillering site	TraesCS5B01G065400	Pyridoxal kinase
Tillering site	TraesCS3A01G238900	3'-N-debenzoyl-2'-deoxytaxol N-benzoyltransferase
Tillering site	TraesCS2A01G573900	Peroxidase
Tillering site	TraesCS2D01G283300	2-oxoglutarate dehydrogenase E1 component family protein
Tillering site	TraesCSU01G036600	Beta-glucosidase, putative
Tillering site	TraesCS7B01G104400	Pyrophosphate--fructose 6-phosphate 1-phosphotransferase subunit beta
Tillering site	TraesCS5A01G213900	Alcohol dehydrogenase, putative
Tillering site	TraesCS3D01G094200	Inhibitor protein
Tillering site	TraesCS3D01G357700	Lipid transfer protein
Tillering site	TraesCS6A01G305600	Peroxidase
Tillering site	TraesCS5B01G205300	Heat shock protein
Tillering site	TraesCS3A01G536100	disease resistance protein (TIR-NBS-LRR class)
Tillering site	TraesCS3D01G052100	Non-specific lipid-transfer protein
Tillering site	TraesCS4D01G118900	Non-specific lipid-transfer protein
Tillering site	TraesCS6D01G392100	Xyloglucan endotransglucosylase/hydrolase
Tillering site	TraesCS5A01G002700	Sucrose-phosphatase
Tillering site	TraesCS6D01G142500	Regulator of chromosome condensation (RCC1) family protein
Tillering site	TraesCS6D01G310300	Phosphate carrier protein, mitochondrial
Tillering site	TraesCS4D01G078000	Serpin family protein
Tillering site	TraesCS5D01G542400	Glutaredoxin
Tillering site	TraesCS7A01G233500	Isoflavone reductase
Tillering site	TraesCS2D01G206300	Aquaporin
Tillering site	TraesCS4B01G395700	AP-2 complex subunit alpha-1
Tillering site	TraesCS2D01G361100	Isocitrate dehydrogenase [NADP]
Tillering site	TraesCS6D01G147700	Glycine cleavage system H family protein
Tillering site	TraesCS7A01G141300	Pyrophosphate-energized vacuolar membrane proton pump
Tillering site	TraesCS3D01G491400	6-phosphogluconate dehydrogenase, decarboxylating
Tillering site	TraesCS3B01G149100	Phospholipase D
Tillering site	TraesCS6B01G333800	Peroxidase
Tillering site	TraesCS2B01G603500	Eukaryotic aspartyl protease family protein, putative
Tillering site	TraesCS2D01G027800	Chalcone synthase
Tillering site	TraesCS7A01G361600	L-ascorbate oxidase
Tillering site	TraesCS1B01G291500	Aldo-keto reductase
Tillering site	TraesCS5A01G406700	Cytochrome c oxidase subunit 6a, mitochondrial
Tillering site	TraesCS7D01G432800	2-oxoglutarate (2OG) and Fe(II)-dependent oxygenase superfamily protein
Tillering site	TraesCS3B01G163300	GDSL esterase/lipase
Tillering site	TraesCS5B01G430100	Aldehyde oxidase, putative
Tillering site	TraesCS2D01G066000	Thioredoxin superfamily protein
Tillering site	TraesCS5D01G437100	Ubiquitin-conjugating enzyme (E2)
Tillering site	TraesCS7B01G054900	Carboxypeptidase
Tillering site	TraesCS4D01G357200	Acid phosphatase 1
Tillering site	TraesCS3B01G290000	Myosin-2
Tillering site	TraesCS1B01G377000	Nucleosome assembly protein 1-like 1
Tillering site	TraesCS7B01G251100	Peroxidase
Tillering site	TraesCS6D01G288100	5-oxoprolinase
Tillering site	TraesCS3D01G445400	Glutathione S-transferase
Tillering site	TraesCS2D01G503000	Plasma membrane ATPase
Tillering site	TraesCS5A01G502400	Glutathione S-transferase
Tillering site	TraesCS6B01G198500	Histone H2A
Tillering site	TraesCS1B01G120000	Pathogenesis-related thaumatin family protein
Tillering site	TraesCS2D01G368300	Calcium-dependent lipid-binding domain-containing protein
Tillering site	TraesCS4B01G310900	Aquaporin
Tillering site	TraesCS7D01G071200	Enolase
Tillering site	TraesCS5D01G044100	Subtilisin-like protease
Tillering site	TraesCS2A01G108400	Peroxidase
Tillering site	TraesCS2A01G443300	Seed specific protein Bn15D1B
Tillering site	TraesCS5D01G255500	Blue copper protein
Tillering site	TraesCS7A01G567200	Harbinger transposase-derived nuclease
Tillering site	TraesCS3A01G291100	3-hydroxyisobutyryl-CoA hydrolase-like protein
Tillering site	TraesCSU01G057300	Non-specific lipid-transfer protein
Tillering site	TraesCS3D01G176100	Germin-like protein 1
Tillering site	TraesCS3D01G384100	Fructose-bisphosphate aldolase
Tillering site	TraesCS6A01G028100	60 kDa chaperonin
Tillering site	TraesCSU01G009200	60 kDa chaperonin
Tillering site	TraesCS3D01G031800	Peroxidase
Tillering site	TraesCS7B01G175300	Monodehydroascorbate reductase
Tillering site	TraesCS1A01G031100	Cysteine protease
Tillering site	TraesCS2A01G297100	Protease inhibitor/seed storage/lipid transfer family protein
Tillering site	TraesCS1B01G310400	Non-specific lipid-transfer protein
Tillering site	TraesCS5D01G468600	Blue copper protein
Tillering site	TraesCS3A01G364300	Lipid transfer protein
Tillering site	TraesCS6B01G287200	Protein SLOW GREEN 1, chloroplastic
Tillering site	TraesCS1D01G266100	Wound-induced protease inhibitor
Tillering site	TraesCS3D01G328300	Calmodulin-related protein
Tillering site	TraesCS5A01G138700	Cysteine proteinase
Tillering site	TraesCS1D01G285800	Histone H2A
Tillering site	TraesCS3B01G213900	Aconitate hydratase
Tillering site	TraesCS2B01G453900	60S ribosomal protein L7
Tillering site	TraesCS1B01G115500	WD-repeat protein
Tillering site	TraesCS2D01G407700	Glutathione peroxidase
Tillering site	TraesCS3D01G184900	Peroxidase
Tillering site	TraesCS2A01G108100	Peroxidase
Tillering site	TraesCS4A01G116000	Aminotransferase
Tillering site	TraesCS4B01G260600	40S ribosomal protein S3a
Tillering site	TraesCS1D01G340500	Gamma-glutamyl hydrolase
Tillering site	TraesCS3A01G391500	Fructose-bisphosphate aldolase
Tillering site	TraesCS3A01G518600	Aspartyl aminopeptidase, putative
Tillering site	TraesCSU01G056900	Non-specific lipid-transfer protein
Tillering site	TraesCS5B01G209800	Alcohol dehydrogenase, putative
Tillering site	TraesCS4D01G296200	Cyanate hydratase
Tillering site	TraesCS6D01G241400	Lipid transfer protein-like
Tillering site	TraesCS5B01G542600	Ankyrin repeat domain protein, putative
Tillering site	TraesCS3B01G353000	NAD(P)H dehydrogenase (Quinone)
Tillering site	TraesCSU01G056700	Non-specific lipid-transfer protein
Tillering site	TraesCSU01G056600	Non-specific lipid-transfer protein
Tillering site	TraesCS2A01G571600	Peroxidase
Tillering site	TraesCS5A01G204700	HMG-Y-related protein A
Tillering site	TraesCS2A01G477600	Non-specific lipid-transfer protein
Tillering site	TraesCS5B01G145900	Non-specific lipid-transfer protein
Tillering site	TraesCS2D01G248400	Oxygen-evolving enhancer protein 1
Tillering site	TraesCS5D01G458900	ATP synthase subunit alpha
Tillering site	TraesCS2D01G284400	ATP synthase subunit beta
Tillering site	TraesCS6B01G015000	Ferredoxin--NADP reductase
Tillering site	TraesCS2A01G130600	Glutamate synthase, putative
Tillering site	TraesCS2B01G600200	Beta-glucosidase
Tillering site	TraesCS7D01G278100	RNA-binding protein
Tillering site	TraesCS2D01G255100	Oxygen-evolving enhancer protein 2-1, chloroplastic
Tillering site	TraesCS3D01G240800	50S ribosomal protein L7/L12
Tillering site	TraesCS7D01G162300	10 kDa chaperonin
Tillering site	TraesCS5D01G031300	5-methyltetrahydropteroyltriglutamate--homocysteine methyltransferase
Tillering site	TraesCS2D01G073700	Germin-like protein
Tillering site	TraesCS6A01G303800	ATP synthase delta-subunit
Tillering site	TraesCS2D01G049500	60 kDa chaperonin
Tillering site	TraesCS7A01G036200	60 kDa chaperonin
Tillering site	TraesCS5D01G219500	10 kDa chaperonin
Tillering site	TraesCS5D01G331100	Triosephosphate isomerase
Tillering site	TraesCS1A01G217200	Nucleoside diphosphate kinase
Tillering site	TraesCS2A01G156100	RNA-binding protein
Tillering site	TraesCS2D01G220800	Oxygen-evolving enhancer protein 3-2, chloroplastic
Tillering site	TraesCS1D01G266000	Wound-induced protease inhibitor
Tillering site	TraesCS3A01G250200	Glycine dehydrogenase decarboxylating protein
Tillering site	TraesCS2D01G295500	Peroxiredoxin family protein
Tillering site	TraesCS4D01G068100	Serine hydroxymethyltransferase
Tillering site	TraesCS3A01G264700	ATP synthase subunit beta
Tillering site	TraesCS4A01G166900	Alpha-1,4-glucan-protein synthase [UDP-forming] 1
Tillering site	TraesCS4D01G185400	Glyceraldehyde-3-phosphate dehydrogenase
Tillering site	TraesCS5A01G368400	RNA-binding protein
Tillering site	TraesCS1D01G313800	Phosphoglycerate kinase
Tillering site	TraesCS3B01G214400	Calmodulin-related protein
Tillering site	TraesCS6A01G158300	Phosphoglycerate kinase
Tillering site	TraesCS3B01G181300	5'-methylthioadenosine/S-adenosylhomocysteine nucleosidase
Tillering site	TraesCS4D01G343000	Purple acid phosphatase
Tillering site	TraesCS1D01G131800	Chaperone DnaK
Tillering site	TraesCS7A01G098300	ATP synthase subunit alpha
Tillering site	TraesCS7D01G010200	inter-alpha-trypsin inhibitor heavy chain-like protein
Tillering site	TraesCS4B01G278900	Glutathione reductase
Tillering site	TraesCS7B01G197300	Superoxide dismutase [Cu-Zn]
Tillering site	TraesCS1A01G045700	Glutathione S-transferase
Tillering site	TraesCS4B01G047300	Phosphoglucosamine mutase
Tillering site	TraesCS7D01G361000	ATP synthase subunit beta
Tillering site	TraesCSU01G175900	Histone H4
Tillering site	TraesCS3B01G373000	2,3-bisphosphoglycerate-independent phosphoglycerate mutase
Tillering site	TraesCS2D01G123300	Superoxide dismutase [Cu-Zn]
Tillering site	TraesCS1D01G420500	Malate dehydrogenase
Tillering site	TraesCS6B01G389200	Leucine aminopeptidase, putative
Tillering site	TraesCS5D01G550700	60 kDa chaperonin
Tillering site	TraesCS7D01G475900	ATP synthase subunit beta
Tillering site	TraesCS1D01G109800	Ubiquitin
Tillering site	TraesCS7D01G309500	Glyceraldehyde-3-phosphate dehydrogenase
Tillering site	TraesCS6B01G360300	Inorganic pyrophosphatase
Tillering site	TraesCS5B01G016100	Thaumatin-like protein
Tillering site	TraesCS6A01G213700	Glyceraldehyde-3-phosphate dehydrogenase
Tillering site	TraesCS5B01G382300	Lipoxygenase
Tillering site	TraesCS4D01G342400	Nascent polypeptide-associated complex alpha subunit, putative, expressed
Tillering site	TraesCS2D01G291600	60S acidic ribosomal protein
Tillering site	TraesCS2D01G513600	Cysteine protease
Tillering site	TraesCS1A01G093900	Translocase of chloroplast 159, chloroplastic
Tillering site	TraesCS4A01G484700	inter-alpha-trypsin inhibitor heavy chain-like protein
Tillering site	TraesCS7D01G313800	60S acidic ribosomal protein P1
Tillering site	TraesCS2A01G222600	Endoribonuclease L-PSP family protein
Tillering site	TraesCS1A01G277500	60S acidic ribosomal protein
Tillering site	TraesCS4D01G009200	Monodehydroascorbate reductase
Tillering site	TraesCS4D01G357100	Apyrase
Tillering site	TraesCS1A01G041400	Chymotrypsin inhibitor
Tillering site	TraesCS6A01G312200	Glycine cleavage system h protein, putative
Tillering site	TraesCS3D01G164500	Plasma membrane-associated cation-binding protein 1
Tillering site	TraesCS2D01G205900	Ribosome recycling factor
Tillering site	TraesCS2D01G080000	Ascorbate peroxidase
Tillering site	TraesCS6A01G222900	Phenylalanine ammonia-lyase
Tillering site	TraesCS2B01G553100	Beta xylosidase
Tillering site	TraesCS2D01G538300	Superoxide dismutase
Tillering site	TraesCS6A01G169100	Peroxiredoxin, putative
Tillering site	TraesCS4D01G098400	Protein disulfide-isomerase
Tillering site	TraesCS4A01G328600	Ankyrin repeat domain protein, putative
Tillering site	TraesCS2D01G128300	Elongation factor 1-beta
Tillering site	TraesCS5D01G398400	Beta-glucosidase
Tillering site	TraesCS6D01G214700	ATP-dependent Clp protease proteolytic subunit
Tillering site	TraesCS2A01G571500	Peroxidase
Tillering site	TraesCS1D01G259500	EG2771
Tillering site	TraesCS3A01G391100	Fructose-bisphosphate aldolase
Tillering site	TraesCS2B01G347200	MLP protein
Tillering site	TraesCS6D01G313100	Nitrite reductase
Tillering site	TraesCS3D01G156500	Cold induced protein
Tillering site	TraesCS3A01G087100	Cysteine synthase
Tillering site	TraesCS2A01G477700	Non-specific lipid-transfer protein
Tillering site	TraesCS2D01G546500	Calreticulin-like protein
Tillering site	TraesCS7D01G010100	Protein TolB
Tillering site	TraesCS5B01G114000	Proteasome subunit alpha type
Tillering site	TraesCS1D01G412200	Aspartic proteinase
Tillering site	TraesCS4D01G046400	14-3-3 protein
Tillering site	TraesCS4B01G157700	Cystathionine gamma-synthase
Tillering site	TraesCS6B01G423100	Glutathione reductase
Tillering site	TraesCS7D01G066500	1-deoxy-D-xylulose-5-phosphate synthase, Transketolase
Tillering site	TraesCS6B01G370300	Subtilisin protease
Tillering site	TraesCS1D01G000800	Peptidyl-prolyl cis-trans isomerase
Tillering site	TraesCS6B01G343300	Presequence protease, mitochondrial
Tillering site	TraesCS4D01G248100	Mitochondrial-processing peptidase beta subunit
Tillering site	TraesCS3B01G376700	Non-specific lipid-transfer protein
Tillering site	TraesCS4D01G214300	50S ribosomal protein L4
Tillering site	TraesCS5D01G035200	Methyl-CpG binding domain containing protein, expressed
Tillering site	TraesCS5B01G012300	Enolase
Tillering site	TraesCS5B01G300800	Cysteine synthase
Tillering site	TraesCS4D01G295500	Proteasome subunit alpha type
Tillering site	TraesCS5D01G292900	Proteasome subunit beta type
Tillering site	TraesCS6B01G126000	Proteasome subunit alpha type
Tillering site	TraesCS6A01G412900	Peroxidase
Tillering site	TraesCSU01G092300	Acid phosphatase 1
Tillering site	TraesCS5D01G423400	Elongation factor 1-alpha
Tillering site	TraesCS3A01G285600	Proteasome subunit alpha type
Tillering site	TraesCS1B01G162300	60 kDa chaperonin
Tillering site	TraesCS4A01G298700	5-methyltetrahydropteroyltriglutamate--homocysteine methyltransferase
Tillering site	TraesCS5D01G361000	UTP--glucose-1-phosphate uridylyltransferase
Tillering site	TraesCS3A01G286800	RNA binding protein
Tillering site	TraesCS1D01G109600	Dihydrolipoyl dehydrogenase
Tillering site	TraesCS2D01G361800	Proliferating cell nuclear antigen
Tillering site	TraesCS1D01G320300	NAD(P)H dehydrogenase (Quinone)
Tillering site	TraesCS6B01G192200	Fumarylacetoacetase
Tillering site	TraesCS2D01G150600	10 kDa chaperonin
Tillering site	TraesCS2D01G434700	V-type proton ATPase subunit G
Tillering site	TraesCS7D01G263900	1-deoxy-D-xylulose 5-phosphate synthase 1
Tillering site	TraesCS6D01G336900	Membrane steroid-binding protein
Tillering site	TraesCS3A01G107500	Mitochondrial-processing peptidase subunit alpha
Tillering site	TraesCS7D01G078000	Proteasome subunit beta type
Tillering site	TraesCS4B01G292100	Nitrilase/cyanide hydratase and apolipoprotein N-acyltransferase family protein
Tillering site	TraesCS5D01G020900	RNA-binding protein
Tillering site	TraesCS7B01G345700	Intracellular protease 1
Tillering site	TraesCS1A01G323400	Sulfite reductase [NADPH] hemoprotein beta-component
Tillering site	TraesCS7A01G010300	inter-alpha-trypsin inhibitor heavy chain-like protein
Tillering site	TraesCS7D01G279300	Dihydroxy-acid dehydratase
Tillering site	TraesCS6D01G246600	50S ribosomal protein L11
Tillering site	TraesCS7B01G278200	Thiamine thiazole synthase, chloroplastic
Tillering site	TraesCS7D01G041800	Acyl-CoA-binding protein
Tillering site	TraesCS2D01G285800	ATP-dependent Clp protease ATP-binding subunit ClpB
Tillering site	TraesCS6B01G408100	Aldehyde dehydrogenase
Tillering site	TraesCS4A01G417400	30S ribosomal protein S10
Tillering site	TraesCS7A01G419100	60S acidic ribosomal protein P3
Tillering site	TraesCS7D01G306600	60S acidic ribosomal protein P0
Tillering site	TraesCS3A01G046200	Trypsin inhibitor
Tillering site	TraesCS7D01G084900	Peroxidase
Tillering site	TraesCS3B01G087400	Triosephosphate isomerase
Tillering site	TraesCS4A01G169100	Translationally-controlled tumor protein
Tillering site	TraesCS3D01G034000	Bowman birk trypsin inhibitor
Tillering site	TraesCS5D01G496800	Alpha-mannosidase
Tillering site	TraesCS5B01G329400	Proteasome subunit alpha type
Tillering site	TraesCS2B01G189900	Cytochrome c oxidase subunit 6B
Tillering site	TraesCS6D01G081200	MALE GAMETOPHYTE DEFECTIVE 1
Tillering site	TraesCS6D01G317700	70 kDa heat shock protein
Tillering site	TraesCS2B01G280600	Aminotransferase
Tillering site	TraesCS2B01G329300	Histone H2B
Tillering site	TraesCS3A01G156800	Plasma membrane-associated cation-binding protein 1
Tillering site	TraesCS2A01G070300	Lactoylglutathione lyase
Tillering site	TraesCS6D01G281600	Beta-xylosidase, putative
Tillering site	TraesCS4D01G033400	Proteasome subunit beta type
Tillering site	TraesCS1D01G364900	Nucleosome assembly protein 1-like 1
Tillering site	TraesCS5D01G216300	Cysteine protease
Tillering site	TraesCS4A01G106300	Ascorbate peroxidase
Tillering site	TraesCS1A01G099500	Dihydrolipoyl dehydrogenase
Tillering site	TraesCS4D01G095100	Proteasome subunit beta type
Tillering site	TraesCS5B01G048000	Pectinesterase
Tillering site	TraesCS7D01G299500	Monodehydroascorbate reductase
Tillering site	TraesCS5B01G374200	Methyl-CpG binding domain containing protein, expressed
Tillering site	TraesCS1D01G041200	Glucose-6-phosphate isomerase
Tillering site	TraesCS2A01G308600	Protein TIC 40, chloroplastic
Tillering site	TraesCS1D01G452300	Nucleoside diphosphate kinase
Tillering site	TraesCS4A01G138000	Nascent polypeptide-associated complex alpha subunit-like protein
Tillering site	TraesCS3D01G023900	Glutamate decarboxylase
Tillering site	TraesCS7D01G129900	Proteasome subunit alpha type
Tillering site	TraesCS1A01G265300	Wound-induced protease inhibitor
Tillering site	TraesCS7D01G211900	Aldehyde dehydrogenase
Tillering site	TraesCS3D01G198600	S-adenosylmethionine synthase
Tillering site	TraesCS3B01G265000	Malate dehydrogenase
Tillering site	TraesCS7D01G009400	Beta-fructofuranosidase 1
Tillering site	TraesCS2D01G148200	2,3,4,5-tetrahydropyridine-2,6-dicarboxylate N-acetyltransferase
Tillering site	TraesCS6D01G319700	Subtilisin protease
Tillering site	TraesCS4B01G180700	NADH:ubiquinone oxidoreductase subunit
Tillering site	TraesCS6B01G213700	Aminopeptidase
Tillering site	TraesCS1A01G041300	Chymotrypsin inhibitor
Tillering site	TraesCS2D01G177300	Elongation factor 1-beta
Tillering site	TraesCS2D01G493500	Adenosylhomocysteinase
Tillering site	TraesCS3A01G055600	14-3-3 protein
Tillering site	TraesCS4B01G020300	RNA-binding protein
Tillering site	TraesCSU01G127100	Nascent polypeptide-associated complex subunit beta
Tillering site	TraesCS6A01G311800	Pyruvate dehydrogenase E1 component subunit alpha
Tillering site	TraesCS6D01G258600	Thioredoxin reductase
Tillering site	TraesCS4D01G175900	Ricin B-like lectin R40C1
Tillering site	TraesCS6D01G401500	Mitochondrial intermediate peptidase
Tillering site	TraesCS1A01G396700	Fasciclin-like arabinogalactan protein
Tillering site	TraesCS4D01G301300	Aspartic proteinase nepenthesin-1
Tillering site	TraesCS6B01G273400	Dehydrin
Tillering site	TraesCS3A01G270300	Peroxiredoxin
Tillering site	TraesCS4D01G167600	40S ribosomal protein S21
Tillering site	TraesCS6A01G339400	Subtilisin protease
Tillering site	TraesCS1D01G177400	Actin
Tillering site	TraesCS5B01G426400	Glutathione-S-transferase
Tillering site	TraesCS1B01G189400	Lipid transfer protein
Tillering site	TraesCS6A01G275200	ATP synthase subunit delta
Tillering site	TraesCS5D01G295300	Proteasome subunit alpha type
Tillering site	TraesCS3D01G239100	V-type proton ATPase subunit E
Tillering site	TraesCS3D01G334500	2,3-bisphosphoglycerate-independent phosphoglycerate mutase
Tillering site	TraesCS7B01G217200	Calmodulin
Tillering site	TraesCS3D01G325100	Cysteine proteinase inhibitor
Tillering site	TraesCS2D01G261500	Eukaryotic translation initiation factor 5A
Tillering site	TraesCS2D01G351600	6,7-dimethyl-8-ribityllumazine synthase
Tillering site	TraesCS7D01G091500	Single-stranded DNA-binding protein WHY1, chloroplastic
Tillering site	TraesCS1A01G379000	ATP synthase subunit beta
Tillering site	TraesCS4D01G125100	Alpha-L-arabinofuranosidase 1
Tillering site	TraesCS3A01G257000	VIP1 protein
Tillering site	TraesCS7D01G352900	Enoyl reductase
Tillering site	TraesCS2A01G577600	3-isopropylmalate dehydrogenase
Tillering site	TraesCS7A01G558300	4-hydroxy-4-methyl-2-oxoglutarate aldolase
Tillering site	TraesCS1D01G153900	Malate dehydrogenase
Tillering site	TraesCS3A01G185800	Cysteine proteinase inhibitor
Tillering site	TraesCS3B01G093100	Stress responsive protein
Tillering site	TraesCS6D01G228800	Glutathione peroxidase
Tillering site	TraesCS3A01G046100	Trypsin inhibitor
Tillering site	TraesCS6D01G384200	Aconitate hydratase
Tillering site	TraesCS5B01G022800	5-methyltetrahydropteroyltriglutamate--homocysteine methyltransferase
Tillering site	TraesCS5D01G157600	Ferritin
Tillering site	TraesCS3D01G204000	V-type proton ATPase subunit F
Tillering site	TraesCS2B01G187600	Lipid transfer protein
Tillering site	TraesCS1B01G141900	Proteasome subunit beta type
Tillering site	TraesCS2D01G293400	30S ribosomal protein S11
Tillering site	TraesCS7D01G105500	Proteasome subunit beta type
Tillering site	TraesCS1D01G276700	60S acidic ribosomal protein
Tillering site	TraesCS2D01G010700	Pyruvate dehydrogenase E1 component subunit alpha
Tillering site	TraesCS7A01G010400	Protein TolB
Tillering site	TraesCS6D01G127100	Peroxidase
Tillering site	TraesCS5D01G492400	Actin-depolymerizing factor
Tillering site	TraesCS4B01G077600	Subtilisin-like protease
Tillering site	TraesCS4A01G015900	Aminotransferase like protein
Tillering site	TraesCS5A01G423000	Ferredoxin--NADP reductase
Tillering site	TraesCS4A01G272800	Beta-glucosidase
Tillering site	TraesCS3D01G529500	Cytochrome b5
Tillering site	TraesCS6D01G177500	Gamma carbonic anhydrase mitochondrial-like
Tillering site	TraesCS4A01G217200	Dirigent protein
Tillering site	TraesCS1A01G284900	Chitinase
Tillering site	TraesCS5D01G268000	Heat shock protein 90
Tillering site	TraesCS2D01G325800	Prohibitin
Tillering site	TraesCS6B01G354600	Peroxidase
Tillering site	TraesCS1B01G367100	RNA binding protein
Tillering site	TraesCS1D01G362700	Aldehyde dehydrogenase
Tillering site	TraesCS5A01G372100	Methyl-CpG binding domain containing protein, expressed
Tillering site	TraesCS2B01G198100	Stress responsive alpha-beta barrel domain protein
Tillering site	TraesCS6D01G185800	Nucleosome assembly protein 1-like 1
Tillering site	TraesCS6B01G216100	Far upstream element-binding protein
Tillering site	TraesCS7A01G206300	Uv excision repair protein rad23, putative
Tillering site	TraesCS3D01G296700	Chaperone DnaK
Tillering site	TraesCS6A01G170300	Histone H2A
Tillering site	TraesCS5A01G505000	Aconitate hydratase
Tillering site	TraesCS7A01G415000	Delta-aminolevulinic acid dehydratase
Tillering site	TraesCS7D01G272300	Proteasome subunit alpha type
Tillering site	TraesCS3D01G160800	Glyoxylate reductase/hydroxypyruvate reductase
Tillering site	TraesCS5B01G523300	Protein TolB
Tillering site	TraesCS5D01G118800	Adenylate kinase
Tillering site	TraesCS1D01G148000	Cyanate hydratase
Tillering site	TraesCS5D01G299000	1-deoxy-D-xylulose 5-phosphate synthase 1
Tillering site	TraesCS7A01G320500	Far upstream element-binding protein
Tillering site	TraesCS2B01G567600	Superoxide dismutase
Tillering site	TraesCS4A01G332100	Nascent polypeptide-associated complex subunit beta
Tillering site	TraesCS6A01G261700	UPF0160 protein MYG1, mitochondrial
Tillering site	TraesCSU01G005100	UDP-glycosyltransferase
Tillering site	TraesCS2B01G253200	ATP synthase epsilon chain
Tillering site	TraesCS5A01G434100	Glutamate dehydrogenase
Tillering site	TraesCS5D01G145300	Non-specific lipid-transfer protein
Tillering site	TraesCS7D01G380800	NADH dehydrogenase [ubiquinone] 1 beta subcomplex subunit 9
Tillering site	TraesCS2D01G237800	40S ribosomal protein S12
Tillering site	TraesCS6A01G101800	Calreticulin/calnexin
Tillering site	TraesCS4D01G110400	Cytochrome b-c1 complex subunit 6
Tillering site	TraesCS5A01G043800	Pectinesterase
Tillering site	TraesCS6A01G259500	Mitochondrial import inner membrane translocase subunit
Tillering site	TraesCS6A01G357200	Leucine aminopeptidase, putative
Tillering site	TraesCS1B01G053600	Glucose-6-phosphate isomerase
Tillering site	TraesCS4D01G189600	Aminotransferase
Tillering site	TraesCS1D01G079800	Peroxidase
Tillering site	TraesCS6D01G049100	Heat shock 70 kDa protein
Tillering site	TraesCSU01G114600	Early nodulin-like protein 1
Tillering site	TraesCS3A01G452900	Glutathione S-transferase
Tillering site	TraesCS3B01G113800	Carboxymethylenebutenolidase-like protein
Tillering site	TraesCS1D01G046400	11S globulin seed storage protein 2
Tillering site	TraesCS5A01G496200	NADH dehydrogenase [ubiquinone] 1 beta subcomplex subunit 7
Tillering site	TraesCS4D01G186300	Argininosuccinate lyase
Tillering site	TraesCS5A01G022200	Cysteine synthase
Tillering site	TraesCS2B01G137300	Xylose isomerase
Tillering site	TraesCS2D01G101100	Ricin B-like lectin R40G2
Tillering site	TraesCS3B01G270400	Ribokinase
Tillering site	TraesCS1D01G156700	Nascent polypeptide-associated complex subunit beta
Tillering site	TraesCS4D01G159800	Acyl carrier protein
Tillering site	TraesCS4D01G133600	Pyridoxal 5'-phosphate synthase subunit PdxS
Tillering site	TraesCS4A01G061900	Allene oxide synthase
Tillering site	TraesCS5A01G027400	Methyl-CpG binding domain containing protein, expressed
Tillering site	TraesCS5B01G189000	Mitochondrial outer membrane porin
Tillering site	TraesCS2D01G175700	40S ribosomal protein SA
Tillering site	TraesCS5B01G173300	GrpE protein homolog
Tillering site	TraesCS3D01G264000	Guanine nucleotide-binding protein beta subunit-like protein
Tillering site	TraesCS7B01G152200	Auxin-induced in root cultures protein 12
Tillering site	TraesCS1D01G351500	Malate dehydrogenase
Tillering site	TraesCS7A01G107400	Profilin
Tillering site	TraesCS7B01G179500	RNA binding protein
Tillering site	TraesCS5B01G129900	Stress responsive A/B barrel domain family protein
Tillering site	TraesCS1B01G281000	Subtilisin-like protease
Tillering site	TraesCS5A01G101900	Chaperone protein htpG family protein
Tillering site	TraesCS6B01G148200	Protein phosphatase 2C
Tillering site	TraesCS6D01G212000	Adenosine kinase-like protein
Tillering site	TraesCS2B01G613900	Peroxidase
Tillering site	TraesCS6D01G001600	SKP1-like protein
Tillering site	TraesCS2B01G053600	Acetyltransferase component of pyruvate dehydrogenase complex
Tillering site	TraesCS6A01G018600	Aspartate aminotransferase
Tillering site	TraesCS7B01G258800	Lactoylglutathione lyase
Tillering site	TraesCS1D01G176800	Serine carboxypeptidase S28 family protein
Tillering site	TraesCS4D01G327700	Glutathione S-transferase
Tillering site	TraesCS5B01G026600	Methyl-CpG binding domain containing protein, expressed
Tillering site	TraesCS1D01G249100	Endo-1,3;1,4-beta-D-glucanase
Tillering site	TraesCS7D01G517800	Chaperone protein htpG family protein
Tillering site	TraesCS3B01G249500	Cytochrome c oxidase subunit 5B, mitochondrial
Tillering site	TraesCS3D01G417800	RNA-binding protein
Tillering site	TraesCS5B01G317000	Glucosamine-6-phosphate deaminase
Tillering site	TraesCS3A01G103900	Ectonucleotide pyrophosphatase/phosphodiesterase, putative
Tillering site	TraesCS4B01G252900	RAN GTPase-activating protein 2
Tillering site	TraesCS6B01G280700	3-isopropylmalate dehydratase small subunit
Tillering site	TraesCS2D01G479500	Divalent-cation tolerance protein CutA
Tillering site	TraesCS2A01G571300	Peroxidase
Tillering site	TraesCS2D01G291300	ATP synthase subunit d, mitochondrial
Tillering site	TraesCS7D01G242200	Fasciclin-like arabinogalactan protein
Tillering site	TraesCS1D01G130200	Peroxidase
Tillering site	TraesCS7B01G237200	plant/protein (Protein of unknown function, DUF538)
Tillering site	TraesCS6A01G333900	Nitrite reductase
Tillering site	TraesCS7A01G260800	Glutamate-1-semialdehyde 2,1-aminomutase
Tillering site	TraesCS2B01G400300	3-hydroxyacyl-[acyl-carrier-protein] dehydratase FabZ
Tillering site	TraesCS4A01G294100	Aminopeptidase
Tillering site	TraesCS5B01G099900	Riboflavin synthase
Tillering site	TraesCS7B01G296300	Peroxiredoxin, putative
Tillering site	TraesCS4A01G167300	Proteasome subunit alpha type
Tillering site	TraesCS5D01G409600	Subtilisin-like protease
Tillering site	TraesCS5D01G202900	Enolase
Tillering site	TraesCS6D01G339200	Leucine aminopeptidase, putative
Tillering site	TraesCSU01G117600	Eukaryotic translation initiation factor 3 subunit J
Tillering site	TraesCS5D01G399000	Beta-glucosidase
Tillering site	TraesCS2D01G467900	Aminomethyltransferase
Tillering site	TraesCS3A01G400000	pfkB-like carbohydrate kinase family protein
Tillering site	TraesCS2A01G548000	Phosphoribosylformylglycinamidine synthase subunit PurQ
Tillering site	TraesCS4A01G266400	NADH-ubiquinone oxidoreductase subunit
Tillering site	TraesCS6A01G402400	RNA-binding KH domain-containing protein
Tillering site	TraesCS7B01G157800	Nitrate reductase
Tillering site	TraesCS1A01G259800	Beta-hexosaminidase
Tillering site	TraesCS1A01G203900	Glutathione S-transferase
Tillering site	TraesCS3D01G365600	Ribosomal protein
Tillering site	TraesCS1A01G411900	Ketol-acid reductoisomerase (NADP(+))
Tillering site	TraesCS6D01G072100	Basic secretory protease
Tillering site	TraesCS4B01G144200	Translationally controlled tumor protein
Tillering site	TraesCS7D01G442500	transmembrane protein, putative (Protein of unknown function, DUF642)
Tillering site	TraesCS1B01G386900	VIP1 protein
Tillering site	TraesCS6B01G393600	Aspartate aminotransferase
Tillering site	TraesCS3A01G103100	Fasciclin-like arabinogalactan protein
Tillering site	TraesCS7D01G140400	Cystathionine beta-lyase, putative
Tillering site	TraesCS3A01G128600	NADH-cytochrome b5 reductase
Tillering site	TraesCS5A01G388300	Beta-glucosidase
Tillering site	TraesCS7A01G291600	HSP20-like chaperones superfamily protein isoform 3
Tillering site	TraesCS2A01G014300	Inosine-5'-monophosphate dehydrogenase
Tillering site	TraesCS7D01G030000	6-phosphogluconate dehydrogenase, decarboxylating
Tillering site	TraesCS1B01G338800	Thioredoxin
Tillering site	TraesCS4A01G166500	Eukaryotic translation initiation factor 3 subunit I
Tillering site	TraesCS5D01G286500	Peptidylprolyl isomerase
Tillering site	TraesCS7D01G507900	Purple acid phosphatase
Tillering site	TraesCS7D01G111800	GDSL esterase/lipase
Tillering site	TraesCS6D01G331000	Eukaryotic translation initiation factor 3 subunit G
Tillering site	TraesCS1D01G220400	Serine hydroxymethyltransferase
Tillering site	TraesCS2D01G337300	Eukaryotic translation initiation factor-like protein
Tillering site	TraesCS4A01G307100	40S ribosomal protein S25, putative
Tillering site	TraesCS6B01G108100	3-isopropylmalate dehydratase large subunit
Tillering site	TraesCS7D01G530700	GDSL esterase/lipase
Tillering site	TraesCS1D01G046100	Beta-hexosaminidase
Tillering site	TraesCS5D01G167000	Polyadenylate-binding protein
Tillering site	TraesCS1D01G449200	V-type proton ATPase subunit C
Tillering site	TraesCS4D01G061400	Cathepsin B-like cysteine protease
Tillering site	TraesCS1A01G407100	Prohibitin
Tillering site	TraesCS1D01G078500	Nitrogen regulatory protein P-II-like protein
Tillering site	TraesCS2D01G277000	Nuclear transport factor 2 family protein with RNA binding domain
Tillering site	TraesCS4D01G258900	Outer mitochondrial membrane protein porin
Tillering site	TraesCS1D01G263400	Cytochrome c
Tillering site	TraesCS3A01G130000	Phospholipase D
Tillering site	TraesCS7A01G003900	Acyl-coenzyme A oxidase
Tillering site	TraesCS2D01G275100	40S ribosomal protein S8
Tillering site	TraesCS1D01G081200	Glutathione S-transferase
Tillering site	TraesCS7D01G449300	Elongation factor
Tillering site	TraesCS7B01G113500	Uv excision repair protein rad23, putative
Tillering site	TraesCS6D01G259800	Ribose-phosphate pyrophosphokinase, putative
Tillering site	TraesCS3B01G410200	Histone H3
Tillering site	TraesCS7A01G158900	Sucrose synthase
Tillering site	TraesCS4D01G205000	Histone H2A
Tillering site	TraesCS5B01G442100	60S ribosomal protein L4
Tillering site	TraesCS5D01G392100	Histone H2A
Tillering site	TraesCS5B01G203600	HMG-Y-related protein A
Tillering site	TraesCS5D01G451300	Histone H1
Tillering site	TraesCS5B01G088200	Pathogenesis-related thaumatin-like protein
Tillering site	TraesCS7A01G142300	Histone H3
Tillering site	TraesCS6D01G190100	60S ribosomal protein L6
Tillering site	TraesCS4D01G206100	UDP-glucuronate decarboxylase protein 6
Tillering site	TraesCS5D01G469800	imidazolonepropionase (Protein of unknown function, DUF642)
Tillering site	TraesCS3B01G331100	Aspartate aminotransferase
Tillering site	TraesCS1D01G353100	Tubulin alpha chain
Tillering site	TraesCS4A01G044700	40S ribosomal protein S3a
Tillering site	TraesCS5D01G095400	50S ribosomal protein L2
Tillering site	TraesCS1D01G262500	Cold shock protein
Tillering site	TraesCS3B01G167700	Histone H3
Tillering site	TraesCS6D01G371200	Alcohol dehydrogenase
Tillering site	TraesCS2A01G170800	50S ribosomal protein L15
Tillering site	TraesCS2B01G375100	50S ribosomal protein L23
Tillering site	TraesCS6D01G055400	60S ribosomal protein L13
Tillering site	TraesCS4B01G173700	Ricin B-like lectin R40C1
Tillering site	TraesCS5B01G374800	60S ribosomal protein L5
Tillering site	TraesCS1A01G262400	Cold shock protein, putative
Tillering site	TraesCS7D01G341500	O-methyltransferase
Tillering site	TraesCS7A01G020200	50S ribosomal protein L6
Tillering site	TraesCS1B01G273000	Cold shock protein
Tillering site	TraesCS6B01G169300	Tubulin beta chain
Tillering site	TraesCS2D01G493600	Serine hydroxymethyltransferase
Tillering site	TraesCS7A01G286200	RNA binding protein
Tillering site	TraesCS5A01G262500	Unknown protein
Tillering site	TraesCS1D01G101600	40S ribosomal protein S4
Tillering site	TraesCS5B01G468500	30S ribosomal protein S5
Tillering site	TraesCS1B01G273100	Cold shock protein
Tillering site	TraesCS2B01G323100	Regulator of chromosome condensation (RCC1) family protein
Tillering site	TraesCS1D01G236500	Nascent polypeptide-associated complex subunit alpha-like protein
Tillering site	TraesCS1D01G114100	Ribosomal protein
Tillering site	TraesCS6D01G259500	Pyrophosphate--fructose 6-phosphate 1-phosphotransferase subunit alpha
Tillering site	TraesCS5B01G461300	60S ribosomal protein L7
Tillering site	TraesCS7D01G200800	Pyrophosphate--fructose 6-phosphate 1-phosphotransferase subunit beta
Tillering site	TraesCS2B01G078300	40S ribosomal protein S6
Tillering site	TraesCS4A01G194400	Non-specific lipid-transfer protein
Tillering site	TraesCS5D01G020100	Enolase
Tillering site	TraesCS5D01G296200	60S ribosomal protein L7a
Tillering site	TraesCS3B01G455000	Proline--tRNA ligase
Tillering site	TraesCS5A01G443800	Histone H1
Tillering site	TraesCS1A01G159100	40S ribosomal protein S17, putative, expressed
Tillering site	TraesCS4D01G109200	Ribosomal protein L3
Tillering site	TraesCS1D01G407500	60S ribosomal protein L18a
Tillering site	TraesCS6A01G167300	Citrate synthase
Tillering site	TraesCS5B01G448400	Histone H1
Tillering site	TraesCS1B01G127200	60S ribosomal protein L18
Tillering site	TraesCS3D01G085600	30S ribosomal protein S7
Tillering site	TraesCS1B01G144300	50S ribosomal protein L5
Tillering site	TraesCS7D01G366400	40S ribosomal protein S24
Tillering site	TraesCS2B01G416400	Fasciclin-like arabinogalactan protein
Tillering site	TraesCS1D01G454400	Histone deacetylase-like protein
Tillering site	TraesCS1D01G132700	ATP synthase gamma chain
Tillering site	TraesCS5A01G469300	40S ribosomal protein S26
Tillering site	TraesCS3B01G457900	RNA-binding protein
Tillering site	TraesCS7D01G515600	60S ribosomal protein L27
Tillering site	TraesCS6D01G095000	Splicing factor 3B subunit-like protein
Tillering site	TraesCS5D01G121600	30S ribosomal protein S4
Tillering site	TraesCSU01G099700	High mobility group protein
Tillering site	TraesCS4A01G401100	Nucleosome assembly protein 1-1
Tillering site	TraesCS5B01G531400	Late embryogenesis abundant protein Lea14
Tillering site	TraesCS5D01G174600	40S ribosomal protein S19
Tillering site	TraesCS1B01G237300	Methionine aminopeptidase 2
Tillering site	TraesCS5D01G239800	60S ribosomal protein L34
Tillering site	TraesCS1D01G283800	60S ribosomal protein L36
Tillering site	TraesCS2D01G132500	Aspartic proteinase nepenthesin-1
Tillering site	TraesCS4D01G103000	Alcohol dehydrogenase
Tillering site	TraesCS5A01G347800	LysM domain GPI-anchored protein
Tillering site	TraesCS2D01G111100	60S ribosomal protein L22, putative
Tillering site	TraesCS6D01G284700	Peroxidase
Tillering site	TraesCS1D01G262400	Cold shock protein
Tillering site	TraesCS3D01G349900	30S ribosomal protein S8, putative
Tillering site	TraesCS3D01G237500	Isocitrate dehydrogenase [NADP]
Tillering site	TraesCS2B01G517500	Adenosylhomocysteinase
Tillering site	TraesCS5D01G381600	Methyl-CpG binding domain containing protein, expressed
Tillering site	TraesCS3D01G419300	Small ubiquitin-related modifier
Tillering site	TraesCS1B01G168200	RNA-binding protein-like
Tillering site	TraesCS5D01G402800	50S ribosomal protein L13
Tillering site	TraesCS7D01G313300	40S ribosomal protein S13
Tillering site	TraesCS2D01G582900	Peroxidase
Tillering site	TraesCS6B01G256900	60S ribosomal protein L14, putative
Tillering site	TraesCS6B01G290900	Acetylornithine deacetylase or succinyl-diaminopimelate desuccinylase
Tillering site	TraesCS7D01G296300	60S ribosomal protein L34
Tillering site	TraesCS4A01G130800	Stress responsive protein
Tillering site	TraesCS3B01G280400	WD-40 repeat protein
Tillering site	TraesCS1D01G361900	Mitochondrial outer membrane porin
Tillering site	TraesCS4D01G007500	Ribosomal protein
Tillering site	TraesCS4D01G229300	Ribosomal protein l7ae
Tillering site	TraesCS2D01G109000	Ribosomal protein L19
Tillering site	TraesCS2A01G421100	myosin heavy chain, embryonic smooth protein
Tillering site	TraesCS2A01G121200	Superoxide dismutase [Cu-Zn]
Tillering site	TraesCS1B01G382700	Pectin lyase-like superfamily protein
Tillering site	TraesCS2B01G415900	Histone H1
Tillering site	TraesCS3A01G422600	RNA binding protein-like protein
Tillering site	TraesCS6D01G105000	ATP-dependent RNA helicase
Tillering site	TraesCS1D01G445700	DNA damage-binding protein 1
Tillering site	TraesCS7D01G232300	formate dehydrogenase
Tillering site	TraesCS6A01G246300	Tripeptidyl-peptidase 2
Tillering site	TraesCS4D01G191400	40S ribosomal protein S7
Tillering site	TraesCS7D01G260500	50S ribosomal protein L22
Tillering site	TraesCS6D01G048300	Catalase
Tillering site	TraesCS2B01G409300	Glutamate dehydrogenase
Tillering site	TraesCS5D01G094300	Yop proteins translocation protein X
Tillering site	TraesCS1D01G309200	Tubulin beta chain
Tillering site	TraesCS2A01G585600	Heat shock 70 kDa protein
Tillering site	TraesCS1D01G346100	Mitochondrial-processing peptidase subunit alpha
Tillering site	TraesCS1A01G378000	Guanine nucleotide-binding protein subunit beta-1
Tillering site	TraesCS1A01G175200	Lipid transfer protein
Tillering site	TraesCS7A01G040900	Sucrose synthase
Tillering site	TraesCS7D01G291300	30S ribosomal protein S3
Tillering site	TraesCS6D01G066700	Peptidyl-prolyl cis-trans isomerase
Tillering site	TraesCS7B01G338200	Copper transport protein family
Tillering site	TraesCS6D01G280900	Lipoxygenase homology domain-containing protein 1
Tillering site	TraesCS1D01G163900	Lipid transfer protein
Tillering site	TraesCS2B01G177000	tRNA pseudouridine synthase B
Tillering site	TraesCS5D01G431700	40S ribosomal protein S12
Tillering site	TraesCS6A01G116500	26S proteasome non-ATPase regulatory subunit-like protein
Tillering site	TraesCS3B01G471100	Dek protein
Tillering site	TraesCS3A01G291700	28 kDa heat-and acid-stable phosphoprotein, putative
Tillering site	TraesCS2D01G183100	spiral1
Tillering site	TraesCS6D01G221000	Hsp70-Hsp90 organizing protein 1
Tillering site	TraesCS5B01G275700	N-methyl-L-tryptophan oxidase
Tillering site	TraesCS1D01G265800	Wound-induced protease inhibitor
Tillering site	TraesCS6B01G424800	50S ribosomal protein L14
Tillering site	TraesCS1D01G268500	Isoflavone reductase-like protein
Tillering site	TraesCS6D01G212200	Phenylalanine ammonia-lyase
Tillering site	TraesCS2B01G576300	Cysteine proteinase
Tillering site	TraesCS2A01G464300	RNA binding protein
Tillering site	TraesCS5D01G404300	UDP-glucose 6-dehydrogenase
Tillering site	TraesCS3A01G252700	60S ribosomal protein l28
Tillering site	TraesCS1B01G294300	70 kDa heat shock protein
Tillering site	TraesCS3D01G140800	50S ribosomal protein L24
Tillering site	TraesCS2D01G277700	50S ribosomal protein L29
Tillering site	TraesCS3A01G339200	60S ribosomal protein L24
Tillering site	TraesCS5D01G173800	3-ketoacyl-CoA thiolase
Tillering site	TraesCS6B01G327500	Glutamine synthetase
Tillering site	TraesCS5A01G444300	Histone H1
Tillering site	TraesCS4B01G165400	T-complex protein 1 subunit theta
Tillering site	TraesCS5A01G279100	60S ribosomal protein L32
Tillering site	TraesCS4A01G363500	Huntingtin interacting protein K
Tillering site	TraesCS3D01G249300	Cytidine deaminase
Tillering site	TraesCS4D01G280900	Lipid transfer protein
Tillering site	TraesCS7D01G169400	LysM domain-containing GPI-anchored protein 1
Tillering site	TraesCS1D01G225400	Ran-binding protein 1
Tillering site	TraesCS6D01G262700	ADP,ATP carrier protein, mitochondrial
Tillering site	TraesCS6D01G398100	Replication protein A 32 kDa subunit
Tillering site	TraesCS6D01G004800	tetratricopeptide repeat (TPR)-containing protein
Tillering site	TraesCS7A01G331900	60S ribosomal protein L37a
Tillering site	TraesCS2D01G207200	Leucine-rich repeat receptor-like protein kinase family protein
Tillering site	TraesCS3D01G415300	Protease inhibitor/seed storage/lipid transfer protein family protein
Tillering site	TraesCS5D01G253700	Glucose-6-phosphate isomerase
Tillering site	TraesCS7D01G161500	3-oxoacyl-[acyl-carrier-protein] synthase
Tillering site	TraesCS1B01G362600	Early nodulin-like protein
Tillering site	TraesCS1A01G403900	Kinase-related protein DUF1296
Tillering site	TraesCS5D01G161400	Ribosomal protein L15
Tillering site	TraesCS5D01G492900	70-kDa heat shock protein
Tillering site	TraesCS7B01G254000	GTP-binding nuclear protein
Tillering site	TraesCS2D01G170600	40S ribosomal protein S6
Tillering site	TraesCS3A01G439800	Transaldolase
Tillering site	TraesCS1B01G379200	Nucleolar protein
Tillering site	TraesCS2D01G246000	30S ribosomal protein S19
Tillering site	TraesCS2D01G496100	Eukaryotic translation initiation factor 3 subunit F
Tillering site	TraesCSU01G081000	60S ribosomal protein L35a-like protein
Tillering site	TraesCS6A01G399300	T-complex protein 1 subunit zeta
Tillering site	TraesCS1D01G125600	40S ribosomal protein S7
Tillering site	TraesCS5D01G486500	30S ribosomal protein S12
Tillering site	TraesCS5D01G021400	Deoxyuridine 5'-triphosphate nucleotidohydrolase family
Tillering site	TraesCS7A01G360900	RNA-binding family protein
Tillering site	TraesCS5D01G095000	Pathogenesis-related thaumatin family protein
Tillering site	TraesCS2D01G110100	60S ribosomal protein L18
Tillering site	TraesCS2D01G326900	Aldehyde dehydrogenase
Tillering site	TraesCS3A01G478800	S-formylglutathione hydrolase
Tillering site	TraesCS7D01G456600	30S ribosomal protein S13
Tillering site	TraesCS2D01G220400	Histone H2A
Tillering site	TraesCS5A01G113100	Peroxidase
Tillering site	TraesCS6B01G174200	Proteasome subunit beta type
Tillering site	TraesCS6B01G106100	NADP dependent sorbitol 6-phosphate dehydrogenase family protein
Tillering site	TraesCS7B01G408800	40S ribosomal protein S27
Tillering site	TraesCS4A01G267000	Phosphoglucosamine mutase
Tillering site	TraesCS3A01G042100	Alpha-glucosidase
Tillering site	TraesCS1D01G306800	60S ribosomal protein L30
Tillering site	TraesCS7D01G417400	Peroxidase
Tillering site	TraesCS7D01G360200	Elongation factor 1-gamma
Tillering site	TraesCS3A01G357800	Pathogenesis-related thaumatin-like protein
Tillering site	TraesCS4D01G017900	Deoxyuridine 5'-triphosphate nucleotidohydrolase
Tillering site	TraesCS4D01G267800	Cell division cycle protein 48-like protein
Tillering site	TraesCS2D01G301300	40S ribosomal protein S10
Tillering site	TraesCS7D01G494400	Ubiquitin, putative
Tillering site	TraesCS6D01G173900	RNA-binding family protein
Tillering site	TraesCS2D01G490600	Protein transport SEC13-like protein
Tillering site	TraesCS3D01G232300	RNA binding protein
Tillering site	TraesCS2B01G147700	Elongation factor 1-beta
Tillering site	TraesCS2D01G220500	Histone H2A
Tillering site	TraesCS4D01G227900	26S proteasome non-ATPase regulatory subunit 4
Tillering site	TraesCS6D01G262100	60S ribosomal protein L31
Tillering site	TraesCS2D01G112200	splicing factor-like protein
Tillering site	TraesCS2A01G583100	Eukaryotic aspartyl protease family protein, putative
Tillering site	TraesCS7D01G393900	FAD-binding Berberine family protein
Tillering site	TraesCSU01G101000	Clathrin light chain
Tillering site	TraesCS7D01G317400	Far upstream element-binding protein
Tillering site	TraesCS5B01G516000	Ferredoxin
Tillering site	TraesCS5A01G168500	Aminopeptidase, putative
Tillering site	TraesCS5B01G289900	DAG protein, chloroplastic
Tillering site	TraesCS7D01G008600	Monocopper oxidase-like protein SKU5
Tillering site	TraesCS4D01G140800	70 kDa heat shock protein
Tillering site	TraesCS4A01G054800	T-complex protein 1 subunit beta
Tillering site	TraesCS1A01G326900	NADH-quinone oxidoreductase, subunit E
Tillering site	TraesCS3B01G207500	Transcription factor Pur-alpha 1
Tillering site	TraesCS3D01G031900	WD repeat-containing protein 1
Tillering site	TraesCS5A01G390500	HMG-Y-related protein A
Tillering site	TraesCS6D01G384500	rRNA 2'-O-methyltransferase fibrillarin 2
Tillering site	TraesCS1D01G106500	Disulfide-isomerase
Tillering site	TraesCS5D01G417700	Tubulin alpha chain
Tillering site	TraesCS7D01G156300	60S ribosomal protein L35a-like protein
Tillering site	TraesCS7D01G348900	Alba DNA/RNA-binding protein
Tillering site	TraesCS3D01G151300	Multiprotein-bridging factor, putative
Tillering site	TraesCS1D01G084600	RNA-binding family protein
Tillering site	TraesCS2A01G276100	40S ribosomal protein S8
Tillering site	TraesCS3D01G187900	26S proteasome regulatory subunit
Tillering site	TraesCS2A01G337100	Prohibitin
Tillering site	TraesCS3B01G025200	Fructose-bisphosphate aldolase
Tillering site	TraesCS5B01G414900	Succinate dehydrogenase [ubiquinone] flavoprotein subunit, mitochondrial
Tillering site	TraesCS4D01G123000	30S ribosomal protein S9
Tillering site	TraesCS5A01G280900	Fasciclin-like arabinogalactan-protein-like
Tillering site	TraesCS2B01G615900	Peroxidase
Tillering site	TraesCS4D01G026400	p8MTCP1
Tillering site	TraesCS2B01G266200	MD-2-related lipid recognition domain-containing protein / ML domain-containing protein
Tillering site	TraesCS2B01G109000	Ribosomal protein L19
Tillering site	TraesCS5D01G388600	Prefoldin subunit 4
Tillering site	TraesCS5D01G100800	DNA helicase
Tillering site	TraesCS5B01G251600	Fasciclin-like arabinogalactan protein
Tillering site	TraesCS2A01G171800	Small nuclear ribonucleoprotein family protein
Tillering site	TraesCS1A01G433000	RNA binding protein
Tillering site	TraesCS5A01G024500	N-carbamoylputrescine amidase
Tillering site	TraesCS5A01G398300	Aspartate-semialdehyde dehydrogenase, N-acetyl-gamma-glutamyl-phosphate reductase
Tillering site	TraesCS2B01G339200	Alpha-ketoglutarate-dependent dioxygenase alkB-like protein 2
Tillering site	TraesCS5D01G215200	Aspartyl aminopeptidase, putative, expressed
Tillering site	TraesCS2D01G128900	Cysteine proteinase inhibitor
Tillering site	TraesCS2D01G332500	Glycerophosphodiester phosphodiesterase
Tillering site	TraesCS3D01G130100	Alba DNA/RNA-binding protein
Tillering site	TraesCS3D01G115200	Heat shock protein
Tillering site	TraesCS2B01G346800	Peroxidase
Tillering site	TraesCS3B01G368600	ADP-ribosylation factor
Tillering site	TraesCS1D01G336300	Proline iminopeptidase
Tillering site	TraesCS5D01G544000	U2 small nuclear ribonucleoprotein A
Tillering site	TraesCS5A01G513300	60S ribosomal protein L21
Tillering site	TraesCS7D01G277500	Monodehydroascorbate reductase
Tillering site	TraesCS6A01G299200	Dihydroorotate dehydrogenase (Quinone)
Tillering site	TraesCS3D01G298600	Alpha-1,4-glucan-protein synthase [UDP-forming]
Tillering site	TraesCS6D01G067500	Cold shock protein
Tillering site	TraesCS2B01G269400	Prefoldin subunit, putative
Tillering site	TraesCS4B01G107700	DAG protein, chloroplastic
Tillering site	TraesCS4D01G165300	Apoptotic chromatin condensation inducer in the nucleus
Tillering site	TraesCS1B01G230300	Nucleoside diphosphate kinase
Tillering site	TraesCS3A01G006100	Protein decapping 5
Tillering site	TraesCS7D01G510600	Proteasome subunit beta type
Tillering site	TraesCS6D01G235400	High mobility group protein
Tillering site	TraesCS7D01G315500	Fructokinase-2
Tillering site	TraesCS7D01G263600	Mitochondrial import inner membrane translocase subunit
Tillering site	TraesCS4D01G066600	CBS domain containing protein, expressed
Tillering site	TraesCS1B01G425000	Fasciclin-like arabinogalactan protein
Tillering site	TraesCS4B01G244500	Alpha-glucosidase like protein
Tillering site	TraesCS2D01G316700	Histone H3
Tillering site	TraesCS4D01G266700	Myo-inositol 1-phosphate synthase
Tillering site	TraesCS5D01G165800	DNA-directed RNA polymerase family protein
Tillering site	TraesCS7B01G164200	Ankyrin repeat domain containing protein
Tillering site	TraesCS3D01G227500	SGT1
Tillering site	TraesCS3A01G203100	Ras-related protein, putative
Tillering site	TraesCS6A01G253300	Dehydrin
Tillering site	TraesCS6B01G324900	Phosphatidylinositol 3- and 4-kinase family protein
Tillering site	TraesCS4A01G151000	14-3-3 protein
Tillering site	TraesCS4D01G173800	Hydroxyacylglutathione hydrolase, putative, expressed
Tillering site	TraesCS3A01G119000	Copper ion binding protein
Tillering site	TraesCS5D01G149100	30S ribosomal protein S9
Tillering site	TraesCS7D01G164400	T-complex protein 1 subunit delta
Tillering site	TraesCS7D01G262100	Nuclear transport factor 2
Tillering site	TraesCS2D01G351000	Fasciclin-like arabinogalactan protein
Tillering site	TraesCS4A01G006000	40S ribosomal protein SA
Tillering site	TraesCS2D01G168700	Lipid transfer protein
Tillering site	TraesCS2D01G421300	30S ribosomal protein S17
Tillering site	TraesCS7D01G376800	Elongation factor like protein
Tillering site	TraesCS5B01G012100	Enolase
Tillering site	TraesCS4B01G152400	Xaa-pro aminopeptidase, putative
Tillering site	TraesCS1D01G260900	Guanosine nucleotide diphosphate dissociation inhibitor
Tillering site	TraesCS3A01G503600	SWAP (Suppressor-of-White-APricot)/surp domain-containing protein / ubiquitin family protein
Tillering site	TraesCS4D01G298100	Eukaryotic translation initiation factor 3 subunit K
Tillering site	TraesCS3A01G073300	Triosephosphate isomerase
Tillering site	TraesCS5D01G078700	Adenine phosphoribosyltransferase
Tillering site	TraesCS5B01G099400	Uveal autoantigen with coiled-coil domains and ankyrin repeats isoform 1
Tillering site	TraesCS1D01G111900	Acyl-CoA dehydrogenase, putative
Tillering site	TraesCS5B01G179800	Phosphoenolpyruvate carboxylase
Tillering site	TraesCS7A01G101900	Purple acid phosphatase
Tillering site	TraesCS3D01G299900	Glutathione S-transferase
Tillering site	TraesCS3B01G071700	Mitochondrial glycoprotein
Tillering site	TraesCS7D01G056800	T-complex protein 1 subunit alpha
Tillering site	TraesCS1B01G068000	WEB family protein, chloroplastic
Tillering site	TraesCS7D01G368300	Ras-related protein, expressed
Tillering site	TraesCS5B01G246900	Peroxidase
Tillering site	TraesCS1B01G102700	Aminotransferase
Tillering site	TraesCS2D01G092800	Ribosomal protein L19
Tillering site	TraesCS6D01G252300	Ornithine carbamoyltransferase
Tillering site	TraesCS4D01G241900	Glucan endo-1,3-beta-glucosidase 3
Tillering site	TraesCS6A01G182500	Aminopeptidase
Tillering site	TraesCS1D01G226200	Ran-binding protein 1 domain-containing
Tillering site	TraesCS3D01G113600	3'-N-debenzoyl-2'-deoxytaxol N-benzoyltransferase
Tillering site	TraesCS7B01G380500	Glyceraldehyde-3-phosphate dehydrogenase
Tillering site	TraesCS2D01G263000	50S ribosomal protein L13
Tillering site	TraesCS7D01G213300	Subtilisin-like protease
Tillering site	TraesCS7D01G101600	2,3,4,5-tetrahydropyridine-2,6-dicarboxylate N-acetyltransferase
Tillering site	TraesCS6D01G209200	Succinate--CoA ligase [ADP-forming] subunit beta
Tillering site	TraesCS2D01G164100	30S ribosomal protein S4
Tillering site	TraesCS3B01G148300	Alba DNA/RNA-binding protein
Tillering site	TraesCS7A01G372500	Eukaryotic translation initiation factor 3 subunit I
Tillering site	TraesCS3D01G207200	PITH domain-containing protein 1
Tillering site	TraesCS7B01G152900	60S ribosomal protein L32
Tillering site	TraesCS2D01G169300	Alpha-ketoglutarate-dependent dioxygenase alkB-like protein 2
Tillering site	TraesCSU01G095600	UDP-glycosyltransferase
Tillering site	TraesCS5D01G071100	N-carbamyl-L-amino acid amidohydrolase
Tillering site	TraesCS2A01G498600	Alpha-1,4-glucan-protein synthase [UDP-forming]
Tillering site	TraesCS5B01G449000	Histone H1
Tillering site	TraesCSU01G033900	Small nuclear ribonucleoprotein Sm D3
Tillering site	TraesCS3B01G126300	Mitochondrial-processing peptidase subunit alpha
Tillering site	TraesCS3D01G292300	Nucleic acid-binding, OB-fold-like protein
Tillering site	TraesCS6D01G332000	Arginine/serine-rich splicing factor, putative
Tillering site	TraesCS6D01G352100	RNA binding
Tillering site	TraesCS6A01G253900	High mobility group protein
Tillering site	TraesCS7D01G096300	Nucleosome assembly protein 1-1
Tillering site	TraesCS4B01G031500	Nuclease domain-containing protein 1
Tillering site	TraesCS4B01G212300	Heat-shock protein, putative
Tillering site	TraesCS4B01G251800	Nodulin-related protein 1, putative
Tillering site	TraesCS7A01G346200	T-complex protein 1 subunit gamma
Tillering site	TraesCS3B01G457100	26S protease regulatory subunit-like protein
Tillering site	TraesCS5B01G118400	Ribosomal protein L3
Tillering site	TraesCS2A01G183600	RAN GTPASE ACTIVATING protein 2
Tillering site	TraesCS2D01G472700	RNA-binding family protein
Tillering site	TraesCS2D01G488700	Cell division protein ftsZ
Tillering site	TraesCS2A01G282900	Isocitrate lyase
Tillering site	TraesCS7D01G118200	Histone H3
Tillering site	TraesCS1D01G246200	Coatomer subunit delta
Tillering site	TraesCS3D01G371500	Small nuclear ribonucleoprotein family protein
Tillering site	TraesCS5D01G449900	Eukaryotic translation initiation factor 3 subunit B
Tillering site	TraesCSU01G175000	Xyloglucan endotransglucosylase/hydrolase
Tillering site	TraesCS6D01G336400	Isopentenyl-diphosphate delta-isomerase
Tillering site	TraesCS6B01G230300	60S ribosomal protein L6
Tillering site	TraesCS5D01G473100	RNA-binding protein
Tillering site	TraesCS2D01G446900	WEB family protein, chloroplastic
Tillering site	TraesCS4D01G308900	Cyclin-dependent kinases regulatory subunit
Tillering site	TraesCS6D01G230100	S-adenosylmethionine synthase
Tillering site	TraesCS6D01G252400	Inorganic pyrophosphatase, putative
Tillering site	TraesCS3D01G124300	Aminotransferase
Tillering site	TraesCS7D01G269800	Alcohol dehydrogenase, putative
Tillering site	TraesCS4B01G144900	Alpha-1,4-glucan-protein synthase [UDP-forming]
Tillering site	TraesCS6D01G171800	Aminopeptidase
Tillering site	TraesCS1D01G276000	Cell division protein ftsZ
Tillering site	TraesCS2D01G358000	Polyadenylate-binding protein
Tillering site	TraesCS7B01G149200	Heat shock protein 90
Tillering site	TraesCS7B01G500000	Coiled-coil domain-containing protein 12
Tillering site	TraesCS5D01G516100	Ferredoxin
Tillering site	TraesCS5B01G395400	HMG-Y-related protein A
Tillering site	TraesCS3D01G213400	Mitochondrial outer membrane protein porin
Tillering site	TraesCS7D01G243500	60S ribosomal protein L31
Tillering site	TraesCS4D01G198500	Ascorbate peroxidase
Tillering site	TraesCS4D01G153300	Protein DEK
Tillering site	TraesCS2A01G489600	Adenosylhomocysteinase
Tillering site	TraesCS6A01G090300	Eukaryotic translation initiation factor 3 subunit F
Tillering site	TraesCS3A01G419700	Protease inhibitor/seed storage/lipid transfer protein family protein
Tillering site	TraesCS4D01G289300	Adenylosuccinate synthetase
Tillering site	TraesCS2D01G237400	NADH oxidoreductase F subunit
Tillering site	TraesCS2D01G033100	Chitinase
Tillering site	TraesCS2B01G521600	Adenosylhomocysteinase
Tillering site	TraesCS6B01G183600	Aldehyde dehydrogenase
Tillering site	TraesCS4B01G144300	WD40 repeat-like protein
Tillering site	TraesCS4D01G062500	Pathogenesis-related protein 1
Tillering site	TraesCS7A01G257100	Peptidylprolyl isomerase
Tillering site	TraesCS2A01G126700	WD40 repeat-like protein
Tillering site	TraesCS5B01G066800	RNA-binding KH domain-containing protein
Tillering site	TraesCS2D01G261600	Blue copper protein
Tillering site	TraesCS1D01G322400	Acylamino-acid-releasing enzyme
Tillering site	TraesCS3B01G390500	Pathogenesis-related thaumatin-like protein
Tillering site	TraesCS6A01G110000	Glucan endo-1,3-beta-glucosidase, putative
Tillering site	TraesCS3B01G151100	Arginine/serine-rich splicing factor, putative
Tillering site	TraesCS6B01G419000	Cytosine-specific methyltransferase
Tillering site	TraesCS1D01G020000	Actin
Tillering site	TraesCS4D01G155900	14-3-3 protein
Tillering site	TraesCS2B01G172700	Thymidylate kinase
Tillering site	TraesCS7A01G270300	RNA-binding family protein
Tillering site	TraesCS2D01G171000	Cytochrome c oxidase subunit 6B
Tillering site	TraesCS3D01G066900	Threonine--tRNA ligase
Tillering site	TraesCS3D01G109500	Mitochondrial-processing peptidase subunit alpha
Tillering site	TraesCS6B01G456800	Splicing factor 3B subunit 2
Tillering site	TraesCS6D01G121300	T-complex protein 1 subunit eta
Tillering site	TraesCS2D01G304100	Peroxidase
Tillering site	TraesCS6A01G360600	DNA helicase
Tillering site	TraesCS2B01G440400	Aminotransferase
Tillering site	TraesCS5B01G195600	Heat shock factor-binding protein 1
Tillering site	TraesCS7B01G077500	Alpha/beta-Hydrolases superfamily protein, putative
Tillering site	TraesCS1D01G121200	70 kDa heat shock protein
Tillering site	TraesCS7D01G224200	Epoxide hydrolase 2
Tillering site	TraesCS6D01G064400	Beta-fructofuranosidase, insoluble protein
Tillering site	TraesCS2D01G152200	Eukaryotic translation initiation factor 6
Tillering site	TraesCS7B01G078600	Dipeptidyl peptidase family member 6
Tillering site	TraesCS6D01G313200	Peroxisomal multifunctional enzyme type 2
Tillering site	TraesCS1D01G121500	Late embryogenesis abundant protein
Tillering site	TraesCS4A01G230300	RNA polymerase sigma factor RpoD
Tillering site	TraesCS6A01G223400	Adenosine kinase-like protein
Tillering site	TraesCS5D01G127200	Peroxidase
Tillering site	TraesCS6D01G183400	Isopropylmalate dehydrogenase
Tillering site	TraesCS5B01G204000	Uv excision repair protein rad23, putative
Tillering site	TraesCS3D01G309800	H/ACA ribonucleoprotein complex subunit 1-like protein 1
Tillering site	TraesCS1B01G269100	Glutathione S-transferase
Tillering site	TraesCS2D01G087900	26S protease regulatory subunit
Tillering site	TraesCS7A01G562600	Prolyl oligopeptidase family protein
Tillering site	TraesCS4D01G205900	RNA-binding family protein
Tillering site	TraesCS7B01G257500	3-hydroxyisobutyryl-CoA hydrolase-like protein
Tillering site	TraesCS3A01G214100	Aspartyl protease family protein
Tillering site	TraesCS7A01G190500	pfkB-like carbohydrate kinase family protein
Tillering site	TraesCS4A01G056200	Mitochondrial-processing peptidase beta subunit
Tillering site	TraesCS6A01G316300	Polyadenylate-binding protein family protein
Tillering site	TraesCS3D01G178500	Importin subunit alpha
Tillering site	TraesCS7D01G295000	SPFH domain/band 7 family protein
Tillering site	TraesCS6D01G270300	Protein FAM32A
Tillering site	TraesCS5A01G456800	Cytochrome b-c1 complex subunit 7
Tillering site	TraesCS6D01G188600	Small nuclear ribonucleoprotein Sm D1
Tillering site	TraesCS7D01G278500	Ribosomal protein
Tillering site	TraesCS7D01G364400	T-complex protein 1
Tillering site	TraesCS7D01G124200	Proline iminopeptidase
Tillering site	TraesCS3D01G336300	Ubiquitin-conjugating enzyme E2
Tillering site	TraesCS4D01G143400	Splicing factor u2af large subunit, putative
Tillering site	TraesCS4D01G038500	Beta-glucosidase
Tillering site	TraesCS7A01G253000	Myosin heavy chain-like protein
Tillering site	TraesCS6D01G057700	LURP-one-like protein
Tillering site	TraesCS2D01G248300	Small nuclear ribonucleoprotein-associated protein
Tillering site	TraesCS2D01G525300	Beta xylosidase
Tillering site	TraesCS4D01G231400	Purple acid phosphatase
Tillering site	TraesCS3A01G210300	Serine/threonine-protein phosphatase 6 regulatory subunit 3
Tillering site	TraesCS2B01G259400	RNA-binding protein
Tillering site	TraesCS3D01G261300	Serine/threonine-protein phosphatase
Tillering site	TraesCS2A01G526700	MICOS complex subunit MIC60
Tillering site	TraesCS1A01G354700	RNA binding protein
Tillering site	TraesCS7D01G010300	BAG family molecular chaperone regulator 7
Tillering site	TraesCS7A01G041600	Ozone-responsive stress-related protein
Tillering site	TraesCS1A01G321000	Adenine nucleotide alpha hydrolases-like superfamily protein
Tillering site	TraesCS1D01G368700	60S ribosomal protein l28
Tillering site	TraesCS3B01G143500	Prefoldin subunit
Tillering site	TraesCS5D01G158800	Clathrin heavy chain
Tillering site	TraesCS6B01G472700	ATP-dependent RNA helicase
Tillering site	TraesCS2D01G327100	UBX domain-containing protein, putative
Tillering site	TraesCS2D01G220000	Isopentenyl-diphosphate delta-isomerase
Tillering site	TraesCS6A01G069500	Cold shock protein
Tillering site	TraesCS4D01G079600	N-acetyl-gamma-glutamyl-phosphate reductase
Tillering site	TraesCS2A01G492300	IQ domain-containing protein
Tillering site	TraesCS6D01G138800	Rad23 UV excision repair protein family
Tillering site	TraesCS3D01G270100	Peroxiredoxin
Tillering site	TraesCS5A01G542400	Alcohol dehydrogenase
Tillering site	TraesCS5B01G489600	Dihydrolipoamide acetyltransferase component of pyruvate dehydrogenase complex
Tillering site	TraesCS4B01G325900	Ubiquitin family protein, expressed
Tillering site	TraesCS5A01G286200	pfkB-like carbohydrate kinase family protein
Tillering site	TraesCS4B01G049700	26S proteasome non-atpase regulatory subunit, putative
Tillering site	TraesCS5A01G378100	Single-stranded DNA-binding protein
Tillering site	TraesCS2D01G217300	Adenine nucleotide alpha hydrolases-like superfamily protein, putative
Tillering site	TraesCS2D01G190400	Eukaryotic translation initiation factor 5A
Tillering site	TraesCS6B01G303400	Nuclear matrix constituent protein 1
Tillering site	TraesCS2D01G215300	Eukaryotic translation initiation factor 4G
Tillering site	TraesCS2A01G398500	Fasciclin-like arabinogalactan protein
Tillering site	TraesCS2B01G126500	Ribosomal protein L19
Tillering site	TraesCS4B01G167200	Fumarate hydratase, class II
Tillering site	TraesCS4D01G007000	Nuclear transcription factor Y subunit B
Tillering site	TraesCS5D01G384100	1-deoxy-D-xylulose 5-phosphate synthase 1
Tillering site	TraesCS7D01G209100	Uv excision repair protein rad23, putative
Tillering site	TraesCSU01G270500	NADH dehydrogenase subunit 9
Tillering site	TraesCS2D01G313000	Peptidylprolyl isomerase
Tillering site	TraesCS1D01G306100	Histone H3
Tillering site	TraesCS7B01G249200	Chromo domain protein lhp1
Tillering site	TraesCS7B01G327200	Xyloglucan endotransglucosylase/hydrolase
Tillering site	TraesCS2D01G319800	Lipoxygenase domain-containing 1
Tillering site	TraesCS4B01G049800	Receptor protein kinase, putative
Tillering site	TraesCS4B01G176200	Histidine triad nucleotide binding protein
Tillering site	TraesCS7A01G400100	FAD-binding Berberine family protein
Tillering site	TraesCS7D01G311200	Succinate dehydrogenase [ubiquinone] iron-sulfur subunit, mitochondrial
Tillering site	TraesCS6B01G005400	tetratricopeptide repeat (TPR)-containing protein
Tillering site	TraesCS6B01G050700	Carboxypeptidase
Tillering site	TraesCS2D01G502100	Aldose 1-epimerase family protein
Tillering site	TraesCS2B01G091300	Amine oxidase
Tillering site	TraesCS6A01G158600	Chaperone protein dnaJ, putative
Tillering site	TraesCS6D01G180100	60S ribosomal protein L6
Tillering site	TraesCS6B01G120900	MALE GAMETOPHYTE DEFECTIVE 1
Tillering site	TraesCS7B01G207400	Ferredoxin-like protein
Tillering site	TraesCS1D01G327200	Thioredoxin
Tillering site	TraesCS5D01G186100	Ubiquitin-conjugating enzyme E2
Tillering site	TraesCS3B01G288800	RNA polymerase II transcriptional coactivator KELP
Tillering site	TraesCS5D01G418000	NADH-quinone oxidoreductase subunit I
Tillering site	TraesCS7A01G510200	Lysosomal Pro-X carboxypeptidase
Tillering site	TraesCS2B01G450800	26S proteasome non-ATPase regulatory subunit 1
Tillering site	TraesCS6D01G168100	Alba DNA/RNA-binding protein
Tillering site	TraesCS3A01G277100	Glucan endo-1,3-beta-glucosidase, putative
Tillering site	TraesCS1D01G451800	Small nuclear ribonucleoprotein
Tillering site	TraesCS1D01G281800	Aldo-keto reductase
Tillering site	TraesCS7D01G217100	Sister chromatid cohesion PDS5-B-B-like protein
Tillering site	TraesCS5D01G322000	2-keto-3-deoxy-L-rhamnonate aldolase
Tillering site	TraesCS1D01G218700	RNA-binding KH domain-containing protein
Tillering site	TraesCS4A01G366200	Fumarylacetoacetate hydrolase, putative
Tillering site	TraesCS6D01G258000	Protease Do-like protein 7
Tillering site	TraesCS4A01G076400	LisH and RanBPM domains containing protein
Tillering site	TraesCS7D01G276000	WD-repeat protein, putative
Tillering site	TraesCS5D01G336400	3-dehydroquinate synthase
Tillering site	TraesCS7D01G277900	Cytochrome c1, heme protein, mitochondrial
Tillering site	TraesCS5A01G015500	Deoxyuridine 5'-triphosphate nucleotidohydrolase
Tillering site	TraesCS2D01G271700	Ribose-5-phosphate isomerase A
Tillering site	TraesCS5D01G542300	Elongation factor Tu
Tillering site	TraesCS4D01G064900	Alba DNA/RNA-binding protein
Tillering site	TraesCS1D01G451300	ATP-dependent RNA helicase
Tillering site	TraesCS2D01G477100	Aldehyde dehydrogenase
Tillering site	TraesCS3A01G129200	Alba DNA/RNA-binding protein
Tillering site	TraesCS5A01G186800	Proton pump interactor, putative
Tillering site	TraesCS5A01G040600	Nucleolar and coiled-body phosphoprotein 1
Tillering site	TraesCS3D01G492600	Villin
Tillering site	TraesCS6A01G075600	Histone H3
Tillering site	TraesCS5D01G093200	Serine/arginine rich splicing factor, putative
Tillering site	TraesCS6B01G432900	Potassium channel beta subunit
Tillering site	TraesCS2B01G210200	RAN GTPASE ACTIVATING protein 2
Tillering site	TraesCS5D01G218400	Aldehyde dehydrogenase
Tillering site	TraesCS7D01G329500	Protein DJ-1
Tillering site	TraesCS1B01G472500	Translation initiation factor if-2, putative
Tillering site	TraesCS4A01G180700	Ferritin
Tillering site	TraesCS2D01G386800	Multiprotein-bridging factor, putative
Tillering site	TraesCS2D01G227900	RNA Binding Protein-like
Tillering site	TraesCS7B01G094500	Nuclear migration protein nudC
[truncated: 5,931 more rows]
