# Supplementary material for: A proteomic analysis of grain yield-related traits in wheat
Source: AoB Plants. 2020 Aug 24;12(5):plaa042. doi: 10.1093/aobpla/plaa042 (PMC7586745; doi:10.1093/aobpla/plaa042)
Supplement: plaa042_suppl_Supplementary_Table_S4 [file plaa042_suppl_supplementary_table_s4.xlsx]

## Sheet: Sheet1
Expression pattern	Gene ID	Annotation	log2 fold-change	pvalue of t.test	Adjusted ovalue
Higher in TI than LB	TraesCS3B01G410200	Histone H3	-8.64712	8.61243e-06	0.000913492
Higher in TI than LB	TraesCS7A01G158900	Sucrose synthase	-8.14085	5.43592e-07	0.00057657
Higher in TI than LB	TraesCS5B01G442100	60S ribosomal protein L4	-7.45223	3.74272e-05	0.00122666
Higher in TI than LB	TraesCS4D01G205000	Histone H2A	-7.41934	2.86201e-05	0.00115771
Higher in TI than LB	TraesCS5D01G392100	Histone H2A	-7.12731	1.72447e-05	0.00103434
Higher in TI than LB	TraesCS2D01G275100	40S ribosomal protein S8	-7.01127	4.04629e-05	0.0012276
Higher in TI than LB	TraesCS5D01G451300	Histone H1	-6.89148	0.000139188	0.00219256
Higher in TI than LB	TraesCS5B01G203600	HMG-Y-related protein A	-6.63696	4.74014e-05	0.00134671
Higher in TI than LB	TraesCS5B01G088200	Pathogenesis-related thaumatin-like protein	-6.59877	0.000244448	0.00290236
Higher in TI than LB	TraesCS2A01G170800	50S ribosomal protein L15	-6.24125	3.7368e-05	0.00122666
Higher in TI than LB	TraesCS6D01G190100	60S ribosomal protein L6	-6.18136	1.83932e-05	0.00106056
Higher in TI than LB	TraesCS7A01G142300	Histone H3	-6.14984	0.000740199	0.00577283
Higher in TI than LB	TraesCS6D01G371200	Alcohol dehydrogenase	-6.13651	6.54941e-05	0.00147803
Higher in TI than LB	TraesCS7D01G030000	6-phosphogluconate dehydrogenase, decarboxylating	-6.02667	9.52179e-06	0.000977366
Higher in TI than LB	TraesCS2B01G329300	Histone H2B	-5.9643	4.14896e-05	0.0012276
Higher in TI than LB	TraesCS5D01G469800	imidazolonepropionase (Protein of unknown function, DUF642)	-5.92519	1.50375e-05	0.00103434
Higher in TI than LB	TraesCS6A01G170300	Histone H2A	-5.84912	1.89981e-05	0.00106056
Higher in TI than LB	TraesCS3B01G331100	Aspartate aminotransferase	-5.80111	1.5498e-06	0.0006019
Higher in TI than LB	TraesCS1D01G262500	Cold shock protein	-5.73548	2.35964e-05	0.00113503
Higher in TI than LB	TraesCS4D01G206100	UDP-glucuronate decarboxylase protein 6	-5.70324	3.16702e-05	0.00121415
Higher in TI than LB	TraesCS1D01G353100	Tubulin alpha chain	-5.70309	1.75533e-05	0.00103434
Higher in TI than LB	TraesCS2B01G323100	Regulator of chromosome condensation (RCC1) family protein	-5.64311	3.43114e-06	0.0006019
Higher in TI than LB	TraesCS2B01G375100	50S ribosomal protein L23	-5.62369	2.90218e-06	0.0006019
Higher in TI than LB	TraesCS4A01G307100	40S ribosomal protein S25, putative	-5.59204	0.000282602	0.0031248
Higher in TI than LB	TraesCS1A01G262400	Cold shock protein, putative	-5.54361	1.10384e-05	0.00099533
Higher in TI than LB	TraesCS7D01G341500	O-methyltransferase	-5.50503	2.26318e-05	0.00113503
Higher in TI than LB	TraesCS7A01G020200	50S ribosomal protein L6	-5.49545	5.05788e-05	0.00136309
Higher in TI than LB	TraesCS6D01G055400	60S ribosomal protein L13	-5.43243	2.09626e-05	0.00110267
Higher in TI than LB	TraesCS6D01G259500	Pyrophosphate--fructose 6-phosphate 1-phosphotransferase subunit alpha	-5.42339	0.000358843	0.00351353
Higher in TI than LB	TraesCS4D01G175900	Ricin B-like lectin R40C1	-5.42088	0.000154849	0.00227669
Higher in TI than LB	TraesCS1B01G059100	Glutathione S-transferase	-5.41941	0.000283122	0.0031248
Higher in TI than LB	TraesCS5A01G262500	Unknown protein	-5.41812	2.06156e-06	0.0006019
Higher in TI than LB	TraesCS5B01G374800	60S ribosomal protein L5	-5.402	3.50717e-05	0.00122648
Higher in TI than LB	TraesCS4A01G194400	Non-specific lipid-transfer protein	-5.37661	2.72758e-05	0.00115771
Higher in TI than LB	TraesCS2B01G078300	40S ribosomal protein S6	-5.37225	0.000260066	0.0029983
Higher in TI than LB	TraesCS5D01G174600	40S ribosomal protein S19	-5.33312	0.000101883	0.00188484
Higher in TI than LB	TraesCS5D01G095400	50S ribosomal protein L2	-5.32431	0.000104633	0.00190072
Higher in TI than LB	TraesCS1B01G273000	Cold shock protein	-5.31897	0.000755497	0.00586339
Higher in TI than LB	TraesCS4B01G173700	Ricin B-like lectin R40C1	-5.28505	8.8829e-05	0.00174478
Higher in TI than LB	TraesCSU01G175900	Histone H4	-5.2612	8.60753e-05	0.00171874
Higher in TI than LB	TraesCS7D01G200800	Pyrophosphate--fructose 6-phosphate 1-phosphotransferase subunit beta	-5.1868	0.000298717	0.00315787
Higher in TI than LB	TraesCS2A01G571600	Peroxidase	-5.17967	0.000616323	0.00502856
Higher in TI than LB	TraesCS4D01G327800	Glutathione S-transferase	-5.13771	0.000114331	0.00195767
Higher in TI than LB	TraesCS4A01G044700	40S ribosomal protein S3a	-5.10997	4.66347e-05	0.00133686
Higher in TI than LB	TraesCS2D01G493600	Serine hydroxymethyltransferase	-5.10003	2.80896e-06	0.0006019
Higher in TI than LB	TraesCS6D01G259800	Ribose-phosphate pyrophosphokinase, putative	-5.09632	7.76898e-05	0.00161574
Higher in TI than LB	TraesCS3D01G264000	Guanine nucleotide-binding protein beta subunit-like protein	-5.08452	0.000682209	0.00546798
Higher in TI than LB	TraesCS6B01G169300	Tubulin beta chain	-5.07109	3.81646e-05	0.00122666
Higher in TI than LB	TraesCS5D01G296200	60S ribosomal protein L7a	-5.01843	0.000111998	0.00194742
Higher in TI than LB	TraesCS7D01G449300	Elongation factor	-5.01785	1.47559e-05	0.00103434
Higher in TI than LB	TraesCS5B01G468500	30S ribosomal protein S5	-4.98721	0.00133828	0.00883489
Higher in TI than LB	TraesCS7D01G515600	60S ribosomal protein L27	-4.93661	0.000105594	0.00190072
Higher in TI than LB	TraesCS1D01G114100	Ribosomal protein	-4.90297	0.00036901	0.00356897
Higher in TI than LB	TraesCS1A01G159100	40S ribosomal protein S17, putative, expressed	-4.88171	0.000140736	0.00219521
Higher in TI than LB	TraesCS1D01G236500	Nascent polypeptide-associated complex subunit alpha-like protein	-4.85957	7.70378e-06	0.000907905
Higher in TI than LB	TraesCS1D01G407500	60S ribosomal protein L18a	-4.854	0.000382675	0.0036253
Higher in TI than LB	TraesCS1D01G454400	Histone deacetylase-like protein	-4.79854	0.000232921	0.00284162
Higher in TI than LB	TraesCS1D01G309200	Tubulin beta chain	-4.79787	2.96375e-05	0.00116428
Higher in TI than LB	TraesCS1B01G144300	50S ribosomal protein L5	-4.79738	0.000274722	0.00308211
Higher in TI than LB	TraesCS1D01G101600	40S ribosomal protein S4	-4.7973	0.000129754	0.00212823
Higher in TI than LB	TraesCS6A01G167300	Citrate synthase	-4.77988	2.9431e-05	0.00116428
Higher in TI than LB	TraesCS3D01G237500	Isocitrate dehydrogenase [NADP]	-4.77727	0.000251449	0.0029239
Higher in TI than LB	TraesCS1D01G220400	Serine hydroxymethyltransferase	-4.74333	0.00124266	0.00843098
Higher in TI than LB	TraesCS5D01G239800	60S ribosomal protein L34	-4.73305	8.64229e-05	0.00171874
Higher in TI than LB	TraesCS5B01G448400	Histone H1	-4.72532	2.55513e-05	0.00115771
Higher in TI than LB	TraesCS1D01G132700	ATP synthase gamma chain	-4.70123	1.53273e-05	0.00103434
Higher in TI than LB	TraesCS2D01G111100	60S ribosomal protein L22, putative	-4.68549	1.68402e-05	0.00103434
Higher in TI than LB	TraesCS1B01G127200	60S ribosomal protein L18	-4.68198	0.000332936	0.00337389
Higher in TI than LB	TraesCS5D01G020100	Enolase	-4.64583	5.19592e-05	0.00136309
Higher in TI than LB	TraesCS3B01G455000	Proline--tRNA ligase	-4.63079	6.40668e-05	0.00146187
Higher in TI than LB	TraesCS1B01G168200	RNA-binding protein-like	-4.62171	0.00097948	0.00705137
Higher in TI than LB	TraesCS5A01G505000	Aconitate hydratase	-4.59881	0.000331113	0.00336614
Higher in TI than LB	TraesCS7D01G232300	formate dehydrogenase	-4.55663	2.70202e-05	0.00115771
Higher in TI than LB	TraesCS4D01G109200	Ribosomal protein L3	-4.5499	0.00143041	0.00923241
Higher in TI than LB	TraesCS2D01G109000	Ribosomal protein L19	-4.53696	0.000924182	0.0067294
Higher in TI than LB	TraesCS7A01G286200	RNA binding protein	-4.533	1.37161e-05	0.00103434
Higher in TI than LB	TraesCS4D01G103000	Alcohol dehydrogenase	-4.53232	0.000122636	0.00204308
Higher in TI than LB	TraesCS3B01G457900	RNA-binding protein	-4.52901	0.000342971	0.00345252
Higher in TI than LB	TraesCS3D01G085600	30S ribosomal protein S7	-4.51258	0.000673859	0.0054147
Higher in TI than LB	TraesCS7D01G366400	40S ribosomal protein S24	-4.50794	4.04822e-05	0.0012276
Higher in TI than LB	TraesCS2A01G571300	Peroxidase	-4.49453	2.30492e-05	0.00113503
Higher in TI than LB	TraesCS5A01G443800	Histone H1	-4.4773	0.00019679	0.00256634
Higher in TI than LB	TraesCS2D01G582900	Peroxidase	-4.46859	1.15736e-05	0.00099533
Higher in TI than LB	TraesCS2B01G416400	Fasciclin-like arabinogalactan protein	-4.45229	1.15856e-06	0.0006019
Higher in TI than LB	TraesCS6A01G246300	Tripeptidyl-peptidase 2	-4.44259	0.000132126	0.0021368
Higher in TI than LB	TraesCS5A01G347800	LysM domain GPI-anchored protein	-4.4417	0.000106131	0.00190072
Higher in TI than LB	TraesCS3D01G349900	30S ribosomal protein S8, putative	-4.43297	0.000290054	0.00313843
Higher in TI than LB	TraesCS6D01G284700	Peroxidase	-4.4107	0.000185212	0.00248417
Higher in TI than LB	TraesCS5D01G402800	50S ribosomal protein L13	-4.36343	0.000157225	0.00227669
Higher in TI than LB	TraesCS1D01G262400	Cold shock protein	-4.34327	0.000157996	0.00227669
Higher in TI than LB	TraesCS5B01G531400	Late embryogenesis abundant protein Lea14	-4.34259	6.84493e-05	0.00149182
Higher in TI than LB	TraesCS1D01G268500	Isoflavone reductase-like protein	-4.32508	5.91146e-06	0.000783761
Higher in TI than LB	TraesCS2D01G291300	ATP synthase subunit d, mitochondrial	-4.28789	0.000660506	0.00532084
Higher in TI than LB	TraesCS4D01G007500	Ribosomal protein	-4.27532	0.00034569	0.00345252
Higher in TI than LB	TraesCS2D01G348800	Chitinase	-4.27283	0.000882095	0.00654272
Higher in TI than LB	TraesCS4A01G401100	Nucleosome assembly protein 1-1	-4.25669	0.000149732	0.00224739
Higher in TI than LB	TraesCS1B01G382700	Pectin lyase-like superfamily protein	-4.24973	0.00100579	0.00717805
Higher in TI than LB	TraesCS5D01G121600	30S ribosomal protein S4	-4.24407	0.000561374	0.00470077
Higher in TI than LB	TraesCS1D01G163900	Lipid transfer protein	-4.22238	0.00117852	0.00806464
Higher in TI than LB	TraesCS6D01G212200	Phenylalanine ammonia-lyase	-4.22019	0.00024428	0.00290236
Higher in TI than LB	TraesCS4A01G266400	NADH-ubiquinone oxidoreductase subunit	-4.19938	0.00153168	0.00976715
Higher in TI than LB	TraesCS2D01G132500	Aspartic proteinase nepenthesin-1	-4.19886	6.40078e-05	0.00146187
Higher in TI than LB	TraesCS1A01G175200	Lipid transfer protein	-4.18702	0.000147912	0.00223882
Higher in TI than LB	TraesCS5D01G431700	40S ribosomal protein S12	-4.16416	5.09037e-05	0.00136309
Higher in TI than LB	TraesCS6D01G066700	Peptidyl-prolyl cis-trans isomerase	-4.14407	0.000195121	0.00255504
Higher in TI than LB	TraesCS4D01G229300	Ribosomal protein l7ae	-4.13505	0.00131863	0.00874142
Higher in TI than LB	TraesCSU01G099700	High mobility group protein	-4.13455	0.000198611	0.00257951
Higher in TI than LB	TraesCS6B01G290900	Acetylornithine deacetylase or succinyl-diaminopimelate desuccinylase	-4.129	0.000385104	0.0036253
Higher in TI than LB	TraesCS1B01G294300	70 kDa heat shock protein	-4.11579	0.000567939	0.00474326
Higher in TI than LB	TraesCS3B01G280400	WD-40 repeat protein	-4.07918	0.000226576	0.00279984
Higher in TI than LB	TraesCS6D01G095000	Splicing factor 3B subunit-like protein	-4.07825	0.000387096	0.0036253
Higher in TI than LB	TraesCS6D01G048300	Catalase	-4.06403	0.0011785	0.00806464
Higher in TI than LB	TraesCS5D01G173800	3-ketoacyl-CoA thiolase	-4.02567	0.000363824	0.00354033
Higher in TI than LB	TraesCS3D01G417800	RNA-binding protein	-4.01969	0.000317542	0.00328058
Higher in TI than LB	TraesCS6D01G105000	ATP-dependent RNA helicase	-4.00921	2.03527e-05	0.00110267
Higher in TI than LB	TraesCS2A01G121200	Superoxide dismutase [Cu-Zn]	-3.99619	0.000787378	0.0060372
Higher in TI than LB	TraesCS3B01G376700	Non-specific lipid-transfer protein	-3.96543	0.000267607	0.00304116
Higher in TI than LB	TraesCS2B01G415900	Histone H1	-3.95261	0.000960138	0.00694354
Higher in TI than LB	TraesCS5D01G381600	Methyl-CpG binding domain containing protein, expressed	-3.95144	0.000158554	0.00227669
Higher in TI than LB	TraesCS4A01G294100	Aminopeptidase	-3.95022	0.000411614	0.00375073
Higher in TI than LB	TraesCS7A01G003900	Acyl-coenzyme A oxidase	-3.94692	0.000612989	0.00501422
Higher in TI than LB	TraesCS4D01G296200	Cyanate hydratase	-3.93538	0.000826804	0.00626402
Higher in TI than LB	TraesCS6B01G256900	60S ribosomal protein L14, putative	-3.9155	0.000159554	0.00227669
Higher in TI than LB	TraesCS7D01G296300	60S ribosomal protein L34	-3.91286	0.000126695	0.00208883
Higher in TI than LB	TraesCS1B01G273100	Cold shock protein	-3.88459	0.000227894	0.00279984
Higher in TI than LB	TraesCS2D01G183100	spiral1	-3.88182	3.95113e-06	0.0006019
Higher in TI than LB	TraesCS7B01G338200	Copper transport protein family	-3.86814	0.000167326	0.00235848
Higher in TI than LB	TraesCS2A01G464300	RNA binding protein	-3.86688	6.80759e-05	0.00149182
Higher in TI than LB	TraesCS6D01G185800	Nucleosome assembly protein 1-like 1	-3.84471	0.000607258	0.00500365
Higher in TI than LB	TraesCS6D01G004800	tetratricopeptide repeat (TPR)-containing protein	-3.83887	0.000213097	0.00272319
Higher in TI than LB	TraesCS3B01G471100	Dek protein	-3.82375	0.000142449	0.00220035
Higher in TI than LB	TraesCS2D01G326900	Aldehyde dehydrogenase	-3.78629	1.09146e-06	0.0006019
Higher in TI than LB	TraesCS6A01G116500	26S proteasome non-ATPase regulatory subunit-like protein	-3.77782	0.000118335	0.00199612
Higher in TI than LB	TraesCS3A01G339200	60S ribosomal protein L24	-3.75511	0.00032042	0.00329104
Higher in TI than LB	TraesCS6D01G280900	Lipoxygenase homology domain-containing protein 1	-3.73026	0.000111719	0.00194742
Higher in TI than LB	TraesCS1D01G361900	Mitochondrial outer membrane porin	-3.72579	0.00043068	0.00386035
Higher in TI than LB	TraesCS2B01G177000	tRNA pseudouridine synthase B	-3.72385	0.000124414	0.0020619
Higher in TI than LB	TraesCS6B01G327500	Glutamine synthetase	-3.71982	0.00091103	0.00666413
Higher in TI than LB	TraesCS2B01G409300	Glutamate dehydrogenase	-3.69961	5.22618e-05	0.00136309
Higher in TI than LB	TraesCS5B01G275700	N-methyl-L-tryptophan oxidase	-3.69396	0.000760897	0.00589093
Higher in TI than LB	TraesCS3A01G478800	S-formylglutathione hydrolase	-3.69322	3.52483e-05	0.00122648
Higher in TI than LB	TraesCS7D01G169400	LysM domain-containing GPI-anchored protein 1	-3.66525	0.00018444	0.00248417
Higher in TI than LB	TraesCS1D01G445700	DNA damage-binding protein 1	-3.64676	2.37615e-05	0.00113503
Higher in TI than LB	TraesCS2D01G246000	30S ribosomal protein S19	-3.63511	0.000433905	0.00387833
Higher in TI than LB	TraesCS7A01G040900	Sucrose synthase	-3.63389	0.000233081	0.00284162
Higher in TI than LB	TraesCSU01G081000	60S ribosomal protein L35a-like protein	-3.62238	0.00155474	0.00984301
Higher in TI than LB	TraesCS5B01G209800	Alcohol dehydrogenase, putative	-3.61613	7.83567e-05	0.00161903
Higher in TI than LB	TraesCS4D01G191400	40S ribosomal protein S7	-3.61404	0.00031625	0.00327787
Higher in TI than LB	TraesCS5A01G279100	60S ribosomal protein L32	-3.60898	0.000754663	0.00586339
Higher in TI than LB	TraesCS6D01G221000	Hsp70-Hsp90 organizing protein 1	-3.59279	0.00110468	0.00765815
Higher in TI than LB	TraesCS4A01G106300	Ascorbate peroxidase	-3.57797	0.000205984	0.00264291
Higher in TI than LB	TraesCS7A01G331900	60S ribosomal protein L37a	-3.56936	0.000795898	0.00607326
Higher in TI than LB	TraesCS5D01G268000	Heat shock protein 90	-3.56809	0.000400273	0.00371332
Higher in TI than LB	TraesCS4D01G258900	Outer mitochondrial membrane protein porin	-3.55438	0.00069431	0.00550946
Higher in TI than LB	TraesCS2B01G576300	Cysteine proteinase	-3.53675	2.87427e-05	0.00115771
Higher in TI than LB	TraesCS4D01G327700	Glutathione S-transferase	-3.53313	0.000353871	0.00349284
Higher in TI than LB	TraesCS3A01G128600	NADH-cytochrome b5 reductase	-3.52708	0.00128718	0.00862272
Higher in TI than LB	TraesCS5D01G021400	Deoxyuridine 5'-triphosphate nucleotidohydrolase family	-3.51019	0.000148457	0.00223882
Higher in TI than LB	TraesCS1B01G362600	Early nodulin-like protein	-3.50881	0.000222474	0.00278706
Higher in TI than LB	TraesCS7B01G408800	40S ribosomal protein S27	-3.47968	0.000274166	0.00308211
Higher in TI than LB	TraesCS5D01G404300	UDP-glucose 6-dehydrogenase	-3.46932	0.00041819	0.00378034
Higher in TI than LB	TraesCS6B01G424800	50S ribosomal protein L14	-3.45963	0.0010061	0.00717805
Higher in TI than LB	TraesCS4D01G157600	40S ribosomal protein S28	-3.44778	0.00053589	0.00452674
Higher in TI than LB	TraesCS2D01G361800	Proliferating cell nuclear antigen	-3.44213	1.55486e-05	0.00103434
Higher in TI than LB	TraesCS4A01G130800	Stress responsive protein	-3.4395	0.00013706	0.00218062
Higher in TI than LB	TraesCS3A01G422600	RNA binding protein-like protein	-3.43466	0.000282124	0.0031248
Higher in TI than LB	TraesCS1D01G283800	60S ribosomal protein L36	-3.4271	0.000248254	0.0029239
Higher in TI than LB	TraesCS1D01G225400	Ran-binding protein 1	-3.42039	6.39247e-05	0.00146187
Higher in TI than LB	TraesCS4A01G363500	Huntingtin interacting protein K	-3.4176	0.000238952	0.0028801
Higher in TI than LB	TraesCS6A01G399300	T-complex protein 1 subunit zeta	-3.39404	0.000101146	0.00188484
Higher in TI than LB	TraesCS5B01G491500	Actin depolymerizing factor	-3.36934	0.000583224	0.00483286
Higher in TI than LB	TraesCS5A01G138700	Cysteine proteinase	-3.35708	1.13312e-05	0.00099533
Higher in TI than LB	TraesCS4B01G165400	T-complex protein 1 subunit theta	-3.33377	0.000690105	0.00550354
Higher in TI than LB	TraesCS1B01G379200	Nucleolar protein	-3.32929	0.000831965	0.00626453
Higher in TI than LB	TraesCS2D01G293400	30S ribosomal protein S11	-3.32028	0.000186734	0.00248417
Higher in TI than LB	TraesCS6D01G398100	Replication protein A 32 kDa subunit	-3.32025	0.000277768	0.00310126
Higher in TI than LB	TraesCS6A01G018600	Aspartate aminotransferase	-3.31539	0.000250738	0.0029239
Higher in TI than LB	TraesCS5D01G094300	Yop proteins translocation protein X	-3.29668	6.17376e-05	0.00146187
Higher in TI than LB	TraesCS3B01G353000	NAD(P)H dehydrogenase (Quinone)	-3.28547	0.000404108	0.00372716
Higher in TI than LB	TraesCS6A01G101800	Calreticulin/calnexin	-3.27144	0.000145646	0.00222796
Higher in TI than LB	TraesCS4D01G189600	Aminotransferase	-3.26416	3.34425e-05	0.00122315
Higher in TI than LB	TraesCS2A01G421100	myosin heavy chain, embryonic smooth protein	-3.22654	5.19693e-05	0.00136309
Higher in TI than LB	TraesCS6D01G049100	Heat shock 70 kDa protein	-3.20886	3.7883e-05	0.00122666
Higher in TI than LB	TraesCS7D01G517800	Chaperone protein htpG family protein	-3.20223	0.000175724	0.00238985
Higher in TI than LB	TraesCS2A01G276100	40S ribosomal protein S8	-3.19128	6.20794e-05	0.00146187
Higher in TI than LB	TraesCS2D01G351000	Fasciclin-like arabinogalactan protein	-3.18515	0.000459935	0.00402064
Higher in TI than LB	TraesCS5D01G486500	30S ribosomal protein S12	-3.17402	0.000635495	0.00513235
Higher in TI than LB	TraesCS7D01G360200	Elongation factor 1-gamma	-3.16773	3.74578e-06	0.0006019
Higher in TI than LB	TraesCS3A01G439800	Transaldolase	-3.16025	0.000413196	0.00375073
Higher in TI than LB	TraesCS1D01G177400	Actin	-3.13987	0.000514126	0.00440771
Higher in TI than LB	TraesCS5A01G168500	Aminopeptidase, putative	-3.13495	0.000515506	0.00440771
Higher in TI than LB	TraesCS5B01G142600	Beta-galactosidase	-3.13484	0.000106923	0.00190072
Higher in TI than LB	TraesCS5D01G253700	Glucose-6-phosphate isomerase	-3.12281	0.000156467	0.00227669
Higher in TI than LB	TraesCS5D01G095000	Pathogenesis-related thaumatin family protein	-3.11621	7.88677e-05	0.00161908
Higher in TI than LB	TraesCS7D01G156300	60S ribosomal protein L35a-like protein	-3.112	0.000692004	0.00550489
Higher in TI than LB	TraesCS2A01G571500	Peroxidase	-3.08893	0.00070348	0.00555717
Higher in TI than LB	TraesCS4A01G267000	Phosphoglucosamine mutase	-3.07956	0.000168251	0.00235848
Higher in TI than LB	TraesCS2D01G496100	Eukaryotic translation initiation factor 3 subunit F	-3.0777	0.00137819	0.00902347
Higher in TI than LB	TraesCS5D01G100800	DNA helicase	-3.06804	0.000236162	0.0028682
Higher in TI than LB	TraesCS3B01G207500	Transcription factor Pur-alpha 1	-3.02328	0.000413735	0.00375073
Lower in TI than LB	TraesCS1B01G437600	Serine protease	3.10714	0.00034609	0.00345252
Lower in TI than LB	TraesCS6D01G094200	50S ribosomal protein L3	3.14215	0.00038468	0.0036253
Lower in TI than LB	TraesCS4D01G342400	Nascent polypeptide-associated complex alpha subunit, putative, expressed	3.14672	0.000242951	0.00290236
Lower in TI than LB	TraesCS7D01G338600	Chaperone DnaJ	3.15844	0.000146337	0.00222796
Lower in TI than LB	TraesCS2A01G240900	Cytochrome b559 subunit alpha	3.1711	0.000689265	0.00550354
Lower in TI than LB	TraesCS7B01G455900	Carbonic anhydrase	3.17133	0.000242404	0.00290236
Lower in TI than LB	TraesCS4B01G347400	Nascent polypeptide-associated complex alpha subunit, putative, expressed	3.2172	0.000307027	0.00322429
Lower in TI than LB	TraesCS2D01G311500	RmlC-like cupins superfamily protein	3.22587	0.000352148	0.00349284
Lower in TI than LB	TraesCS7A01G036200	60 kDa chaperonin	3.22638	2.11386e-05	0.00110267
Lower in TI than LB	TraesCS2B01G469100	RNA-binding family protein, putative	3.24471	1.89418e-05	0.00106056
Lower in TI than LB	TraesCS1A01G272000	Subtilisin-like protease	3.26062	6.35852e-05	0.00146187
Lower in TI than LB	TraesCS3D01G481400	Beta-1,3-glucanase	3.32333	0.00138546	0.00903388
Lower in TI than LB	TraesCS6D01G012200	Ferredoxin--NADP reductase	3.34299	0.00104616	0.00742626
Lower in TI than LB	TraesCS1D01G400100	Photosystem I reaction center subunit VI	3.37456	0.00105988	0.0074779
Lower in TI than LB	TraesCS7A01G246300	Beta-glucosidase, putative	3.39222	6.59604e-05	0.00147807
Lower in TI than LB	TraesCS3A01G250200	Glycine dehydrogenase decarboxylating protein	3.39585	0.000151792	0.00226762
Lower in TI than LB	TraesCS1A01G259700	EG2771	3.40337	0.000227019	0.00279984
Lower in TI than LB	TraesCS3A01G132700	Heme-binding protein, putative	3.42339	8.45199e-06	0.000913492
Lower in TI than LB	TraesCS2D01G197300	Aldehyde dehydrogenase	3.42816	0.00158523	0.00992953
Lower in TI than LB	TraesCS5D01G044400	Chloroplast stem-loop-binding protein	3.45192	0.000478296	0.00414697
Lower in TI than LB	TraesCS4D01G006600	Dirigent protein	3.52065	0.000382159	0.0036253
Lower in TI than LB	TraesCS7D01G243900	Lumenal PsbP-like protein	3.60839	7.31947e-05	0.0015527
Lower in TI than LB	TraesCS2B01G550200	Major allergen Bet v 1	3.61469	0.000629444	0.00510942
Lower in TI than LB	TraesCS4D01G185400	Glyceraldehyde-3-phosphate dehydrogenase	3.6257	0.000101492	0.00188484
Lower in TI than LB	TraesCS3B01G254400	Uroporphyrinogen decarboxylase	3.63773	5.06002e-05	0.00136309
Lower in TI than LB	TraesCS2D01G434500	Ascorbate peroxidase	3.67041	0.000390192	0.00364103
Lower in TI than LB	TraesCS7D01G262500	Lipid transfer protein	3.67532	0.000287577	0.0031338
Lower in TI than LB	TraesCS2B01G528300	Glutamine synthetase	3.71977	5.09912e-05	0.00136309
Lower in TI than LB	TraesCS2A01G303400	GrpE protein homolog	3.76019	0.000703815	0.00555717
Lower in TI than LB	TraesCS3D01G060600	Thylakoid lumenal protein, chloroplastic	3.7703	0.0014182	0.00920959
Lower in TI than LB	TraesCS5A01G368400	RNA-binding protein	3.79288	3.47463e-06	0.0006019
Lower in TI than LB	TraesCS4A01G235500	Oxidoreductase, aldo/keto reductase family protein, expressed	3.80971	7.18395e-05	0.00153418
Lower in TI than LB	TraesCS4D01G181000	30S ribosomal protein S1	3.81785	7.16021e-05	0.00153418
Lower in TI than LB	TraesCS7A01G190700	Glutathione S-transferase	3.82651	0.0001933	0.00254648
Lower in TI than LB	TraesCS4D01G003600	PsbP-like protein 1	3.83526	0.000546749	0.00459468
Lower in TI than LB	TraesCS5D01G422800	Photosystem I reaction center subunit III	3.84909	0.000764205	0.00590219
Lower in TI than LB	TraesCS3A01G533600	Pectin acetylesterase	3.85392	3.71869e-05	0.00122666
Lower in TI than LB	TraesCS7D01G162300	10 kDa chaperonin	3.88897	3.59223e-05	0.00122648
Lower in TI than LB	TraesCS2D01G136200	Magnesium-chelatase subunit H	3.92503	0.000725748	0.00570205
Lower in TI than LB	TraesCS2A01G555300	Thioredoxin	3.95168	6.19009e-05	0.00146187
Lower in TI than LB	TraesCS2B01G171300	Plastid-lipid associated protein PAP / fibrillin family protein	3.98015	0.00113097	0.00782337
Lower in TI than LB	TraesCS7B01G199200	Peptidyl-prolyl cis-trans isomerase	3.99938	0.000295404	0.00314373
Lower in TI than LB	TraesCS3A01G256400	Protein TIC 62, chloroplastic	4.01223	0.00038637	0.0036253
Lower in TI than LB	TraesCS6B01G063800	Peroxidase	4.05323	0.000175746	0.00238985
Lower in TI than LB	TraesCS4D01G225100	ATP-dependent Clp protease ATP-binding subunit	4.11359	0.00158498	0.00992953
Lower in TI than LB	TraesCS1A01G152600	Ribonuclease	4.11824	0.00132723	0.00878015
Lower in TI than LB	TraesCS5D01G432900	Peroxisomal (S)-2-hydroxy-acid oxidase	4.1411	0.000156478	0.00227669
Lower in TI than LB	TraesCS6B01G450500	50S ribosomal protein L9	4.16193	4.8294e-05	0.00135992
Lower in TI than LB	TraesCS7A01G471000	ATP-dependent zinc metalloprotease FTSH protein	4.1696	3.91974e-05	0.0012276
Lower in TI than LB	TraesCS3D01G053400	Photosystem II CP47 reaction center protein	4.20554	0.000471041	0.00409523
Lower in TI than LB	TraesCS6D01G174500	50S ribosomal protein L21	4.21959	0.000138399	0.00219097
Lower in TI than LB	TraesCS3D01G224800	50S ribosomal protein L31	4.26126	0.000447246	0.00394167
Lower in TI than LB	TraesCS7A01G161000	10 kDa chaperonin	4.26293	0.000933679	0.00678303
Lower in TI than LB	TraesCS4A01G472500	Ferredoxin--NADP reductase	4.27608	2.38991e-05	0.00113503
Lower in TI than LB	TraesCS3D01G080700	Dirigent protein	4.29214	0.000186541	0.00248417
Lower in TI than LB	TraesCS5A01G324200	Triosephosphate isomerase	4.33527	0.000376918	0.00362342
Lower in TI than LB	TraesCS5D01G502900	Thylakoid soluble phosphoprotein	4.34956	2.8275e-05	0.00115771
Lower in TI than LB	TraesCS3D01G223300	Carbonic anhydrase	4.38709	0.00107968	0.00756726
Lower in TI than LB	TraesCS2B01G343900	30S ribosomal protein 3, chloroplastic	4.41471	3.29612e-05	0.00121956
Lower in TI than LB	TraesCS4D01G174500	Ycf54-like protein	4.45379	0.00109734	0.00765815
Lower in TI than LB	TraesCS6A01G312200	Glycine cleavage system h protein, putative	4.5307	0.00130076	0.00867715
Lower in TI than LB	TraesCS4B01G032300	DUF538 family protein, putative (Protein of unknown function, DUF538)	4.53699	0.000157316	0.00227669
Lower in TI than LB	TraesCSU01G251400	ATP synthase epsilon chain	4.60932	0.000624422	0.00508161
Lower in TI than LB	TraesCS7D01G278100	RNA-binding protein	4.6101	0.000118304	0.00199612
Lower in TI than LB	TraesCS3D01G370700	Fructose-1,6-bisphosphatase class 1	4.61092	0.000220621	0.00278578
Lower in TI than LB	TraesCS4D01G214300	50S ribosomal protein L4	4.66482	0.000799274	0.00608443
Lower in TI than LB	TraesCS7D01G289900	ACT domain-containing protein	4.70873	0.000225184	0.00279984
Lower in TI than LB	TraesCS6D01G061600	Ribose-5-phosphate isomerase A	4.73345	2.50106e-05	0.00115771
Lower in TI than LB	TraesCS5A01G545700	Pterin-4-alpha-carbinolamine dehydratase, putative	4.82319	0.000171717	0.00237567
Lower in TI than LB	TraesCS6D01G340700	Photosystem II 10 kDa polypeptide	4.86638	0.0014597	0.00938338
Lower in TI than LB	TraesCS6D01G203300	GrpE protein homolog	4.89222	0.000424428	0.003825
Lower in TI than LB	TraesCS4D01G319400	Glyceraldehyde-3-phosphate dehydrogenase	4.92742	0.000238513	0.0028801
Lower in TI than LB	TraesCS4B01G252100	Beta-xylosidase, putative	4.95662	0.000830627	0.00626453
Lower in TI than LB	TraesCS3D01G240800	50S ribosomal protein L7/L12	5.01047	0.000101182	0.00188484
Lower in TI than LB	TraesCS3B01G096500	Light-regulated protein	5.02847	0.000217116	0.00275244
Lower in TI than LB	TraesCS6B01G238600	Elongation factor Tu	5.05135	9.30758e-05	0.00181274
Lower in TI than LB	TraesCS2D01G320900	Chlorophyll a-b binding protein, chloroplastic	5.0996	0.000312028	0.00325567
Lower in TI than LB	TraesCS7D01G322100	Ferredoxin	5.11136	5.73322e-05	0.00143647
Lower in TI than LB	TraesCS3D01G081300	Light-regulated protein	5.11551	2.82142e-05	0.00115771
Lower in TI than LB	TraesCS2D01G251000	RNA-binding protein	5.11588	4.27699e-06	0.0006019
Lower in TI than LB	TraesCS5D01G178300	RNA-binding family protein	5.15675	0.000251775	0.0029239
Lower in TI than LB	TraesCS1B01G254000	50S ribosomal protein L1	5.21768	3.26682e-05	0.00121956
Lower in TI than LB	TraesCS6D01G320800	10 kDa chaperonin	5.25995	2.35803e-05	0.00113503
Lower in TI than LB	TraesCS7D01G407100	Thylakoid lumenal 16.5 kDa protein, chloroplastic	5.27102	3.14663e-05	0.00121415
Lower in TI than LB	TraesCSU01G269100	Photosystem II reaction center protein H	5.27625	1.70318e-05	0.00103434
Lower in TI than LB	TraesCS4B01G170800	Photosystem II Psb27 protein	5.29541	9.6217e-05	0.00185553
Lower in TI than LB	TraesCS7B01G471600	ATP-dependent zinc metalloprotease FTSH	5.30576	6.96132e-05	0.00150687
Lower in TI than LB	TraesCS4D01G322700	Catalase	5.44801	0.00130433	0.00868281
Lower in TI than LB	TraesCS1A01G251200	Thylakoid lumen 18.3 kDa family protein	5.47142	0.00131254	0.00871921
Lower in TI than LB	TraesCS2A01G130600	Glutamate synthase, putative	5.52141	0.000109742	0.00192928
Lower in TI than LB	TraesCS6B01G161600	Quinone oxidoreductase-like protein	5.6281	2.9363e-06	0.0006019
Lower in TI than LB	TraesCS2B01G447300	Oxygen-dependent coproporphyrinogen-III oxidase	5.65287	0.000263658	0.00300702
Lower in TI than LB	TraesCS2D01G383800	Elongation factor G	5.66302	0.00051668	0.00440771
Lower in TI than LB	TraesCS4D01G343000	Purple acid phosphatase	5.67276	0.000849465	0.00634506
Lower in TI than LB	TraesCS7D01G549100	Photosystem II stability/assembly factor HCF136	5.70284	6.65459e-05	0.00148076
Lower in TI than LB	TraesCS5B01G099300	elongation factor Ts family protein	5.71169	5.42977e-05	0.00140468
Lower in TI than LB	TraesCS2D01G036300	dimethylallyl, adenosine tRNA methylthiotransferase	5.75653	0.00035919	0.00351353
Lower in TI than LB	TraesCS2D01G073700	Germin-like protein	5.75674	4.35063e-06	0.0006019
Lower in TI than LB	TraesCS7D01G548400	Cysteine protease, putative	5.88153	0.000398868	0.00371111
Lower in TI than LB	TraesCS1D01G181000	ATP synthase subunit alpha	5.96326	0.000910883	0.00666413
Lower in TI than LB	TraesCS2D01G322900	Glyceraldehyde-3-phosphate dehydrogenase	6.10815	0.000297575	0.00315628
Lower in TI than LB	TraesCS1D01G141100	Rubisco accumulation factor 1, chloroplastic	6.13671	2.58909e-05	0.00115771
Lower in TI than LB	TraesCS7D01G000300	Plastocyanin	6.1494	9.34284e-05	0.00181274
Lower in TI than LB	TraesCS5D01G117600	Chaperone DnaK	6.24534	0.000295238	0.00314373
Lower in TI than LB	TraesCS3D01G256700	Protein TIC 62, chloroplastic	6.56392	0.000159057	0.00227669
Lower in TI than LB	TraesCS5D01G179300	Dirigent protein	6.62243	1.46709e-05	0.00103434
Lower in TI than LB	TraesCS5D01G104600	Nucleoside diphosphate kinase	6.63317	8.86954e-05	0.00174478
Lower in TI than LB	TraesCS4D01G205400	ATP synthase subunit b	6.64572	0.000406715	0.00374037
Lower in TI than LB	TraesCS5D01G122700	Fructose-bisphosphate aldolase	6.64789	0.000403206	0.00372716
Lower in TI than LB	TraesCS2D01G584400	ATP synthase epsilon chain	6.96679	8.13862e-05	0.0016495
Lower in TI than LB	TraesCS4B01G278900	Glutathione reductase	6.99088	4.98482e-05	0.00136309
Lower in TI than LB	TraesCS2D01G049500	60 kDa chaperonin	7.06266	0.00126398	0.00853923
Lower in TI than LB	TraesCS7D01G180200	Germin-like protein	7.07908	0.000603715	0.00498967
Lower in TI than LB	TraesCS5D01G459400	ATP synthase subunit alpha	7.10394	0.00011396	0.00195767
Lower in TI than LB	TraesCS2D01G220800	Oxygen-evolving enhancer protein 3-2, chloroplastic	7.24152	0.00060952	0.00500365
Lower in TI than LB	TraesCS4D01G107400	Fructose-bisphosphate aldolase	7.28244	0.000157052	0.00227669
Lower in TI than LB	TraesCS2A01G525500	Lipoxygenase	7.34572	3.11365e-07	0.00057657
Lower in TI than LB	TraesCS5A01G498000	Catalase	7.40875	2.78852e-05	0.00115771
Lower in TI than LB	TraesCS6D01G247400	Phosphoribulokinase	7.42994	5.22592e-07	0.00057657
Lower in TI than LB	TraesCS5D01G468400	Photosystem I reaction center subunit II	7.43647	0.00013073	0.00213325
Lower in TI than LB	TraesCS2B01G555400	Lipoxygenase	7.54215	1.47102e-05	0.00103434
Lower in TI than LB	TraesCS4D01G212000	Fructose-1,6-bisphosphatase class 1	7.55864	0.000443707	0.00392188
Lower in TI than LB	TraesCS2D01G115200	Photosystem I reaction center subunit N	7.59305	4.06812e-05	0.0012276
Lower in TI than LB	TraesCS2D01G034400	Glyceraldehyde-3-phosphate dehydrogenase	7.66579	1.65323e-05	0.00103434
Lower in TI than LB	TraesCS7B01G148000	Alanine:glyoxylate aminotransferase	7.67372	4.32172e-06	0.0006019
Lower in TI than LB	TraesCS2D01G255100	Oxygen-evolving enhancer protein 2-1, chloroplastic	7.68224	0.000216141	0.00275104
Lower in TI than LB	TraesCS5D01G425100	Ribulose bisphosphate carboxylase large chain	7.73748	4.16723e-05	0.0012276
Lower in TI than LB	TraesCS1B01G367700	Phospholipase A1	7.75148	0.000838269	0.00627617
Lower in TI than LB	TraesCS4A01G499500	Plastocyanin	7.79668	0.000411132	0.00375073
Lower in TI than LB	TraesCS7A01G020500	Ferredoxin--NADP reductase	7.82958	0.000285479	0.0031248
Lower in TI than LB	TraesCS2D01G220900	Beta-amylase	7.88988	0.000292933	0.00313843
Lower in TI than LB	TraesCS2B01G273900	ATP synthase gamma chain	7.90303	3.60849e-06	0.0006019
Lower in TI than LB	TraesCS2D01G065600	Ribulose bisphosphate carboxylase small chain	7.93079	2.67608e-05	0.00115771
Lower in TI than LB	TraesCSU01G270000	Photosystem I iron-sulfur center	8.10909	4.93683e-05	0.00136309
Lower in TI than LB	TraesCS7D01G322000	Ferredoxin	8.11441	3.47455e-05	0.00122648
Lower in TI than LB	TraesCS2D01G248400	Oxygen-evolving enhancer protein 1	8.13308	0.00135689	0.00892071
Lower in TI than LB	TraesCS2D01G214700	Cytochrome b6-f complex iron-sulfur subunit	8.44203	0.000172758	0.00237972
Lower in TI than LB	TraesCS5D01G496400	Photosystem I reaction center subunit IV	8.65333	3.14412e-06	0.0006019
Lower in TI than LB	TraesCS6B01G015000	Ferredoxin--NADP reductase	8.72206	2.05839e-05	0.00110267
Lower in TI than LB	TraesCS3B01G186000	ATP synthase subunit beta	8.72839	6.43188e-05	0.00146187
Lower in TI than LB	TraesCS3B01G186100	Ribulose bisphosphate carboxylase large chain	8.86749	1.68746e-05	0.00103434
Lower in TI than LB	TraesCS4D01G135000	Ribulose bisphosphate carboxylase/oxygenase activase	8.90516	6.47538e-06	0.000824186
Lower in TI than LB	TraesCS5B01G496000	Photosystem I reaction center subunit IV	8.92164	4.18977e-05	0.0012276
Lower in TI than LB	TraesCS3B01G398300	Fructose-1,6-bisphosphatase class 1	9.11598	2.56111e-05	0.00115771
Lower in TI than LB	TraesCS5A01G482800	Photosystem I reaction center subunit IV	9.43061	3.59768e-05	0.00122648
Lower in TI than LB	TraesCS5D01G458900	ATP synthase subunit alpha	9.8829	0.000312061	0.00325567
Lower in TI than LB	TraesCS6A01G303800	ATP synthase delta-subunit	9.93533	6.2333e-05	0.00146187
Higher in SI than LB	TraesCS5D01G392100	Histone H2A	-8.56173	9.10893e-06	0.000498026
Higher in SI than LB	TraesCS3B01G410200	Histone H3	-8.48359	1.64438e-05	0.0006381
Higher in SI than LB	TraesCS7A01G158900	Sucrose synthase	-7.74381	1.56415e-06	0.000281765
Higher in SI than LB	TraesCS5B01G442100	60S ribosomal protein L4	-7.6019	1.81965e-05	0.000665532
Higher in SI than LB	TraesCS5B01G203600	HMG-Y-related protein A	-7.29608	3.39634e-05	0.000798839
Higher in SI than LB	TraesCS5D01G174600	40S ribosomal protein S19	-7.13961	3.10935e-05	0.000786503
Higher in SI than LB	TraesCS2D01G275100	40S ribosomal protein S8	-6.92487	4.21046e-05	0.000814992
Higher in SI than LB	TraesCS4D01G205000	Histone H2A	-6.91088	4.18471e-05	0.000814992
Higher in SI than LB	TraesCS6D01G066700	Peptidyl-prolyl cis-trans isomerase	-6.87981	1.62487e-05	0.0006381
Higher in SI than LB	TraesCS3D01G115200	Heat shock protein	-6.80954	0.000146482	0.00147126
Higher in SI than LB	TraesCS1D01G353100	Tubulin alpha chain	-6.67326	2.52059e-05	0.000729138
Higher in SI than LB	TraesCS1B01G273000	Cold shock protein	-6.55532	0.000306869	0.00229215
Higher in SI than LB	TraesCS1A01G262400	Cold shock protein, putative	-6.54792	5.02808e-06	0.000368642
Higher in SI than LB	TraesCS1D01G262500	Cold shock protein	-6.52751	1.04231e-06	0.000276386
Higher in SI than LB	TraesCS4D01G103000	Alcohol dehydrogenase	-6.50334	3.09476e-05	0.000786503
Higher in SI than LB	TraesCS6D01G055400	60S ribosomal protein L13	-6.49527	1.39855e-06	0.000281765
Higher in SI than LB	TraesCS2B01G078300	40S ribosomal protein S6	-6.4417	6.50741e-05	0.000990745
Higher in SI than LB	TraesCS5D01G451300	Histone H1	-6.30277	0.000310963	0.00231188
Higher in SI than LB	TraesCS6D01G221000	Hsp70-Hsp90 organizing protein 1	-6.2795	5.95098e-05	0.000946801
Higher in SI than LB	TraesCS6D01G190100	60S ribosomal protein L6	-6.24093	4.48175e-06	0.000368642
Higher in SI than LB	TraesCS6D01G371200	Alcohol dehydrogenase	-6.13292	4.29513e-05	0.000814992
Higher in SI than LB	TraesCS2A01G170800	50S ribosomal protein L15	-6.005	8.24445e-05	0.00110226
Higher in SI than LB	TraesCS1A01G159100	40S ribosomal protein S17, putative, expressed	-5.95069	4.06274e-05	0.000814992
Higher in SI than LB	TraesCS1D01G236500	Nascent polypeptide-associated complex subunit alpha-like protein	-5.93754	6.62605e-07	0.000234268
Higher in SI than LB	TraesCS6B01G169300	Tubulin beta chain	-5.7852	5.39748e-05	0.000903315
Higher in SI than LB	TraesCS1B01G168200	RNA-binding protein-like	-5.78167	0.000386501	0.00265053
Higher in SI than LB	TraesCS5D01G469800	imidazolonepropionase (Protein of unknown function, DUF642)	-5.78123	1.60959e-05	0.0006381
Higher in SI than LB	TraesCS4D01G175900	Ricin B-like lectin R40C1	-5.77955	0.000140276	0.00144453
Higher in SI than LB	TraesCS4A01G307100	40S ribosomal protein S25, putative	-5.76615	0.000277071	0.0021399
Higher in SI than LB	TraesCS1D01G262400	Cold shock protein	-5.76028	5.74309e-05	0.000922955
Higher in SI than LB	TraesCS4B01G212300	Heat-shock protein, putative	-5.68158	2.79253e-05	0.00077247
Higher in SI than LB	TraesCS5D01G021400	Deoxyuridine 5'-triphosphate nucleotidohydrolase family	-5.66004	7.34957e-05	0.00104871
Higher in SI than LB	TraesCS4D01G229300	Ribosomal protein l7ae	-5.65119	0.000461811	0.00295671
Higher in SI than LB	TraesCS5A01G469300	40S ribosomal protein S26	-5.63116	0.000356105	0.00251671
Higher in SI than LB	TraesCS5D01G095400	50S ribosomal protein L2	-5.60897	3.12523e-05	0.000786503
Higher in SI than LB	TraesCS1B01G294300	70 kDa heat shock protein	-5.60609	5.31394e-05	0.000902417
Higher in SI than LB	TraesCS1B01G382700	Pectin lyase-like superfamily protein	-5.59365	0.000255223	0.0020405
Higher in SI than LB	TraesCS1D01G309200	Tubulin beta chain	-5.58843	0.000136148	0.00141115
Higher in SI than LB	TraesCS4D01G266700	Myo-inositol 1-phosphate synthase	-5.54222	0.000172655	0.00159706
Higher in SI than LB	TraesCS3B01G280400	WD-40 repeat protein	-5.52958	0.000154876	0.00150198
Higher in SI than LB	TraesCS4D01G140800	70 kDa heat shock protein	-5.52292	6.88452e-05	0.00100952
Higher in SI than LB	TraesCS4A01G401100	Nucleosome assembly protein 1-1	-5.49418	8.17917e-05	0.00110119
Higher in SI than LB	TraesCS4D01G267800	Cell division cycle protein 48-like protein	-5.4901	3.5916e-05	0.000798839
Higher in SI than LB	TraesCS6D01G004800	tetratricopeptide repeat (TPR)-containing protein	-5.43473	4.61757e-05	0.000844431
Higher in SI than LB	TraesCS1D01G225400	Ran-binding protein 1	-5.42691	1.85292e-05	0.000668031
Higher in SI than LB	TraesCS2D01G111100	60S ribosomal protein L22, putative	-5.42122	2.86849e-06	0.000339882
Higher in SI than LB	TraesCS3B01G331100	Aspartate aminotransferase	-5.41153	1.96548e-05	0.0006798
Higher in SI than LB	TraesCS2A01G585600	Heat shock 70 kDa protein	-5.40189	0.000105822	0.00124514
Higher in SI than LB	TraesCS3B01G457100	26S protease regulatory subunit-like protein	-5.39813	1.21477e-05	0.000566023
Higher in SI than LB	TraesCS2B01G416400	Fasciclin-like arabinogalactan protein	-5.39434	6.53438e-06	0.000409493
Higher in SI than LB	TraesCS7A01G286200	RNA binding protein	-5.39168	5.21804e-05	0.000897503
Higher in SI than LB	TraesCS4B01G173700	Ricin B-like lectin R40C1	-5.34221	0.000100022	0.00120392
Higher in SI than LB	TraesCS2D01G493600	Serine hydroxymethyltransferase	-5.31633	3.13909e-05	0.000786503
Higher in SI than LB	TraesCS5B01G374800	60S ribosomal protein L5	-5.27334	4.07902e-07	0.000185421
Higher in SI than LB	TraesCS5B01G088200	Pathogenesis-related thaumatin-like protein	-5.23687	0.00103835	0.0052528
Higher in SI than LB	TraesCS1D01G101600	40S ribosomal protein S4	-5.22934	7.89728e-07	0.000251291
Higher in SI than LB	TraesCS1B01G273100	Cold shock protein	-5.22266	5.91225e-05	0.000945366
Higher in SI than LB	TraesCS3D01G046800	Heat shock protein	-5.20156	1.30997e-05	0.000574495
Higher in SI than LB	TraesCS3B01G471100	Dek protein	-5.1834	0.000112406	0.00127741
Higher in SI than LB	TraesCS7D01G449300	Elongation factor	-5.17623	1.41191e-05	0.000591144
Higher in SI than LB	TraesCS4A01G194400	Non-specific lipid-transfer protein	-5.17317	4.86129e-05	0.000869024
Higher in SI than LB	TraesCS5D01G492900	70-kDa heat shock protein	-5.16301	3.02943e-05	0.000786503
Higher in SI than LB	TraesCS7A01G360900	RNA-binding family protein	-5.15935	0.000510398	0.00314903
Higher in SI than LB	TraesCS5A01G347800	LysM domain GPI-anchored protein	-5.10745	9.53359e-05	0.00118957
Higher in SI than LB	TraesCS1D01G114100	Ribosomal protein	-5.09737	2.74762e-05	0.000766923
Higher in SI than LB	TraesCS3D01G264000	Guanine nucleotide-binding protein beta subunit-like protein	-5.09416	0.000411377	0.00277331
Higher in SI than LB	TraesCS2B01G323100	Regulator of chromosome condensation (RCC1) family protein	-5.06183	4.76176e-07	0.000189399
Higher in SI than LB	TraesCS2A01G386800	Hsp70-Hsp90 organizing protein 1	-5.05625	0.000395566	0.00270082
Higher in SI than LB	TraesCS5D01G020100	Enolase	-5.03831	6.87836e-05	0.00100952
Higher in SI than LB	TraesCS1D01G220400	Serine hydroxymethyltransferase	-5.03344	0.0013536	0.0062695
Higher in SI than LB	TraesCS5D01G381600	Methyl-CpG binding domain containing protein, expressed	-5.01756	4.91822e-05	0.000869432
Higher in SI than LB	TraesCS3D01G227500	SGT1	-5.01729	4.0135e-05	0.000814992
Higher in SI than LB	TraesCS7D01G232300	formate dehydrogenase	-5.00088	4.65364e-05	0.000846165
Higher in SI than LB	TraesCS3B01G455000	Proline--tRNA ligase	-4.98844	8.2018e-05	0.00110119
Higher in SI than LB	TraesCS6D01G398100	Replication protein A 32 kDa subunit	-4.98613	8.02166e-05	0.00109549
Higher in SI than LB	TraesCS7A01G291600	HSP20-like chaperones superfamily protein isoform 3	-4.96479	0.00039638	0.00270082
Higher in SI than LB	TraesCS2B01G375100	50S ribosomal protein L23	-4.92046	3.60217e-06	0.000368642
Higher in SI than LB	TraesCS6A01G170300	Histone H2A	-4.91535	0.000119327	0.0012959
Higher in SI than LB	TraesCS5A01G262500	Unknown protein	-4.90644	5.1685e-06	0.000368642
Higher in SI than LB	TraesCS1A01G403900	Kinase-related protein DUF1296	-4.88193	0.000146599	0.00147126
Higher in SI than LB	TraesCS7A01G257100	Peptidylprolyl isomerase	-4.86889	4.09473e-05	0.000814992
Higher in SI than LB	TraesCS3D01G419300	Small ubiquitin-related modifier	-4.86672	0.000720814	0.00396136
Higher in SI than LB	TraesCS7D01G315500	Fructokinase-2	-4.83227	0.000324674	0.00237497
Higher in SI than LB	TraesCS2A01G464300	RNA binding protein	-4.82344	2.89683e-05	0.000781162
Higher in SI than LB	TraesCS2D01G220400	Histone H2A	-4.81572	0.000420888	0.00281951
Higher in SI than LB	TraesCS5D01G473100	RNA-binding protein	-4.8014	0.000152829	0.00150093
Higher in SI than LB	TraesCS5B01G012300	Enolase	-4.76906	0.001687	0.0073434
Higher in SI than LB	TraesCS5D01G431700	40S ribosomal protein S12	-4.76784	0.000194746	0.00172134
Higher in SI than LB	TraesCS3D01G237500	Isocitrate dehydrogenase [NADP]	-4.73072	0.00016013	0.00152507
Higher in SI than LB	TraesCS1B01G144300	50S ribosomal protein L5	-4.72631	8.70688e-05	0.00112623
Higher in SI than LB	TraesCS5D01G167000	Polyadenylate-binding protein	-4.71716	6.23361e-05	0.000972669
Higher in SI than LB	TraesCS3D01G232300	RNA binding protein	-4.69236	0.000351478	0.00249088
Higher in SI than LB	TraesCS2D01G112200	splicing factor-like protein	-4.69132	0.000663893	0.00376561
Higher in SI than LB	TraesCS5B01G468500	30S ribosomal protein S5	-4.67702	0.000460571	0.00295471
Higher in SI than LB	TraesCS1A01G407100	Prohibitin	-4.67542	0.00092021	0.00475517
Higher in SI than LB	TraesCS3B01G457900	RNA-binding protein	-4.66988	0.000340421	0.00245072
Higher in SI than LB	TraesCS7D01G515600	60S ribosomal protein L27	-4.6663	3.74893e-06	0.000368642
Higher in SI than LB	TraesCS6B01G424800	50S ribosomal protein L14	-4.64417	0.000276607	0.0021399
Higher in SI than LB	TraesCS5B01G289900	DAG protein, chloroplastic	-4.64381	0.000432255	0.00287022
Higher in SI than LB	TraesCS5D01G544000	U2 small nuclear ribonucleoprotein A	-4.63371	4.69552e-06	0.000368642
Higher in SI than LB	TraesCS7A01G101900	Purple acid phosphatase	-4.62984	0.000123181	0.0013242
Higher in SI than LB	TraesCS6D01G105000	ATP-dependent RNA helicase	-4.60465	3.59326e-05	0.000798839
Higher in SI than LB	TraesCS7A01G331900	60S ribosomal protein L37a	-4.60371	1.09519e-05	0.000553158
Higher in SI than LB	TraesCS5B01G012100	Enolase	-4.60262	0.00102921	0.00522317
Higher in SI than LB	TraesCS5D01G268000	Heat shock protein 90	-4.6	0.000148421	0.00147126
Higher in SI than LB	TraesCS2D01G237800	40S ribosomal protein S12	-4.58871	0.000159882	0.00152507
Higher in SI than LB	TraesCS4D01G017900	Deoxyuridine 5'-triphosphate nucleotidohydrolase	-4.58161	4.95132e-06	0.000368642
Higher in SI than LB	TraesCS4B01G325900	Ubiquitin family protein, expressed	-4.55738	7.42806e-05	0.00105518
Higher in SI than LB	TraesCS4D01G191400	40S ribosomal protein S7	-4.55464	0.000295741	0.00225131
Higher in SI than LB	TraesCS1A01G321000	Adenine nucleotide alpha hydrolases-like superfamily protein	-4.54845	0.000166642	0.00154593
Higher in SI than LB	TraesCS4A01G044700	40S ribosomal protein S3a	-4.54126	3.6824e-06	0.000368642
Higher in SI than LB	TraesCS7A01G498700	Histone H2B	-4.53741	0.000512632	0.00314903
Higher in SI than LB	TraesCS1D01G218700	RNA-binding KH domain-containing protein	-4.52419	9.68258e-05	0.00118957
Higher in SI than LB	TraesCS6D01G185800	Nucleosome assembly protein 1-like 1	-4.50687	0.000489344	0.00305912
Higher in SI than LB	TraesCS1D01G454400	Histone deacetylase-like protein	-4.48498	0.00137083	0.00633089
Higher in SI than LB	TraesCS5B01G531400	Late embryogenesis abundant protein Lea14	-4.46426	2.32691e-05	0.000709488
Higher in SI than LB	TraesCS1B01G102700	Aminotransferase	-4.46328	9.08579e-05	0.00115644
Higher in SI than LB	TraesCS7D01G213300	Subtilisin-like protease	-4.45788	0.00037147	0.00259214
Higher in SI than LB	TraesCS7B01G254000	GTP-binding nuclear protein	-4.43263	0.000398905	0.00270643
Higher in SI than LB	TraesCS1A01G378000	Guanine nucleotide-binding protein subunit beta-1	-4.4289	0.000670313	0.00377706
Higher in SI than LB	TraesCS4D01G109200	Ribosomal protein L3	-4.3843	0.00119478	0.00575867
Higher in SI than LB	TraesCS5D01G094300	Yop proteins translocation protein X	-4.379	4.06203e-05	0.000814992
Higher in SI than LB	TraesCS6D01G259800	Ribose-phosphate pyrophosphokinase, putative	-4.37495	0.000263276	0.00207602
Higher in SI than LB	TraesCS7A01G270300	RNA-binding family protein	-4.36659	0.000827039	0.00440073
Higher in SI than LB	TraesCS2D01G109000	Ribosomal protein L19	-4.36141	0.000262677	0.00207602
Higher in SI than LB	TraesCS3D01G417800	RNA-binding protein	-4.34559	0.000260051	0.00206871
Higher in SI than LB	TraesCS7D01G366400	40S ribosomal protein S24	-4.33882	0.000165717	0.00154593
Higher in SI than LB	TraesCS4D01G227900	26S proteasome non-ATPase regulatory subunit 4	-4.32516	0.000323955	0.00237497
Higher in SI than LB	TraesCS7A01G020200	50S ribosomal protein L6	-4.3239	2.47365e-05	0.000722124
Higher in SI than LB	TraesCS2D01G531700	Small nuclear ribonucleoprotein family protein	-4.3091	0.000266473	0.00209317
Higher in SI than LB	TraesCS6D01G209200	Succinate--CoA ligase [ADP-forming] subunit beta	-4.28235	0.000332412	0.00241963
Higher in SI than LB	TraesCS1D01G132700	ATP synthase gamma chain	-4.27344	4.28732e-05	0.000814992
Higher in SI than LB	TraesCS2D01G291300	ATP synthase subunit d, mitochondrial	-4.26895	0.000609449	0.00357798
Higher in SI than LB	TraesCS5B01G066800	RNA-binding KH domain-containing protein	-4.24656	0.00124508	0.00592205
Higher in SI than LB	TraesCS6D01G049100	Heat shock 70 kDa protein	-4.24581	1.96411e-05	0.0006798
Higher in SI than LB	TraesCS3D01G296700	Chaperone DnaK	-4.24469	0.000699152	0.00386905
Higher in SI than LB	TraesCS5D01G100800	DNA helicase	-4.22795	0.00010894	0.0012601
Higher in SI than LB	TraesCS1B01G237300	Methionine aminopeptidase 2	-4.22579	2.82689e-05	0.00077247
Higher in SI than LB	TraesCS5B01G516000	Ferredoxin	-4.22212	0.000189436	0.00169799
Higher in SI than LB	TraesCS7D01G291300	30S ribosomal protein S3	-4.21913	0.000702077	0.00387685
Higher in SI than LB	TraesCS4D01G165300	Apoptotic chromatin condensation inducer in the nucleus	-4.21589	0.000154341	0.00150187
Higher in SI than LB	TraesCS2D01G361800	Proliferating cell nuclear antigen	-4.21197	3.72292e-05	0.000800428
Higher in SI than LB	TraesCS6A01G178400	RNA-binding family protein, putative	-4.19813	0.000431957	0.00287022
Higher in SI than LB	TraesCSU01G081000	60S ribosomal protein L35a-like protein	-4.19313	5.63734e-05	0.000910559
Higher in SI than LB	TraesCS6D01G322300	Heat-shock protein, putative	-4.17164	7.24948e-05	0.00103982
Higher in SI than LB	TraesCS2D01G582900	Peroxidase	-4.16726	0.000100264	0.00120392
Higher in SI than LB	TraesCS3D01G178500	Importin subunit alpha	-4.1636	0.00030079	0.00226659
Higher in SI than LB	TraesCS4A01G363500	Huntingtin interacting protein K	-4.16289	0.000222029	0.001874
Higher in SI than LB	TraesCS7A01G346200	T-complex protein 1 subunit gamma	-4.15944	0.000234572	0.0019337
Higher in SI than LB	TraesCS6B01G327500	Glutamine synthetase	-4.14976	0.000569796	0.00340167
Higher in SI than LB	TraesCS3B01G433100	RAN GTPase activating protein 2	-4.14819	2.18209e-05	0.000694341
Higher in SI than LB	TraesCS2D01G183100	spiral1	-4.13942	2.88398e-06	0.000339882
Higher in SI than LB	TraesCS2B01G409300	Glutamate dehydrogenase	-4.11891	4.30291e-05	0.000814992
Higher in SI than LB	TraesCS7B01G094500	Nuclear migration protein nudC	-4.11883	0.000642709	0.00372514
Higher in SI than LB	TraesCS7D01G456600	30S ribosomal protein S13	-4.09722	6.59666e-05	0.000995548
Higher in SI than LB	TraesCSU01G175900	Histone H4	-4.08642	0.000245529	0.00200383
Higher in SI than LB	TraesCS1D01G283800	60S ribosomal protein L36	-4.07752	1.95757e-05	0.0006798
Higher in SI than LB	TraesCS6D01G173900	RNA-binding family protein	-4.06629	0.000165235	0.00154593
Higher in SI than LB	TraesCS7D01G262100	Nuclear transport factor 2	-4.05954	2.55636e-05	0.000732823
Higher in SI than LB	TraesCS4A01G054800	T-complex protein 1 subunit beta	-4.05851	0.000141457	0.00145199
Higher in SI than LB	TraesCS6D01G384500	rRNA 2'-O-methyltransferase fibrillarin 2	-4.04241	0.000165709	0.00154593
Higher in SI than LB	TraesCS3B01G071700	Mitochondrial glycoprotein	-4.04236	1.89781e-06	0.000283382
Higher in SI than LB	TraesCS5A01G279100	60S ribosomal protein L32	-4.04142	6.26641e-05	0.000972669
Higher in SI than LB	TraesCS5D01G409600	Subtilisin-like protease	-4.03195	0.000366164	0.00256637
Higher in SI than LB	TraesCS3D01G085600	30S ribosomal protein S7	-4.02847	0.00167615	0.00730618
Higher in SI than LB	TraesCS7D01G348900	Alba DNA/RNA-binding protein	-4.02062	1.20146e-05	0.000566023
Higher in SI than LB	TraesCS7B01G408800	40S ribosomal protein S27	-4.02057	6.69277e-05	0.000999193
Higher in SI than LB	TraesCS5B01G195600	Heat shock factor-binding protein 1	-4.01905	0.000346765	0.00247956
Higher in SI than LB	TraesCS7D01G494400	Ubiquitin, putative	-4.01495	0.00065838	0.00376561
Higher in SI than LB	TraesCS2B01G415900	Histone H1	-4.00858	0.000962027	0.00493737
Higher in SI than LB	TraesCS7B01G258800	Lactoylglutathione lyase	-4.00734	0.00108774	0.0054109
Higher in SI than LB	TraesCS6B01G209100	Ran-binding zinc finger protein	-4.00271	4.56115e-05	0.000843813
Higher in SI than LB	TraesCS6B01G290900	Acetylornithine deacetylase or succinyl-diaminopimelate desuccinylase	-4.00169	0.000573674	0.00341841
Higher in SI than LB	TraesCS4D01G066600	CBS domain containing protein, expressed	-3.99152	1.86847e-05	0.000668031
Higher in SI than LB	TraesCS3B01G207500	Transcription factor Pur-alpha 1	-3.95934	0.000155768	0.00150198
Higher in SI than LB	TraesCS4D01G143400	Splicing factor u2af large subunit, putative	-3.92849	0.00166443	0.00729506
Higher in SI than LB	TraesCS4B01G107700	DAG protein, chloroplastic	-3.92769	0.00110527	0.00545268
Higher in SI than LB	TraesCS1D01G407500	60S ribosomal protein L18a	-3.9245	0.000475813	0.00301001
Higher in SI than LB	TraesCS3A01G073300	Triosephosphate isomerase	-3.91118	0.000190624	0.00170384
Higher in SI than LB	TraesCS5D01G173800	3-ketoacyl-CoA thiolase	-3.89783	0.000385723	0.00265053
Higher in SI than LB	TraesCS6A01G090300	Eukaryotic translation initiation factor 3 subunit F	-3.88275	0.0001174	0.00129475
Higher in SI than LB	TraesCS3A01G339200	60S ribosomal protein L24	-3.87327	0.000175977	0.00161838
Higher in SI than LB	TraesCS4A01G151000	14-3-3 protein	-3.86966	3.66434e-05	0.000800428
Higher in SI than LB	TraesCS2B01G177000	tRNA pseudouridine synthase B	-3.86543	3.56209e-05	0.000798839
Higher in SI than LB	TraesCS1D01G226200	Ran-binding protein 1 domain-containing	-3.85822	0.000210765	0.00180883
Higher in SI than LB	TraesCS2D01G132500	Aspartic proteinase nepenthesin-1	-3.85398	6.91651e-05	0.00100956
Higher in SI than LB	TraesCS5B01G509100	Phosphoribosylformylglycinamidine cyclo-ligase	-3.83611	0.00214373	0.0088704
Higher in SI than LB	TraesCS5B01G448400	Histone H1	-3.8323	0.000379219	0.00262818
Higher in SI than LB	TraesCS7A01G320500	Far upstream element-binding protein	-3.82936	0.000665962	0.00376778
Higher in SI than LB	TraesCS6B01G024600	histone acetyltransferase of the CBP family 12	-3.82441	0.000118771	0.00129475
Higher in SI than LB	TraesCS6D01G203700	Sister chromatid cohesion protein PDS5 B-B	-3.81268	0.000120832	0.00130335
Higher in SI than LB	TraesCS5B01G099400	Uveal autoantigen with coiled-coil domains and ankyrin repeats isoform 1	-3.80929	0.000334293	0.00242305
Higher in SI than LB	TraesCS5D01G165800	DNA-directed RNA polymerase family protein	-3.80915	0.000160559	0.00152507
Higher in SI than LB	TraesCS2D01G246000	30S ribosomal protein S19	-3.80798	0.00119625	0.00575867
Higher in SI than LB	TraesCS2D01G087900	26S protease regulatory subunit	-3.80117	0.000412763	0.00277677
Higher in SI than LB	TraesCS2D01G327100	UBX domain-containing protein, putative	-3.78565	0.00159641	0.00706506
Higher in SI than LB	TraesCS3D01G187900	26S proteasome regulatory subunit	-3.78101	4.29097e-05	0.000814992
Higher in SI than LB	TraesCS5D01G296200	60S ribosomal protein L7a	-3.78057	9.33371e-05	0.00117857
Higher in SI than LB	TraesCS2D01G215300	Eukaryotic translation initiation factor 4G	-3.75934	0.000153366	0.00150157
Higher in SI than LB	TraesCS6B01G216100	Far upstream element-binding protein	-3.75695	0.000131102	0.00137372
Higher in SI than LB	TraesCS7D01G517800	Chaperone protein htpG family protein	-3.75668	0.00011977	0.00129629
Higher in SI than LB	TraesCS5A01G443800	Histone H1	-3.7566	0.000565723	0.0033837
Higher in SI than LB	TraesCS3B01G025200	Fructose-bisphosphate aldolase	-3.71242	7.86936e-05	0.00108871
Higher in SI than LB	TraesCS3D01G417500	Selenium-binding protein	-3.70263	0.00030425	0.00227794
Higher in SI than LB	TraesCS7D01G317400	Far upstream element-binding protein	-3.6992	0.000127716	0.00134567
Higher in SI than LB	TraesCS2D01G169300	Alpha-ketoglutarate-dependent dioxygenase alkB-like protein 2	-3.69813	0.000523764	0.00318665
Higher in SI than LB	TraesCS1D01G361900	Mitochondrial outer membrane porin	-3.69726	0.000690096	0.00383896
Higher in SI than LB	TraesCS7D01G096300	Nucleosome assembly protein 1-1	-3.69002	0.000444791	0.00288254
Higher in SI than LB	TraesCS2D01G227900	RNA Binding Protein-like	-3.6895	0.000959054	0.00493006
Higher in SI than LB	TraesCS5A01G372100	Methyl-CpG binding domain containing protein, expressed	-3.68375	0.0023928	0.00965005
Higher in SI than LB	TraesCS5D01G186100	Ubiquitin-conjugating enzyme E2	-3.68313	7.6443e-05	0.00106685
Higher in SI than LB	TraesCS5A01G298700	Heat shock 70 kDa protein	-3.67885	0.00231943	0.00939891
Higher in SI than LB	TraesCS1D01G125600	40S ribosomal protein S7	-3.67588	0.000284209	0.00218443
Higher in SI than LB	TraesCS6B01G256900	60S ribosomal protein L14, putative	-3.6723	5.6534e-06	0.000374773
Higher in SI than LB	TraesCS5D01G411700	Upstream activation factor subunit spp27	-3.66653	9.75969e-05	0.0011912
Higher in SI than LB	TraesCS2A01G171800	Small nuclear ribonucleoprotein family protein	-3.66486	0.00022854	0.0019037
Higher in SI than LB	TraesCS4D01G153300	Protein DEK	-3.66006	8.99845e-05	0.00115456
Higher in SI than LB	TraesCS7D01G169400	LysM domain-containing GPI-anchored protein 1	-3.65446	0.000296716	0.00225334
Higher in SI than LB	TraesCS3A01G419700	Protease inhibitor/seed storage/lipid transfer protein family protein	-3.65427	0.000106044	0.00124514
Higher in SI than LB	TraesCS1B01G078900	Interactor of constitutive active ROPs 2, chloroplastic	-3.6515	0.00180168	0.00771873
Higher in SI than LB	TraesCS1B01G379200	Nucleolar protein	-3.64898	0.000658215	0.00376561
Higher in SI than LB	TraesCS2D01G175700	40S ribosomal protein SA	-3.62998	0.00189859	0.00807664
Higher in SI than LB	TraesCS4B01G165400	T-complex protein 1 subunit theta	-3.62606	0.000639032	0.00371058
Higher in SI than LB	TraesCS5D01G449900	Eukaryotic translation initiation factor 3 subunit B	-3.6141	0.000117852	0.00129475
Higher in SI than LB	TraesCS2D01G277000	Nuclear transport factor 2 family protein with RNA binding domain	-3.6137	0.000163542	0.00154419
Higher in SI than LB	TraesCS3A01G210300	Serine/threonine-protein phosphatase 6 regulatory subunit 3	-3.59891	0.000348206	0.00248429
Higher in SI than LB	TraesCS1B01G257300	Argininosuccinate synthase	-3.59424	3.95652e-05	0.000814992
Higher in SI than LB	TraesCS6D01G352100	RNA binding	-3.58932	0.000146977	0.00147126
Higher in SI than LB	TraesCS5D01G496000	Hsp70 nucleotide exchange factor fes1	-3.58095	4.52055e-05	0.000841192
Higher in SI than LB	TraesCS7A01G288700	Polyadenylate-binding protein	-3.57974	0.00202177	0.00845373
Higher in SI than LB	TraesCS5B01G374200	Methyl-CpG binding domain containing protein, expressed	-3.56369	0.0001081	0.00125935
Higher in SI than LB	TraesCS1B01G362600	Early nodulin-like protein	-3.55806	0.000147827	0.00147126
Higher in SI than LB	TraesCS6A01G246300	Tripeptidyl-peptidase 2	-3.55115	0.000115036	0.001292
Higher in SI than LB	TraesCS7D01G200800	Pyrophosphate--fructose 6-phosphate 1-phosphotransferase subunit beta	-3.54988	0.0013361	0.00621559
Higher in SI than LB	TraesCS5D01G542300	Elongation factor Tu	-3.54226	0.000739079	0.00402697
Higher in SI than LB	TraesCS2D01G293400	30S ribosomal protein S11	-3.53794	5.34428e-06	0.000369685
Higher in SI than LB	TraesCS5D01G486500	30S ribosomal protein S12	-3.52444	0.000904941	0.00469743
Higher in SI than LB	TraesCS4D01G258900	Outer mitochondrial membrane protein porin	-3.49746	0.00085387	0.00452082
Higher in SI than LB	TraesCS3A01G422600	RNA binding protein-like protein	-3.49707	0.000433098	0.00287022
Higher in SI than LB	TraesCS7D01G341300	Eukaryotic translation initiation factor 1A	-3.49591	1.56907e-05	0.0006381
Higher in SI than LB	TraesCS3A01G503600	SWAP (Suppressor-of-White-APricot)/surp domain-containing protein / ubiquitin family protein	-3.4915	0.000918941	0.00475517
Higher in SI than LB	TraesCSU01G101000	Clathrin light chain	-3.48208	2.17857e-05	0.000694341
Higher in SI than LB	TraesCS6A01G158600	Chaperone protein dnaJ, putative	-3.477	0.00108553	0.0054109
Higher in SI than LB	TraesCS4B01G029200	Glycine-rich family protein	-3.46841	6.46268e-05	0.000990745
Higher in SI than LB	TraesCS6D01G272500	RNA-binding family protein	-3.44886	0.000582313	0.0034634
Higher in SI than LB	TraesCS5D01G065400	Ubiquitin-conjugating enzyme, E2	-3.4151	0.000466653	0.00297573
Higher in SI than LB	TraesCS4D01G189600	Aminotransferase	-3.41291	5.54506e-05	0.00090484
Higher in SI than LB	TraesCS6D01G332000	Arginine/serine-rich splicing factor, putative	-3.39609	4.00234e-06	0.000368642
Higher in SI than LB	TraesCS5D01G093900	70 kDa heat shock protein	-3.38002	3.89814e-05	0.000814992
Higher in SI than LB	TraesCS1B01G068000	WEB family protein, chloroplastic	-3.37536	0.000283271	0.00218249
Higher in SI than LB	TraesCS2D01G311400	Heat-shock protein, putative	-3.35368	0.000205932	0.00180021
Higher in SI than LB	TraesCS4A01G076400	LisH and RanBPM domains containing protein	-3.35212	9.65159e-05	0.00118957
Higher in SI than LB	TraesCS5D01G402800	50S ribosomal protein L13	-3.35065	9.55476e-05	0.00118957
Higher in SI than LB	TraesCS3A01G119000	Copper ion binding protein	-3.33795	1.23608e-05	0.000566023
Higher in SI than LB	TraesCS1D01G445700	DNA damage-binding protein 1	-3.33591	0.000267073	0.00209317
Higher in SI than LB	TraesCS1B01G127200	60S ribosomal protein L18	-3.33399	0.00042693	0.00285397
Higher in SI than LB	TraesCS7D01G260500	50S ribosomal protein L22	-3.32499	0.00169049	0.00734854
Higher in SI than LB	TraesCS2D01G490600	Protein transport SEC13-like protein	-3.32077	0.0011837	0.00573291
Higher in SI than LB	TraesCS7B01G164200	Ankyrin repeat domain containing protein	-3.31565	0.000146827	0.00147126
Higher in SI than LB	TraesCS5B01G189000	Mitochondrial outer membrane porin	-3.30629	0.000635742	0.003705
Higher in SI than LB	TraesCS2A01G421100	myosin heavy chain, embryonic smooth protein	-3.29954	3.03023e-05	0.000786503
Higher in SI than LB	TraesCS6A01G399300	T-complex protein 1 subunit zeta	-3.29541	0.000885487	0.00462663
Higher in SI than LB	TraesCS5B01G275700	N-methyl-L-tryptophan oxidase	-3.28416	0.0011887	0.00573968
Higher in SI than LB	TraesCS1D01G084600	RNA-binding family protein	-3.28031	0.000224924	0.00188344
Higher in SI than LB	TraesCS7D01G480900	Glutaredoxin	-3.27974	2.14935e-05	0.000694341
Higher in SI than LB	TraesCS6D01G331000	Eukaryotic translation initiation factor 3 subunit G	-3.27828	0.0021194	0.00878116
Higher in SI than LB	TraesCS5D01G121600	30S ribosomal protein S4	-3.27016	4.27298e-05	0.000814992
Higher in SI than LB	TraesCS2D01G152200	Eukaryotic translation initiation factor 6	-3.26963	0.000321951	0.00236593
Higher in SI than LB	TraesCS5D01G388600	Prefoldin subunit 4	-3.26879	7.03152e-06	0.000422157
Higher in SI than LB	TraesCS1D01G007800	Ankyrin repeat family protein	-3.26808	0.000711136	0.00391494
Higher in SI than LB	TraesCS4D01G064900	Alba DNA/RNA-binding protein	-3.26583	4.03863e-05	0.000814992
Higher in SI than LB	TraesCS2D01G277700	50S ribosomal protein L29	-3.26406	0.000271109	0.00211958
Higher in SI than LB	TraesCS6B01G303400	Nuclear matrix constituent protein 1	-3.25939	0.00231182	0.0093829
Higher in SI than LB	TraesCS2D01G261500	Eukaryotic translation initiation factor 5A	-3.25719	0.000165888	0.00154593
Higher in SI than LB	TraesCS3D01G101100	RNA binding protein, putative	-3.25001	0.000455347	0.00293302
Higher in SI than LB	TraesCS2D01G083900	26S protease regulatory subunit	-3.24372	0.000896522	0.00466896
Higher in SI than LB	TraesCS5D01G093400	Mitochondrial import inner membrane translocase subunit Tim9	-3.24334	7.95068e-05	0.00109048
Higher in SI than LB	TraesCS3A01G252700	60S ribosomal protein l28	-3.2421	5.52197e-05	0.00090484
Higher in SI than LB	TraesCS5D01G444800	PITH domain-containing protein 1	-3.23382	0.000139433	0.00144051
Higher in SI than LB	TraesCS6A01G316300	Polyadenylate-binding protein family protein	-3.22593	1.31798e-05	0.000574495
Higher in SI than LB	TraesCS2D01G493500	Adenosylhomocysteinase	-3.21327	0.00112633	0.00553441
Higher in SI than LB	TraesCS7B01G149200	Heat shock protein 90	-3.19324	0.000637943	0.00371058
Higher in SI than LB	TraesCS6D01G138800	Rad23 UV excision repair protein family	-3.18036	0.00209661	0.00870944
Higher in SI than LB	TraesCS7A01G419100	60S acidic ribosomal protein P3	-3.1759	9.67004e-05	0.00118957
Higher in SI than LB	TraesCS7B01G232800	PHD finger family protein	-3.17589	0.000116531	0.00129475
Higher in SI than LB	TraesCS7A01G107400	Profilin	-3.17261	8.66522e-05	0.00112623
Higher in SI than LB	TraesCS4A01G106300	Ascorbate peroxidase	-3.16205	0.000335953	0.00242955
Higher in SI than LB	TraesCS2B01G339200	Alpha-ketoglutarate-dependent dioxygenase alkB-like protein 2	-3.15474	0.000254669	0.0020405
Higher in SI than LB	TraesCS5A01G398300	Aspartate-semialdehyde dehydrogenase, N-acetyl-gamma-glutamyl-phosphate reductase	-3.15086	0.0018733	0.00799039
Higher in SI than LB	TraesCS2A01G398500	Fasciclin-like arabinogalactan protein	-3.14393	0.000527326	0.0031961
Higher in SI than LB	TraesCS3B01G376700	Non-specific lipid-transfer protein	-3.14364	0.00048895	0.00305912
Higher in SI than LB	TraesCS1A01G433000	RNA binding protein	-3.1408	8.69671e-05	0.00112623
Higher in SI than LB	TraesCS4D01G241900	Glucan endo-1,3-beta-glucosidase 3	-3.13725	0.00170385	0.00738672
Higher in SI than LB	TraesCS4D01G007500	Ribosomal protein	-3.128	0.00116962	0.00569072
Higher in SI than LB	TraesCS6A01G000700	Tpr repeat-containing thioredoxin tdx	-3.11838	1.24019e-05	0.000566023
Higher in SI than LB	TraesCS2B01G147700	Elongation factor 1-beta	-3.11172	0.000112065	0.00127741
Higher in SI than LB	TraesCS1D01G410800	Eukaryotic translation initiation factor 3 subunit D	-3.10076	0.000402289	0.00272035
Higher in SI than LB	TraesCS2A01G183600	RAN GTPASE ACTIVATING protein 2	-3.09786	0.00209127	0.00869861
Higher in SI than LB	TraesCS4B01G020300	RNA-binding protein	-3.09049	0.000444602	0.00288254
Higher in SI than LB	TraesCS6A01G018600	Aspartate aminotransferase	-3.07435	0.000145719	0.00147126
Higher in SI than LB	TraesCS6B01G174200	Proteasome subunit beta type	-3.06473	0.00245733	0.00984789
Higher in SI than LB	TraesCS1B01G165900	WD40 repeat-like protein	-3.05645	0.00180233	0.00771873
Higher in SI than LB	TraesCS2D01G301300	40S ribosomal protein S10	-3.05581	0.000992137	0.00505926
Higher in SI than LB	TraesCS7A01G287400	Glucose-1-phosphate adenylyltransferase	-3.05277	0.000126936	0.00134189
Higher in SI than LB	TraesCS4A01G104400	Protein MODIFIER OF SNC1 11	-3.05236	0.00127381	0.00600484
Higher in SI than LB	TraesCS1D01G121200	70 kDa heat shock protein	-3.04651	3.61511e-05	0.000798839
Higher in SI than LB	TraesCS5D01G118800	Adenylate kinase	-3.04645	0.000594182	0.00352136
Higher in SI than LB	TraesCS6D01G017100	Ubiquitin family protein	-3.04012	0.000276787	0.0021399
Higher in SI than LB	TraesCS4D01G046400	14-3-3 protein	-3.03553	0.000437792	0.00287458
Higher in SI than LB	TraesCS6B01G120900	MALE GAMETOPHYTE DEFECTIVE 1	-3.03526	0.000219409	0.00185681
Higher in SI than LB	TraesCS2A01G571500	Peroxidase	-3.0342	0.00108965	0.0054109
Higher in SI than LB	TraesCS5D01G492400	Actin-depolymerizing factor	-3.01767	9.23429e-06	0.000498026
Higher in SI than LB	TraesCS7D01G161500	3-oxoacyl-[acyl-carrier-protein] synthase	-3.00399	0.00204796	0.00853352
Lower in SI than LB	TraesCS5D01G474200	Photosynthetic NDH subcomplex L 3	3.00355	0.000469492	0.00298188
Lower in SI than LB	TraesCS6B01G349300	50S ribosomal protein L29	3.00873	0.00140498	0.00646047
Lower in SI than LB	TraesCS2D01G513600	Cysteine protease	3.06191	1.8024e-05	0.000665532
Lower in SI than LB	TraesCS3D01G156500	Cold induced protein	3.06536	3.466e-05	0.000798839
Lower in SI than LB	TraesCS7D01G103500	Photosynthetic NDH subcomplex B 3	3.10439	0.00104521	0.00526243
Lower in SI than LB	TraesCS2D01G295500	Peroxiredoxin family protein	3.17076	0.000118225	0.00129475
Lower in SI than LB	TraesCS1A01G172700	Thylakoid lumenal 17.4 kDa protein, chloroplastic	3.17598	6.23805e-05	0.000972669
Lower in SI than LB	TraesCS1B01G084700	Dihydrolipoyl dehydrogenase	3.20629	3.71956e-05	0.000800428
Lower in SI than LB	TraesCS1A01G284900	Chitinase	3.21441	0.00030292	0.00227333
Lower in SI than LB	TraesCS3B01G362600	Photosystem II reaction center PsbP family protein	3.21541	0.000178365	0.00163561
Lower in SI than LB	TraesCS4D01G107400	Fructose-bisphosphate aldolase	3.21876	0.000594271	0.00352136
Lower in SI than LB	TraesCS2D01G573000	Photosystem II CP43 reaction center protein	3.21984	0.00163455	0.00719383
Lower in SI than LB	TraesCS4B01G198600	50S ribosomal protein L10	3.28298	0.000113865	0.00128482
Lower in SI than LB	TraesCS4D01G164500	50S ribosomal protein L6, putative, expressed	3.29411	0.00175165	0.0075525
Lower in SI than LB	TraesCS1D01G149800	Ribonuclease	3.33234	0.000451682	0.00291532
Lower in SI than LB	TraesCS2A01G156100	RNA-binding protein	3.34265	0.000723795	0.00397089
Lower in SI than LB	TraesCS2D01G267800	Pyridoxal 5'-phosphate synthase subunit PdxS	3.34415	0.00073586	0.00402321
Lower in SI than LB	TraesCS3D01G426300	Rhodanese-like domain-containing protein 4, chloroplastic	3.35284	0.000463199	0.00295964
Lower in SI than LB	TraesCS3B01G254400	Uroporphyrinogen decarboxylase	3.37031	0.000181217	0.00164752
Lower in SI than LB	TraesCS4D01G006600	Dirigent protein	3.38148	0.000193569	0.0017157
Lower in SI than LB	TraesCS7A01G267900	50S ribosomal protein 6, chloroplastic	3.38691	5.26666e-05	0.000900995
Lower in SI than LB	TraesCS4D01G125100	Alpha-L-arabinofuranosidase 1	3.41535	0.00127297	0.00600484
Lower in SI than LB	TraesCS6D01G162200	30S ribosomal protein S21	3.47332	0.000133465	0.00139241
Lower in SI than LB	TraesCS6D01G127100	Peroxidase	3.50665	0.000444779	0.00288254
Lower in SI than LB	TraesCS5D01G044400	Chloroplast stem-loop-binding protein	3.52164	3.60168e-05	0.000798839
Lower in SI than LB	TraesCS4D01G343000	Purple acid phosphatase	3.52681	9.04497e-06	0.000498026
Lower in SI than LB	TraesCS2B01G320000	GrpE protein homolog	3.52697	0.000160228	0.00152507
Lower in SI than LB	TraesCS7D01G162300	10 kDa chaperonin	3.5439	7.47086e-05	0.00105655
Lower in SI than LB	TraesCS4B01G077600	Subtilisin-like protease	3.54588	0.000561422	0.0033643
Lower in SI than LB	TraesCS5A01G515700	50S ribosomal protein L11	3.55719	9.28856e-05	0.00117754
Lower in SI than LB	TraesCS6D01G336800	Clustered mitochondria protein	3.55942	0.000312271	0.00231619
Lower in SI than LB	TraesCS4D01G185400	Glyceraldehyde-3-phosphate dehydrogenase	3.57915	1.47652e-05	0.000610167
Lower in SI than LB	TraesCS7D01G267000	50S ribosomal protein 6, chloroplastic	3.58096	0.000108442	0.00125935
Lower in SI than LB	TraesCS2D01G311500	RmlC-like cupins superfamily protein	3.58462	0.000207082	0.00180432
Lower in SI than LB	TraesCS6D01G319700	Subtilisin protease	3.59012	5.1528e-06	0.000368642
Lower in SI than LB	TraesCS4B01G347400	Nascent polypeptide-associated complex alpha subunit, putative, expressed	3.63914	0.000901885	0.00468921
Lower in SI than LB	TraesCS2B01G528300	Glutamine synthetase	3.69258	0.000291895	0.00223272
Lower in SI than LB	TraesCS3A01G132700	Heme-binding protein, putative	3.69449	0.000623831	0.00365567
Lower in SI than LB	TraesCS2D01G136200	Magnesium-chelatase subunit H	3.70517	0.000112827	0.00127764
Lower in SI than LB	TraesCS5D01G388700	Lipoxygenase	3.72273	1.77099e-06	0.000281765
Lower in SI than LB	TraesCS1D01G181100	Photosystem I P700 chlorophyll a apoprotein A2	3.72678	0.000977216	0.00500725
Lower in SI than LB	TraesCS2D01G226700	Protein kinase family protein / ankyrin repeat family protein	3.72741	0.00193365	0.008182
Lower in SI than LB	TraesCS6A01G234900	Ferredoxin-thioredoxin reductase, variable chain	3.74234	5.03726e-05	0.000881949
Lower in SI than LB	TraesCS5A01G368400	RNA-binding protein	3.75265	0.000414512	0.00278265
Lower in SI than LB	TraesCS6B01G354600	Peroxidase	3.76808	0.0013468	0.00624712
Lower in SI than LB	TraesCS2B01G550200	Major allergen Bet v 1	3.77816	6.19042e-05	0.000972669
Lower in SI than LB	TraesCS1A01G272000	Subtilisin-like protease	3.78004	0.00105067	0.00528155
Lower in SI than LB	TraesCS5D01G013400	Lipoxygenase	3.79683	6.60153e-05	0.000995548
Lower in SI than LB	TraesCS4D01G167600	40S ribosomal protein S21	3.80601	0.00150637	0.0067893
Lower in SI than LB	TraesCS7D01G278100	RNA-binding protein	3.81479	1.05911e-05	0.000543563
Lower in SI than LB	TraesCS4D01G323400	Ankyrin repeat domain protein, putative	3.81546	5.61952e-05	0.000910559
Lower in SI than LB	TraesCS5D01G516700	Photosystem II reaction center Psb28 protein	3.8248	3.5635e-05	0.000798839
Lower in SI than LB	TraesCS6A01G312200	Glycine cleavage system h protein, putative	3.8341	0.000166199	0.00154593
Lower in SI than LB	TraesCS7A01G246300	Beta-glucosidase, putative	3.83878	2.59929e-05	0.000738477
Lower in SI than LB	TraesCS2D01G220800	Oxygen-evolving enhancer protein 3-2, chloroplastic	3.86962	9.63353e-07	0.000276386
Lower in SI than LB	TraesCS2B01G171300	Plastid-lipid associated protein PAP / fibrillin family protein	3.87966	0.00109403	0.00542246
Lower in SI than LB	TraesCS5B01G426400	Glutathione-S-transferase	3.88871	0.00044462	0.00288254
Lower in SI than LB	TraesCS2A01G303400	GrpE protein homolog	3.90298	0.00112961	0.00553441
Lower in SI than LB	TraesCS2D01G197300	Aldehyde dehydrogenase	3.92957	0.000126554	0.00134189
Lower in SI than LB	TraesCS4D01G003600	PsbP-like protein 1	3.9375	0.00116615	0.00568252
Lower in SI than LB	TraesCS7D01G243900	Lumenal PsbP-like protein	3.94164	0.000468524	0.00298169
Lower in SI than LB	TraesCS6D01G094200	50S ribosomal protein L3	3.98458	3.80998e-05	0.000809637
Lower in SI than LB	TraesCS2A01G487900	Plastid-lipid associated protein PAP / fibrillin family protein	4.03892	0.000681594	0.0037983
Lower in SI than LB	TraesCS1A01G041300	Chymotrypsin inhibitor	4.03963	0.00199599	0.00840109
Lower in SI than LB	TraesCS1B01G189400	Lipid transfer protein	4.06623	0.00113054	0.00553441
Lower in SI than LB	TraesCS5D01G216300	Cysteine protease	4.06947	3.29453e-07	0.00017472
Lower in SI than LB	TraesCS1A01G152600	Ribonuclease	4.07957	0.00240189	0.00966221
Lower in SI than LB	TraesCSU01G237200	NADH-quinone oxidoreductase subunit D	4.09989	0.00023791	0.00195615
Lower in SI than LB	TraesCS7B01G199200	Peptidyl-prolyl cis-trans isomerase	4.11165	3.93113e-05	0.000814992
Lower in SI than LB	TraesCS5D01G329200	Chlorophyll a-b binding protein, chloroplastic	4.12457	0.000175085	0.00161484
Lower in SI than LB	TraesCS5D01G424900	Cytochrome f	4.14871	0.000821554	0.00438419
Lower in SI than LB	TraesCS2D01G049500	60 kDa chaperonin	4.15606	1.24518e-05	0.000566023
Lower in SI than LB	TraesCS1A01G259700	EG2771	4.16815	0.00144896	0.00660545
Lower in SI than LB	TraesCS1A01G265300	Wound-induced protease inhibitor	4.18484	0.000301105	0.00226659
Lower in SI than LB	TraesCS3D01G240800	50S ribosomal protein L7/L12	4.19586	8.5539e-05	0.00112623
Lower in SI than LB	TraesCS7A01G190700	Glutathione S-transferase	4.20981	6.7199e-05	0.000999193
Lower in SI than LB	TraesCS1B01G122000	Translocase of chloroplast 159, chloroplastic	4.21861	0.000605279	0.00356007
Lower in SI than LB	TraesCS5B01G048000	Pectinesterase	4.29208	0.0003094	0.00230565
Lower in SI than LB	TraesCS4A01G235500	Oxidoreductase, aldo/keto reductase family protein, expressed	4.29318	0.00048385	0.00304873
Lower in SI than LB	TraesCS3B01G413700	Photosystem II 22 kDa protein, chloroplastic	4.31045	0.000661515	0.00376561
Lower in SI than LB	TraesCS4D01G214300	50S ribosomal protein L4	4.3146	0.00230142	0.00935265
Lower in SI than LB	TraesCS5D01G422800	Photosystem I reaction center subunit III	4.32094	0.000759473	0.00409451
Lower in SI than LB	TraesCS3B01G183300	Plasma membrane-associated cation-binding protein 1	4.32139	0.000522777	0.00318665
Lower in SI than LB	TraesCS3D01G060600	Thylakoid lumenal protein, chloroplastic	4.32349	0.00066342	0.00376561
Lower in SI than LB	TraesCS4A01G472500	Ferredoxin--NADP reductase	4.34048	0.000672984	0.00377964
Lower in SI than LB	TraesCS3D01G224800	50S ribosomal protein L31	4.34117	0.000107658	0.00125935
Lower in SI than LB	TraesCS3A01G046200	Trypsin inhibitor	4.38065	4.1528e-06	0.000368642
Lower in SI than LB	TraesCS7D01G322000	Ferredoxin	4.38428	5.1407e-06	0.000368642
Lower in SI than LB	TraesCS7D01G289900	ACT domain-containing protein	4.39276	0.00112741	0.00553441
Lower in SI than LB	TraesCS4B01G032300	DUF538 family protein, putative (Protein of unknown function, DUF538)	4.3936	0.000350798	0.00249088
Lower in SI than LB	TraesCS4A01G157300	RNA-binding protein	4.41349	1.75731e-05	0.000657854
Lower in SI than LB	TraesCS6B01G343300	Presequence protease, mitochondrial	4.49172	0.000444189	0.00288254
Lower in SI than LB	TraesCS7D01G262500	Lipid transfer protein	4.49366	3.36561e-05	0.000798839
Lower in SI than LB	TraesCS3D01G053400	Photosystem II CP47 reaction center protein	4.54258	0.000250123	0.00203034
Lower in SI than LB	TraesCS4A01G280500	DUF538 family protein, putative (Protein of unknown function, DUF538)	4.57696	3.05981e-05	0.000786503
Lower in SI than LB	TraesCS3A01G256400	Protein TIC 62, chloroplastic	4.59353	8.18513e-05	0.00110119
Lower in SI than LB	TraesCS6A01G412900	Peroxidase	4.59834	0.000142748	0.00146053
Lower in SI than LB	TraesCS2D01G255100	Oxygen-evolving enhancer protein 2-1, chloroplastic	4.64133	2.67122e-07	0.00017472
Lower in SI than LB	TraesCS5D01G007900	Photosystem II D2 protein	4.64383	0.00155724	0.00693024
Lower in SI than LB	TraesCS2B01G280600	Aminotransferase	4.65341	3.30863e-05	0.000798839
Lower in SI than LB	TraesCS6D01G061600	Ribose-5-phosphate isomerase A	4.65443	0.000147065	0.00147126
Lower in SI than LB	TraesCS6B01G063800	Peroxidase	4.66021	0.000229362	0.00190556
Lower in SI than LB	TraesCS7B01G471600	ATP-dependent zinc metalloprotease FTSH	4.69726	0.000952658	0.00490511
Lower in SI than LB	TraesCS4D01G068100	Serine hydroxymethyltransferase	4.69754	0.00126357	0.00597428
Lower in SI than LB	TraesCS4D01G086400	Chlorophyll a-b binding protein, chloroplastic	4.69942	0.000249675	0.00203034
Lower in SI than LB	TraesCS3B01G039600	Nuclease S1	4.70648	0.00012515	0.00133186
Lower in SI than LB	TraesCS2B01G343900	30S ribosomal protein 3, chloroplastic	4.70666	8.29114e-06	0.000471114
Lower in SI than LB	TraesCS6D01G340700	Photosystem II 10 kDa polypeptide	4.7871	0.00112078	0.00552065
Lower in SI than LB	TraesCS5D01G432900	Peroxisomal (S)-2-hydroxy-acid oxidase	4.81073	9.0441e-05	0.00115576
Lower in SI than LB	TraesCS5A01G545700	Pterin-4-alpha-carbinolamine dehydratase, putative	4.82004	0.000131242	0.00137372
Lower in SI than LB	TraesCS3D01G481400	Beta-1,3-glucanase	4.85617	0.000115314	0.001292
Lower in SI than LB	TraesCS2D01G322900	Glyceraldehyde-3-phosphate dehydrogenase	4.90874	0.00245628	0.00984789
Lower in SI than LB	TraesCS7A01G471000	ATP-dependent zinc metalloprotease FTSH protein	4.92997	0.000252978	0.00203791
Lower in SI than LB	TraesCS2D01G248400	Oxygen-evolving enhancer protein 1	4.95141	5.57426e-08	9.52535e-05
Lower in SI than LB	TraesCS7A01G161000	10 kDa chaperonin	4.98397	5.42671e-05	0.000903315
Lower in SI than LB	TraesCS3B01G096500	Light-regulated protein	4.98956	0.000224418	0.00188344
Lower in SI than LB	TraesCS3D01G034000	Bowman birk trypsin inhibitor	4.99344	0.000506744	0.0031432
Lower in SI than LB	TraesCS6D01G152700	Chlorophyll a-b binding protein, chloroplastic	4.99748	0.000333061	0.00241963
Lower in SI than LB	TraesCS5B01G531900	30S ribosomal protein S6	4.99944	0.000317874	0.00234274
Lower in SI than LB	TraesCS4D01G174500	Ycf54-like protein	5.00384	0.000508721	0.00314903
Lower in SI than LB	TraesCS5B01G211200	10 kDa chaperonin	5.01172	0.00051881	0.00318084
Lower in SI than LB	TraesCS4D01G322700	Catalase	5.07079	2.6311e-05	0.000740899
Lower in SI than LB	TraesCS2A01G387800	NAD(P)H-quinone oxidoreductase subunit M	5.08074	3.84712e-05	0.000810698
Lower in SI than LB	TraesCS1B01G254000	50S ribosomal protein L1	5.14465	0.000663164	0.00376561
Lower in SI than LB	TraesCS5A01G324200	Triosephosphate isomerase	5.14562	0.000491187	0.00306462
Lower in SI than LB	TraesCS5D01G238300	Chlorophyll a-b binding protein, chloroplastic	5.1514	0.0002248	0.00188344
Lower in SI than LB	TraesCS2B01G347200	MLP protein	5.16387	0.000821729	0.00438419
Lower in SI than LB	TraesCS6B01G450500	50S ribosomal protein L9	5.16797	1.74609e-05	0.000657854
Lower in SI than LB	TraesCS3D01G223300	Carbonic anhydrase	5.17195	6.48494e-05	0.000990745
Lower in SI than LB	TraesCS5B01G093100	PsbP-like protein 1	5.17547	0.0018106	0.00774373
Lower in SI than LB	TraesCSU01G092300	Acid phosphatase 1	5.24902	0.000435675	0.00287022
Lower in SI than LB	TraesCS2A01G477700	Non-specific lipid-transfer protein	5.29206	0.0007439	0.0040394
Lower in SI than LB	TraesCS5D01G178300	RNA-binding family protein	5.29987	0.000155462	0.00150198
Lower in SI than LB	TraesCS2D01G434500	Ascorbate peroxidase	5.31936	1.38472e-05	0.000587491
Lower in SI than LB	TraesCS5D01G502900	Thylakoid soluble phosphoprotein	5.33844	4.51141e-05	0.000841192
Lower in SI than LB	TraesCS4B01G170800	Photosystem II Psb27 protein	5.33867	0.000702998	0.00387685
Lower in SI than LB	TraesCS3B01G186000	ATP synthase subunit beta	5.34879	2.84908e-07	0.00017472
Lower in SI than LB	TraesCS2D01G284400	ATP synthase subunit beta	5.37618	1.36449e-05	0.000586731
Lower in SI than LB	TraesCS3D01G370700	Fructose-1,6-bisphosphatase class 1	5.40849	8.52297e-05	0.00112623
Lower in SI than LB	TraesCS3D01G164500	Plasma membrane-associated cation-binding protein 1	5.41827	0.000313727	0.00232158
Lower in SI than LB	TraesCSU01G251400	ATP synthase epsilon chain	5.42924	0.000299643	0.00226659
Lower in SI than LB	TraesCS2D01G065600	Ribulose bisphosphate carboxylase small chain	5.53113	5.1145e-05	0.000884475
Lower in SI than LB	TraesCS5D01G169900	Ribulose bisphosphate carboxylase small chain	5.53754	0.000124711	0.00133165
Lower in SI than LB	TraesCS2D01G346900	Phosphoglycolate phosphatase	5.55741	0.000887139	0.00462767
Lower in SI than LB	TraesCS2A01G555300	Thioredoxin	5.56226	6.35826e-05	0.000982135
Lower in SI than LB	TraesCS7D01G407100	Thylakoid lumenal 16.5 kDa protein, chloroplastic	5.58269	0.000186274	0.00168387
Lower in SI than LB	TraesCS2D01G320900	Chlorophyll a-b binding protein, chloroplastic	5.59957	2.84032e-05	0.00077247
Lower in SI than LB	TraesCS6A01G222900	Phenylalanine ammonia-lyase	5.63601	0.00052301	0.00318665
Lower in SI than LB	TraesCS3D01G080700	Dirigent protein	5.65791	3.21316e-05	0.000798771
Lower in SI than LB	TraesCS7D01G322100	Ferredoxin	5.69108	2.42044e-05	0.000713133
Lower in SI than LB	TraesCS3D01G081300	Light-regulated protein	5.69463	4.27447e-06	0.000368642
Lower in SI than LB	TraesCS3A01G250200	Glycine dehydrogenase decarboxylating protein	5.69645	5.36961e-05	0.000903315
Lower in SI than LB	TraesCS6B01G161600	Quinone oxidoreductase-like protein	5.78447	0.000150463	0.00148687
Lower in SI than LB	TraesCS4B01G252100	Beta-xylosidase, putative	5.7893	3.53546e-05	0.000798839
Lower in SI than LB	TraesCS6D01G313100	Nitrite reductase	5.85714	8.19813e-05	0.00110119
Lower in SI than LB	TraesCS7D01G549100	Photosystem II stability/assembly factor HCF136	5.94533	1.28477e-05	0.000574495
Lower in SI than LB	TraesCS4D01G357100	Apyrase	5.94886	9.42496e-05	0.00118538
Lower in SI than LB	TraesCS3B01G186100	Ribulose bisphosphate carboxylase large chain	6.13534	0.000116692	0.00129475
Lower in SI than LB	TraesCSU01G270000	Photosystem I iron-sulfur center	6.13998	1.95927e-06	0.000283382
Lower in SI than LB	TraesCS2D01G383800	Elongation factor G	6.15019	0.000231669	0.00191972
Lower in SI than LB	TraesCS2D01G251000	RNA-binding protein	6.1697	0.000511326	0.00314903
Lower in SI than LB	TraesCS2D01G214700	Cytochrome b6-f complex iron-sulfur subunit	6.18716	5.98174e-05	0.00094696
Lower in SI than LB	TraesCS5D01G425100	Ribulose bisphosphate carboxylase large chain	6.20907	2.10559e-05	0.000694341
Lower in SI than LB	TraesCS2B01G600200	Beta-glucosidase	6.34768	2.35032e-05	0.000709488
Lower in SI than LB	TraesCS3B01G181300	5'-methylthioadenosine/S-adenosylhomocysteine nucleosidase	6.35081	0.000822553	0.00438419
Lower in SI than LB	TraesCS1D01G181000	ATP synthase subunit alpha	6.36669	0.000497115	0.00309554
Lower in SI than LB	TraesCS2B01G447300	Oxygen-dependent coproporphyrinogen-III oxidase	6.56687	2.10772e-05	0.000694341
Lower in SI than LB	TraesCS1D01G141100	Rubisco accumulation factor 1, chloroplastic	6.62633	7.79297e-05	0.00108285
Lower in SI than LB	TraesCS5B01G382300	Lipoxygenase	6.63473	1.67426e-05	0.000641867
Lower in SI than LB	TraesCS7D01G548400	Cysteine protease, putative	6.68363	6.30109e-06	0.000409185
Lower in SI than LB	TraesCS2A01G130600	Glutamate synthase, putative	6.72555	0.000189382	0.00169799
Lower in SI than LB	TraesCS1A01G251200	Thylakoid lumen 18.3 kDa family protein	6.7567	2.37802e-05	0.000709488
Lower in SI than LB	TraesCS2D01G036300	dimethylallyl, adenosine tRNA methylthiotransferase	6.86284	0.000349109	0.00248516
Lower in SI than LB	TraesCS5B01G016100	Thaumatin-like protein	6.96153	9.71004e-06	0.000514956
Lower in SI than LB	TraesCS6B01G015000	Ferredoxin--NADP reductase	6.9738	4.38457e-06	0.000368642
Lower in SI than LB	TraesCS3D01G256700	Protein TIC 62, chloroplastic	7.06836	0.000123931	0.00132777
Lower in SI than LB	TraesCS4D01G205400	ATP synthase subunit b	7.11676	2.01941e-05	0.000684841
Lower in SI than LB	TraesCS7A01G020500	Ferredoxin--NADP reductase	7.11743	1.59382e-06	0.000281765
Lower in SI than LB	TraesCS6A01G303800	ATP synthase delta-subunit	7.15495	5.98702e-08	9.52535e-05
Lower in SI than LB	TraesCS5D01G179300	Dirigent protein	7.15629	1.70283e-06	0.000281765
Lower in SI than LB	TraesCS5B01G099300	elongation factor Ts family protein	7.15722	6.6303e-06	0.000409493
Lower in SI than LB	TraesCS5D01G122700	Fructose-bisphosphate aldolase	7.16475	4.49381e-05	0.000841192
Lower in SI than LB	TraesCS5D01G104600	Nucleoside diphosphate kinase	7.29846	6.69191e-06	0.000409493
Lower in SI than LB	TraesCS5D01G458900	ATP synthase subunit alpha	7.30719	1.33498e-06	0.000281765
Lower in SI than LB	TraesCS4B01G278900	Glutathione reductase	7.33021	4.74388e-05	0.000852826
Lower in SI than LB	TraesCS2D01G584400	ATP synthase epsilon chain	7.39146	0.000475353	0.00301001
Lower in SI than LB	TraesCS2B01G555400	Lipoxygenase	7.47082	4.58942e-05	0.000844135
Lower in SI than LB	TraesCS2D01G034400	Glyceraldehyde-3-phosphate dehydrogenase	7.49004	2.11277e-06	0.000292297
Lower in SI than LB	TraesCS2D01G220900	Beta-amylase	7.55191	1.00798e-05	0.000525802
Lower in SI than LB	TraesCS7D01G180200	Germin-like protein	7.605	5.53967e-06	0.000374773
Lower in SI than LB	TraesCS6D01G247400	Phosphoribulokinase	7.65666	4.71696e-06	0.000368642
Lower in SI than LB	TraesCS2B01G273900	ATP synthase gamma chain	7.66811	0.000207628	0.00180432
Lower in SI than LB	TraesCS5D01G468400	Photosystem I reaction center subunit II	7.72625	2.41363e-07	0.00017472
Lower in SI than LB	TraesCS7B01G148000	Alanine:glyoxylate aminotransferase	7.76465	7.25457e-05	0.00103982
Lower in SI than LB	TraesCS2A01G525500	Lipoxygenase	7.92644	0.00032857	0.00239796
Lower in SI than LB	TraesCS5D01G459400	ATP synthase subunit alpha	7.94477	1.53074e-06	0.000281765
Lower in SI than LB	TraesCS4D01G212000	Fructose-1,6-bisphosphatase class 1	7.95976	2.0231e-05	0.000684841
Lower in SI than LB	TraesCS5A01G498000	Catalase	8.02114	3.04647e-05	0.000786503
Lower in SI than LB	TraesCS1B01G367700	Phospholipase A1	8.21275	0.000759404	0.00409451
Lower in SI than LB	TraesCS2D01G115200	Photosystem I reaction center subunit N	8.35089	3.81664e-05	0.000809637
Lower in SI than LB	TraesCS4D01G135000	Ribulose bisphosphate carboxylase/oxygenase activase	8.35994	2.38577e-05	0.000709488
Lower in SI than LB	TraesCS2D01G073700	Germin-like protein	8.96439	7.44466e-06	0.000438683
Lower in SI than LB	TraesCS5D01G496400	Photosystem I reaction center subunit IV	9.07419	2.34506e-05	0.000709488
Lower in SI than LB	TraesCS5B01G496000	Photosystem I reaction center subunit IV	9.09553	4.72013e-06	0.000368642
Lower in SI than LB	TraesCS3B01G398300	Fructose-1,6-bisphosphatase class 1	9.60054	8.81666e-05	0.00113581
Lower in SI than LB	TraesCS5A01G482800	Photosystem I reaction center subunit IV	10.3853	7.71457e-06	0.000446323
Higher in 5DAA than OV	TraesCSU01G033800	Lipid transfer protein	-7.82478	0.000103017	0.00456621
Higher in 5DAA than OV	TraesCS7D01G064300	Starch synthase, chloroplastic/amyloplastic	-7.11613	0.000346295	0.00758262
Higher in 5DAA than OV	TraesCS1A01G063100	Protease inhibitor/seed storage/lipid transfer protein family protein	-6.81974	0.000188488	0.00605827
Higher in 5DAA than OV	TraesCS2D01G255100	Oxygen-evolving enhancer protein 2-1, chloroplastic	-6.71843	8.77587e-05	0.00410659
Higher in 5DAA than OV	TraesCS2B01G471300	Protease inhibitor/seed storage/lipid transfer family protein	-6.29405	0.000174848	0.00577705
Higher in 5DAA than OV	TraesCS7A01G183500	Defensin	-6.26873	6.38898e-05	0.00344572
Higher in 5DAA than OV	TraesCS2D01G049500	60 kDa chaperonin	-5.69658	0.000303591	0.00718552
Higher in 5DAA than OV	TraesCS4A01G499500	Plastocyanin	-5.69321	5.51613e-05	0.00337354
Higher in 5DAA than OV	TraesCS4A01G364000	Calreticulin	-5.52138	7.74685e-06	0.0016492
Higher in 5DAA than OV	TraesCS7A01G189000	Starch synthase, chloroplastic/amyloplastic	-5.46278	4.55301e-05	0.00313406
Higher in 5DAA than OV	TraesCS7A01G391400	Alpha-L-fucosidase 2	-5.33075	0.000141228	0.00522774
Higher in 5DAA than OV	TraesCS3D01G478900	Beta-1,3-glucanase	-5.2139	6.22066e-05	0.00343398
Higher in 5DAA than OV	TraesCS4D01G107400	Fructose-bisphosphate aldolase	-5.16463	2.42697e-05	0.00241332
Higher in 5DAA than OV	TraesCS4B01G328100	Dimeric alpha-amylase inhibitor	-5.03335	0.000143203	0.00522774
Higher in 5DAA than OV	TraesCS2A01G295400	Cell wall invertase	-4.80746	0.000262258	0.00670152
Higher in 5DAA than OV	TraesCS6B01G273400	Dehydrin	-4.71436	1.26613e-05	0.00188244
Higher in 5DAA than OV	TraesCS6B01G238600	Elongation factor Tu	-4.70557	8.77297e-06	0.0016492
Higher in 5DAA than OV	TraesCS6B01G354600	Peroxidase	-4.6808	0.000104756	0.00456621
Higher in 5DAA than OV	TraesCS7D01G451800	Alpha-glucosidase	-4.67657	2.10059e-05	0.00222803
Higher in 5DAA than OV	TraesCS7A01G510200	Lysosomal Pro-X carboxypeptidase	-4.56192	6.04612e-05	0.00343398
Higher in 5DAA than OV	TraesCS2D01G087900	26S protease regulatory subunit	-4.427	0.000219264	0.00653869
Higher in 5DAA than OV	TraesCS4D01G135000	Ribulose bisphosphate carboxylase/oxygenase activase	-4.33646	0.00024532	0.0066071
Higher in 5DAA than OV	TraesCS5B01G016300	Thaumatin-like protein	-4.30954	0.000244854	0.0066071
Higher in 5DAA than OV	TraesCS2D01G449000	Protease inhibitor/seed storage/lipid transfer family protein	-4.29434	3.73992e-05	0.00294265
Higher in 5DAA than OV	TraesCS2D01G371800	Kunitz trypsin inhibitor	-4.20212	0.000420361	0.0086296
Higher in 5DAA than OV	TraesCS4D01G061400	Cathepsin B-like cysteine protease	-4.19903	0.000177835	0.00577705
Higher in 5DAA than OV	TraesCS7D01G417400	Peroxidase	-4.15028	2.96114e-05	0.00261732
Higher in 5DAA than OV	TraesCS7A01G415500	Dolichyl-diphosphooligosaccharide--protein glycosyltransferase 48 kDa subunit	-3.9798	9.8147e-06	0.00169152
Higher in 5DAA than OV	TraesCS7B01G303800	DUF1680 domain protein	-3.97326	9.9143e-05	0.00450676
Higher in 5DAA than OV	TraesCS4D01G205400	ATP synthase subunit b	-3.96889	0.000435749	0.00881789
Higher in 5DAA than OV	TraesCS5B01G509400	Calreticulin	-3.88825	3.861e-05	0.00294265
Higher in 5DAA than OV	TraesCS5D01G122700	Fructose-bisphosphate aldolase	-3.87728	0.000172635	0.00577705
Higher in 5DAA than OV	TraesCS3D01G412500	Dolichyl-diphosphooligosaccharide--protein glycosyltransferase subunit 2	-3.86216	0.000142019	0.00522774
Higher in 5DAA than OV	TraesCS7A01G464200	Alpha-glucosidase	-3.84876	4.43246e-06	0.00161594
Higher in 5DAA than OV	TraesCS5D01G458900	ATP synthase subunit alpha	-3.79015	7.18997e-06	0.0016492
Higher in 5DAA than OV	TraesCS6B01G161600	Quinone oxidoreductase-like protein	-3.78999	0.000274723	0.00688322
Higher in 5DAA than OV	TraesCS5D01G468400	Photosystem I reaction center subunit II	-3.71644	0.000221548	0.00653869
Higher in 5DAA than OV	TraesCS4A01G341500	GDSL esterase/lipase	-3.69653	0.000152046	0.00543607
Higher in 5DAA than OV	TraesCS1A01G175200	Lipid transfer protein	-3.68523	8.81094e-06	0.0016492
Higher in 5DAA than OV	TraesCS4D01G052500	Glutamate decarboxylase	-3.67124	4.15295e-06	0.00161594
Higher in 5DAA than OV	TraesCS6A01G169100	Peroxiredoxin, putative	-3.6699	6.08875e-05	0.00343398
Higher in 5DAA than OV	TraesCS5B01G088000	Thaumatin-like protein	-3.65408	0.000199109	0.00619464
Higher in 5DAA than OV	TraesCS5D01G476800	Non-specific lipid-transfer protein	-3.5954	0.000200518	0.00619464
Higher in 5DAA than OV	TraesCS5B01G016100	Thaumatin-like protein	-3.50336	0.000123168	0.00508988
Higher in 5DAA than OV	TraesCS2D01G220800	Oxygen-evolving enhancer protein 3-2, chloroplastic	-3.49485	0.000169666	0.00577705
Higher in 5DAA than OV	TraesCS3B01G457100	26S protease regulatory subunit-like protein	-3.47238	8.09027e-06	0.0016492
Higher in 5DAA than OV	TraesCS2D01G065600	Ribulose bisphosphate carboxylase small chain	-3.46706	6.25929e-05	0.00343398
Higher in 5DAA than OV	TraesCS2D01G220900	Beta-amylase	-3.43162	4.66963e-05	0.00313406
Higher in 5DAA than OV	TraesCS4B01G327100	Expansin-like protein	-3.37991	0.000125741	0.00510332
Higher in 5DAA than OV	TraesCS2D01G115200	Photosystem I reaction center subunit N	-3.31967	0.000142182	0.00522774
Higher in 5DAA than OV	TraesCS7A01G350500	Alcohol dehydrogenase, putative	-3.29863	0.000354705	0.00766705
Higher in 5DAA than OV	TraesCS4A01G214200	Protein disulfide-isomerase	-3.26248	8.33882e-05	0.00408217
Higher in 5DAA than OV	TraesCS2D01G284400	ATP synthase subunit beta	-3.18447	7.64884e-05	0.00391742
Higher in 5DAA than OV	TraesCS4A01G151000	14-3-3 protein	-3.16154	0.000460856	0.00905212
Higher in 5DAA than OV	TraesCS6B01G015000	Ferredoxin--NADP reductase	-3.0716	0.000384598	0.00810458
Higher in 5DAA than OV	TraesCS4B01G252100	Beta-xylosidase, putative	-3.04212	0.000194748	0.00619464
Higher in 5DAA than OV	TraesCS5A01G497400	Hypersensitive-induced response protein 1	-3.0232	3.88408e-05	0.00294265
Lower in 5DAA than OV	TraesCS7D01G010100	Protein TolB	3.04567	2.40923e-05	0.00241332
Lower in 5DAA than OV	TraesCS6D01G259800	Ribose-phosphate pyrophosphokinase, putative	3.05221	1.01002e-05	0.00169152
Lower in 5DAA than OV	TraesCS7D01G299500	Monodehydroascorbate reductase	3.07967	3.25654e-06	0.00161594
Lower in 5DAA than OV	TraesCS2A01G199600	Leucine-rich repeat receptor-like protein kinase family protein	3.34742	0.00048644	0.00949603
Lower in 5DAA than OV	TraesCS4D01G099200	Nucleoside diphosphate kinase	3.38531	8.73633e-05	0.00410659
Lower in 5DAA than OV	TraesCS2D01G110100	60S ribosomal protein L18	3.63894	5.61904e-05	0.00337354
Lower in 5DAA than OV	TraesCS3D01G041600	Endo-1,4-beta-xylanase	3.66759	0.000299448	0.00716424
Lower in 5DAA than OV	TraesCS3A01G339200	60S ribosomal protein L24	3.77224	0.000237166	0.0066071
Lower in 5DAA than OV	TraesCS1D01G445700	DNA damage-binding protein 1	3.77335	0.000144576	0.00522774
Lower in 5DAA than OV	TraesCS2D01G277700	50S ribosomal protein L29	4.00621	0.000171902	0.00577705
Lower in 5DAA than OV	TraesCS6D01G212200	Phenylalanine ammonia-lyase	4.00676	1.6479e-05	0.00218484
Lower in 5DAA than OV	TraesCS6D01G024200	Thaumatin-like protein	4.06698	2.79301e-05	0.00261393
Lower in 5DAA than OV	TraesCS7D01G010000	Acid invertase 1	4.10065	2.03366e-05	0.00222803
Lower in 5DAA than OV	TraesCS5B01G251600	Fasciclin-like arabinogalactan protein	4.17129	0.00038927	0.00814906
Lower in 5DAA than OV	TraesCS7A01G331900	60S ribosomal protein L37a	4.22784	8.58131e-05	0.00410659
Lower in 5DAA than OV	TraesCS3D01G140800	50S ribosomal protein L24	4.24072	0.000177923	0.00577705
Lower in 5DAA than OV	TraesCS6A01G021100	Thaumatin-like protein-like protein	4.2421	4.47819e-06	0.00161594
Lower in 5DAA than OV	TraesCSU01G081000	60S ribosomal protein L35a-like protein	4.39777	3.43473e-05	0.00294265
Lower in 5DAA than OV	TraesCS1D01G292100	Aminotransferase like protein	4.52191	7.75604e-05	0.00391742
Lower in 5DAA than OV	TraesCS5D01G239800	60S ribosomal protein L34	5.02635	1.89745e-05	0.00222803
Lower in 5DAA than OV	TraesCS5B01G203600	HMG-Y-related protein A	5.70072	0.000255397	0.0066071
Lower in 5DAA than OV	TraesCS5D01G020100	Enolase	5.9458	0.000142445	0.00522774
Lower in 5DAA than OV	TraesCS2D01G207200	Leucine-rich repeat receptor-like protein kinase family protein	6.49121	0.000242603	0.0066071
Lower in 5DAA than OV	TraesCS4D01G266700	Myo-inositol 1-phosphate synthase	9.0632	6.57007e-06	0.0016492
Higher in 10DAA than OV	TraesCS1A01G063100	Protease inhibitor/seed storage/lipid transfer protein family protein	-7.97602	3.52858e-05	0.00746169
Higher in 10DAA than OV	TraesCS5B01G424800	Protease inhibitor/seed storage/lipid transfer protein family protein	-6.85766	3.75195e-05	0.00746169
Higher in 10DAA than OV	TraesCS4A01G499500	Plastocyanin	-6.34093	1.44848e-05	0.00512118
Higher in 10DAA than OV	TraesCS2D01G371800	Kunitz trypsin inhibitor	-6.2514	5.66453e-05	0.00832159
Higher in 10DAA than OV	TraesCS7A01G183500	Defensin	-5.88855	6.52801e-05	0.00832159
Higher in 10DAA than OV	TraesCS7A01G189000	Starch synthase, chloroplastic/amyloplastic	-5.86683	7.64987e-05	0.00832159
Higher in 10DAA than OV	TraesCS4A01G364000	Calreticulin	-5.25794	4.4056e-06	0.00350465
Higher in 10DAA than OV	TraesCS4B01G252100	Beta-xylosidase, putative	-4.92282	1.88985e-05	0.00546682
Higher in 10DAA than OV	TraesCS3D01G478900	Beta-1,3-glucanase	-4.86143	0.000136092	0.00942619
Higher in 10DAA than OV	TraesCS7A01G510200	Lysosomal Pro-X carboxypeptidase	-4.53862	6.39986e-05	0.00832159
Higher in 10DAA than OV	TraesCS4D01G107400	Fructose-bisphosphate aldolase	-4.47244	1.1302e-05	0.00512118
Higher in 10DAA than OV	TraesCS5B01G509400	Calreticulin	-4.20587	3.61927e-05	0.00746169
Higher in 10DAA than OV	TraesCS7D01G303400	Plant invertase/pectin methylesterase inhibitor superfamily protein	-4.13878	0.000126403	0.00914124
Higher in 10DAA than OV	TraesCS5B01G016100	Thaumatin-like protein	-3.91662	0.000143293	0.00949913
Higher in 10DAA than OV	TraesCS2A01G052900	FAD-binding Berberine family protein, putative	-3.88623	0.000117265	0.00914124
Higher in 10DAA than OV	TraesCS6A01G006400	60 kDa chaperonin	-3.85618	8.47937e-05	0.00832159
Higher in 10DAA than OV	TraesCS2D01G220800	Oxygen-evolving enhancer protein 3-2, chloroplastic	-3.57441	0.000124717	0.00914124
Lower in 10DAA than OV	TraesCS5B01G012100	Enolase	3.13499	4.29763e-05	0.00804415
Lower in 10DAA than OV	TraesCS7A01G331900	60S ribosomal protein L37a	3.36538	8.96637e-05	0.00832159
Lower in 10DAA than OV	TraesCS6D01G095000	Splicing factor 3B subunit-like protein	3.89451	8.88753e-06	0.00471335
Lower in 10DAA than OV	TraesCS2A01G571300	Peroxidase	3.90015	8.42763e-06	0.00471335
Lower in 10DAA than OV	TraesCS3A01G478800	S-formylglutathione hydrolase	3.9102	1.78878e-06	0.00243114
Lower in 10DAA than OV	TraesCS7B01G163500	Spermidine synthase	3.96108	0.00012315	0.00914124
Lower in 10DAA than OV	TraesCS4A01G266400	NADH-ubiquinone oxidoreductase subunit	4.03595	5.74128e-05	0.00832159
Lower in 10DAA than OV	TraesCS5B01G251600	Fasciclin-like arabinogalactan protein	4.10919	1.4134e-05	0.00512118
Lower in 10DAA than OV	TraesCS3B01G390500	Pathogenesis-related thaumatin-like protein	4.63297	9.95914e-05	0.00856486
Lower in 10DAA than OV	TraesCS7B01G152200	Auxin-induced in root cultures protein 12	4.69456	2.27142e-05	0.00555974
Lower in 10DAA than OV	TraesCS6D01G048300	Catalase	4.71178	9.25627e-05	0.00832159
Lower in 10DAA than OV	TraesCS6D01G259800	Ribose-phosphate pyrophosphokinase, putative	4.72305	0.000104973	0.00879011
Lower in 10DAA than OV	TraesCS5D01G451300	Histone H1	4.82871	8.35982e-05	0.00832159
Lower in 10DAA than OV	TraesCS5D01G020100	Enolase	4.92524	0.000136268	0.00942619
Lower in 10DAA than OV	TraesCS5B01G203600	HMG-Y-related protein A	5.23546	7.85221e-05	0.00832159
Lower in 10DAA than OV	TraesCS5B01G461300	60S ribosomal protein L7	5.41169	2.29209e-06	0.00243114
Lower in 10DAA than OV	TraesCS2D01G207200	Leucine-rich repeat receptor-like protein kinase family protein	5.6493	8.20134e-05	0.00832159
Lower in 10DAA than OV	TraesCS4D01G266700	Myo-inositol 1-phosphate synthase	7.6091	3.46163e-07	0.00110149
Higher in 15DAA than OV	TraesCS4D01G325100	Alpha amylase inhibitor protein	-10.7792	0.00016163	0.00577873
Higher in 15DAA than OV	TraesCS1D01G000200	Low molecular weight glutenin subunit	-10.358	7.84026e-05	0.00493831
Higher in 15DAA than OV	TraesCS3B01G111200	Dimeric alpha-amylase inhibitor	-10.2763	0.000142349	0.00539232
Higher in 15DAA than OV	TraesCS4B01G328000	Alpha amylase inhibitor protein	-10.1086	1.14887e-05	0.00326448
Higher in 15DAA than OV	TraesCS6D01G000200	Dimeric alpha-amylase inhibitor	-10.0704	0.000168658	0.005913
Higher in 15DAA than OV	TraesCS7D01G031800	Gliadin-like avenin	-9.87841	4.85739e-05	0.00461261
Higher in 15DAA than OV	TraesCS1B01G013500	Low molecular weight glutenin subunit	-9.79848	9.00157e-05	0.00493831
Higher in 15DAA than OV	TraesCS1A01G007400	Gamma-gliadin	-9.7645	7.6729e-05	0.00493831
Higher in 15DAA than OV	TraesCSU01G032700	Beta-amylase	-9.71222	0.00011943	0.00514008
Higher in 15DAA than OV	TraesCS4A01G453800	Gliadin-like avenin	-9.66482	9.08752e-05	0.00493831
Higher in 15DAA than OV	TraesCS3D01G096000	Dimeric alpha-amylase inhibitor	-9.65891	0.000121152	0.00514008
Higher in 15DAA than OV	TraesCS1A01G007700	Gamma gliadin	-9.23985	6.27569e-05	0.00485302
Higher in 15DAA than OV	TraesCS1D01G001200	Gamma-gliadin	-9.23252	2.51985e-05	0.00326448
Higher in 15DAA than OV	TraesCS1B01G010800	Gamma-gliadin	-9.19769	0.000105661	0.00494431
Higher in 15DAA than OV	TraesCS4B01G249400	Dimeric alpha-amylase inhibitor	-9.14616	3.97798e-06	0.00315185
Higher in 15DAA than OV	TraesCS4B01G328100	Dimeric alpha-amylase inhibitor	-9.01372	2.00194e-05	0.00326448
Higher in 15DAA than OV	TraesCS1B01G011000	Gamma-gliadin	-8.79325	4.91954e-05	0.00461261
Higher in 15DAA than OV	TraesCS1D01G009400	Low-molecular-weight glutenin subunit	-8.68394	0.000268392	0.00837278
Higher in 15DAA than OV	TraesCS1A01G008000	Low molecular weight glutenin subunit	-8.67825	8.49725e-07	0.00135191
Higher in 15DAA than OV	TraesCS5A01G003300	Grain softness protein	-8.67804	6.8399e-05	0.00485302
Higher in 15DAA than OV	TraesCS5D01G004000	Grain softness protein	-8.63967	3.97726e-05	0.00421855
Higher in 15DAA than OV	TraesCS1D01G015100	Low-molecular-weight glutenin subunit	-8.57299	6.58465e-06	0.00315185
Higher in 15DAA than OV	TraesCS1A01G007300	Gamma-gliadin	-8.39294	0.000222108	0.00728606
Higher in 15DAA than OV	TraesCS1D01G000300	Low-molecular-weight glutenin subunit	-8.26051	5.76645e-05	0.00482864
Higher in 15DAA than OV	TraesCS7D01G083700	Dimeric alpha-amylase inhibitor	-8.17247	2.16265e-05	0.00326448
Higher in 15DAA than OV	TraesCS1B01G010400	Gamma-gliadin	-8.08018	0.000328841	0.0097028
Higher in 15DAA than OV	TraesCSU01G188800	Alpha-gliadin	-8.0519	8.37581e-06	0.00315185
Higher in 15DAA than OV	TraesCS7D01G032000	Gliadin-like avenin	-7.95562	0.000310802	0.00935004
Higher in 15DAA than OV	TraesCS7D01G168000	Alpha amylase inhibitor protein	-7.76052	5.36571e-05	0.00461451
Higher in 15DAA than OV	TraesCS2D01G371800	Kunitz trypsin inhibitor	-7.70942	0.000113158	0.00507139
Higher in 15DAA than OV	TraesCS1A01G063100	Protease inhibitor/seed storage/lipid transfer protein family protein	-7.70611	0.000230729	0.00745887
Higher in 15DAA than OV	TraesCS1D01G001100	Gamma-gliadin	-7.58924	2.04865e-05	0.00326448
Higher in 15DAA than OV	TraesCS4D01G325000	Alpha amylase inhibitor protein	-7.52841	0.000140488	0.00538594
Higher in 15DAA than OV	TraesCS7B01G072000	Alpha amylase inhibitor protein	-7.45935	6.20367e-05	0.00485302
Higher in 15DAA than OV	TraesCS1B01G011300	Gamma gliadin	-7.30325	1.84367e-05	0.00326448
Higher in 15DAA than OV	TraesCS4A01G296100	Globulin 1	-7.29472	2.5648e-05	0.00326448
Higher in 15DAA than OV	TraesCS1D01G007400	Low molecular weight glutenin subunit	-7.27902	8.87597e-05	0.00493831
Higher in 15DAA than OV	TraesCSU01G239000	Alpha-gliadin	-7.26821	3.84822e-06	0.00315185
Higher in 15DAA than OV	TraesCS7D01G031700	Gliadin-like avenin	-7.23467	8.13495e-05	0.00493831
Higher in 15DAA than OV	TraesCS1D01G317300	High molecular weight glutenin subunit	-7.22162	2.35488e-05	0.00326448
Higher in 15DAA than OV	TraesCS7D01G066400	Peroxidase	-7.16427	0.000311472	0.00935004
Higher in 15DAA than OV	TraesCS1D01G001300	Low-molecular-weight glutenin subunit	-7.06463	3.30229e-05	0.00389181
Higher in 15DAA than OV	TraesCS7A01G183500	Defensin	-6.63608	8.91471e-06	0.00315185
Higher in 15DAA than OV	TraesCS7A01G035500	Gliadin-like avenin	-6.53895	1.14969e-05	0.00326448
Higher in 15DAA than OV	TraesCS3B01G111100	Dimeric alpha-amylase inhibitor	-6.4267	8.4813e-05	0.00493831
Higher in 15DAA than OV	TraesCS1D01G067100	11S globulin seed storage protein	-6.12959	1.5162e-05	0.00326448
Higher in 15DAA than OV	TraesCS4B01G017500	Globulin 1	-6.12323	9.44622e-05	0.00493831
Higher in 15DAA than OV	TraesCS4A01G112300	Gamma-interferon-inducible lysosomal thiol reductase	-6.09465	7.21544e-05	0.00493831
Higher in 15DAA than OV	TraesCS1D01G000700	Gamma gliadin	-5.95928	0.000263255	0.00829384
Higher in 15DAA than OV	TraesCS7D01G032100	Gamma-gliadin	-5.7975	9.85008e-05	0.00493831
Higher in 15DAA than OV	TraesCS1A01G317500	High molecular weight glutenin subunit	-5.78333	0.000219475	0.00727468
Higher in 15DAA than OV	TraesCS1B01G330000	High molecular weight glutenin subunit	-5.68102	6.79781e-05	0.00485302
Higher in 15DAA than OV	TraesCS3D01G046800	Heat shock protein	-5.6653	0.000121021	0.00514008
Higher in 15DAA than OV	TraesCS4A01G364000	Calreticulin	-5.48648	0.000260629	0.00829321
Higher in 15DAA than OV	TraesCS4D01G192900	Gamma-interferon-inducible lysosomal thiol reductase	-5.36218	0.000128438	0.00517474
Higher in 15DAA than OV	TraesCS1D01G001000	Gamma-gliadin	-5.22554	0.000146548	0.00542228
Higher in 15DAA than OV	TraesCS1D01G252900	Pyruvate, phosphate dikinase	-5.00697	0.000173456	0.00599932
Higher in 15DAA than OV	TraesCS7A01G036800	Gliadin-like avenin	-4.86149	2.48923e-05	0.00326448
Higher in 15DAA than OV	TraesCS4D01G016000	Globulin-1	-4.66559	0.000274445	0.00847849
Higher in 15DAA than OV	TraesCS2B01G238000	transmembrane protein, putative (Protein of unknown function, DUF538)	-4.21253	0.000339863	0.00991254
Higher in 15DAA than OV	TraesCS4D01G098400	Protein disulfide-isomerase	-3.9621	0.000329322	0.0097028
Higher in 15DAA than OV	TraesCS7A01G510200	Lysosomal Pro-X carboxypeptidase	-3.89235	0.000130964	0.00520909
Higher in 15DAA than OV	TraesCS4A01G214200	Protein disulfide-isomerase	-3.72431	6.86316e-05	0.00485302
Higher in 15DAA than OV	TraesCS5B01G509400	Calreticulin	-3.57891	0.000112682	0.00507139
Higher in 15DAA than OV	TraesCS2D01G220900	Beta-amylase	-3.4053	7.59531e-05	0.00493831
Higher in 15DAA than OV	TraesCS7D01G417400	Peroxidase	-3.20647	2.2032e-05	0.00326448
Higher in 15DAA than OV	TraesCS7D01G303400	Plant invertase/pectin methylesterase inhibitor superfamily protein	-3.04474	0.000181426	0.00614146
Lower in 15DAA than OV	TraesCS6A01G261700	UPF0160 protein MYG1, mitochondrial	3.06476	0.000159019	0.00577873
Lower in 15DAA than OV	TraesCS6A01G021100	Thaumatin-like protein-like protein	3.1185	7.71432e-06	0.00315185
Lower in 15DAA than OV	TraesCS5D01G392100	Histone H2A	3.14515	0.000101253	0.00494431
Lower in 15DAA than OV	TraesCS3A01G252700	60S ribosomal protein l28	3.17214	0.000232064	0.00745887
Lower in 15DAA than OV	TraesCS2D01G277700	50S ribosomal protein L29	3.19248	5.22327e-05	0.00461451
Lower in 15DAA than OV	TraesCS7D01G010000	Acid invertase 1	3.27392	0.000342671	0.00991254
Lower in 15DAA than OV	TraesCS3A01G478800	S-formylglutathione hydrolase	3.28757	1.81364e-08	5.771e-05
Lower in 15DAA than OV	TraesCS3D01G140800	50S ribosomal protein L24	3.30535	3.61072e-05	0.00396183
Lower in 15DAA than OV	TraesCS4D01G205000	Histone H2A	3.45714	9.7184e-05	0.00493831
Lower in 15DAA than OV	TraesCS7A01G286200	RNA binding protein	3.53385	8.90314e-05	0.00493831
Lower in 15DAA than OV	TraesCS6A01G167300	Citrate synthase	3.8112	0.00010364	0.00494431
Lower in 15DAA than OV	TraesCS4A01G266400	NADH-ubiquinone oxidoreductase subunit	3.97067	0.000146375	0.00542228
Lower in 15DAA than OV	TraesCS5D01G239800	60S ribosomal protein L34	3.99891	2.54354e-05	0.00326448
Lower in 15DAA than OV	TraesCS4D01G248100	Mitochondrial-processing peptidase beta subunit	4.06565	1.5778e-05	0.00326448
Lower in 15DAA than OV	TraesCS7D01G361000	ATP synthase subunit beta	4.08138	0.0001091	0.00503125
Lower in 15DAA than OV	TraesCS1B01G273000	Cold shock protein	4.15156	3.59616e-05	0.00396183
Lower in 15DAA than OV	TraesCS5D01G020100	Enolase	4.21703	0.000200365	0.00671117
Lower in 15DAA than OV	TraesCS7B01G163500	Spermidine synthase	4.42192	0.000137311	0.00532834
Lower in 15DAA than OV	TraesCS4A01G298700	5-methyltetrahydropteroyltriglutamate--homocysteine methyltransferase	4.65155	2.91831e-05	0.00357156
Lower in 15DAA than OV	TraesCS5B01G203600	HMG-Y-related protein A	4.84739	6.31099e-05	0.00485302
Lower in 15DAA than OV	TraesCS5B01G461300	60S ribosomal protein L7	4.933	0.000128474	0.00517474
Lower in 15DAA than OV	TraesCS4A01G307100	40S ribosomal protein S25, putative	4.96242	9.71435e-05	0.00493831
Lower in 15DAA than OV	TraesCS1D01G262500	Cold shock protein	5.02603	0.000278726	0.00852794
Lower in 15DAA than OV	TraesCS5D01G451300	Histone H1	5.39568	5.32894e-05	0.00461451
Lower in 15DAA than OV	TraesCS2D01G325800	Prohibitin	5.61517	1.59397e-05	0.00326448
Lower in 15DAA than OV	TraesCS2D01G207200	Leucine-rich repeat receptor-like protein kinase family protein	5.82942	9.93249e-05	0.00493831
Lower in 15DAA than OV	TraesCS7D01G010100	Protein TolB	6.18777	0.000115693	0.00511299
Lower in 15DAA than OV	TraesCS4D01G266700	Myo-inositol 1-phosphate synthase	7.38984	0.000169102	0.005913
Lower in 15DAA than OV	TraesCS3B01G410200	Histone H3	7.80953	8.86896e-06	0.00315185
